# Supplementary material for: Transcriptional Profiling of Human Liver Identifies Sex-Biased Genes Associated with Polygenic Dyslipidemia and Coronary Artery Disease
Source: PLoS One. 2011 Aug 12;6(8):e23506. doi: 10.1371/journal.pone.0023506 (PMC3155567; doi:10.1371/journal.pone.0023506)
Supplement: Table S1 — (A) Summary of patient data for livers included in this study, and (B) listing of 16 male and 16 female RNA pools used for microarray analysis. (XLS) [file pone.0023506.s005.xls]

## Sheet: Table S1A
Table S1A - Summary of patient data for livers included in this study
	Males	Females
Number of individuals	112	112
Age, mean ± SD	55.8 ± 13.3	55.5 ± 14.7
Smoker (>3 cigarette/day)	26	14
Alcohol consumption (>1x per week)	50	24
Reason for surgery:
Metastases	55	49
HCC	32	22
Other liver tumor	13	23
Other reason (no tumor)	8	15
Unknown	4	3
Drug intake:
None	33	30
P450 inducer	26	27
Other	26	34
Unknown	27	22

## Sheet: Table S1B
Table S1B - Listing of 16 male and 16 female RNA pools used for microarray analysis.
Male Liver RNA pool #	Liver number		Female Liver RNA pool #	Liver number
UZ-M01	IKP148_021		UZ-F01	IKP148_018
UZ-M01	IKP148_077		UZ-F01	IKP148_033
UZ-M01	IKP148_092		UZ-F01	IKP148_048
UZ-M01	IKP148_097		UZ-F01	IKP148_069
UZ-M01	IKP148_129		UZ-F01	IKP148_104
UZ-M01	IKP148_133		UZ-F01	IKP148_106
UZ-M01	IKP148_142		UZ-F01	IKP148_108
UZ-M01	IKP148_145		UZ-F01	IKP148_117
UZ-M01	IKP148_158		UZ-F01	IKP148_179
UZ-M01	IKP148_184		UZ-F01	IKP148_223
UZ-M01	IKP148_192		UZ-F01	IKP148_228
UZ-M01	IKP148_232		UZ-F01	IKP148_240
UZ-M01	IKP148_285		UZ-F01	IKP148_270
UZ-M01	IKP148_291		UZ-F01	IKP148_295
UZ-M02	IKP148_020		UZ-F02	IKP148_030
UZ-M02	IKP148_053		UZ-F02	IKP148_082
UZ-M02	IKP148_067		UZ-F02	IKP148_085
UZ-M02	IKP148_095		UZ-F02	IKP148_120
UZ-M02	IKP148_101		UZ-F02	IKP148_125
UZ-M02	IKP148_161		UZ-F02	IKP148_143
UZ-M02	IKP148_164		UZ-F02	IKP148_157
UZ-M02	IKP148_177		UZ-F02	IKP148_159
UZ-M02	IKP148_225		UZ-F02	IKP148_163
UZ-M02	IKP148_229		UZ-F02	IKP148_186
UZ-M02	IKP148_243		UZ-F02	IKP148_218
UZ-M02	IKP148_255		UZ-F02	IKP148_272
UZ-M02	IKP148_275		UZ-F02	IKP148_286
UZ-M02	IKP148_280		UZ-F02	IKP148_294
UZ-M03	IKP148_075		UZ-F03	IKP148_003
UZ-M03	IKP148_102		UZ-F03	IKP148_056
UZ-M03	IKP148_107		UZ-F03	IKP148_057
UZ-M03	IKP148_131		UZ-F03	IKP148_123
UZ-M03	IKP148_154		UZ-F03	IKP148_167
UZ-M03	IKP148_169		UZ-F03	IKP148_202
UZ-M03	IKP148_170		UZ-F03	IKP148_207
UZ-M03	IKP148_199		UZ-F03	IKP148_217
UZ-M03	IKP148_204		UZ-F03	IKP148_221
UZ-M03	IKP148_213		UZ-F03	IKP148_222
UZ-M03	IKP148_241		UZ-F03	IKP148_251
UZ-M03	IKP148_263		UZ-F03	IKP148_265
UZ-M03	IKP148_267		UZ-F03	IKP148_273
UZ-M03	IKP148_277		UZ-F03	IKP148_289
UZ-M04	IKP148_044		UZ-F04	IKP148_019
UZ-M04	IKP148_074		UZ-F04	IKP148_038
UZ-M04	IKP148_081		UZ-F04	IKP148_043
UZ-M04	IKP148_084		UZ-F04	IKP148_065
UZ-M04	IKP148_109		UZ-F04	IKP148_079
UZ-M04	IKP148_124		UZ-F04	IKP148_121
UZ-M04	IKP148_132		UZ-F04	IKP148_134
UZ-M04	IKP148_162		UZ-F04	IKP148_144
UZ-M04	IKP148_176		UZ-F04	IKP148_188
UZ-M04	IKP148_196		UZ-F04	IKP148_210
UZ-M04	IKP148_215		UZ-F04	IKP148_211
UZ-M04	IKP148_224		UZ-F04	IKP148_230
UZ-M04	IKP148_254		UZ-F04	IKP148_249
UZ-M04	IKP148_259		UZ-F04	IKP148_260
UZ-M05	IKP148_002		UZ-F05	IKP148_010
UZ-M05	IKP148_013		UZ-F05	IKP148_039
UZ-M05	IKP148_045		UZ-F05	IKP148_050
UZ-M05	IKP148_087		UZ-F05	IKP148_088
UZ-M05	IKP148_094		UZ-F05	IKP148_091
UZ-M05	IKP148_098		UZ-F05	IKP148_096
UZ-M05	IKP148_127		UZ-F05	IKP148_181
UZ-M05	IKP148_178		UZ-F05	IKP148_193
UZ-M05	IKP148_183		UZ-F05	IKP148_203
UZ-M05	IKP148_195		UZ-F05	IKP148_206
UZ-M05	IKP148_234		UZ-F05	IKP148_238
UZ-M05	IKP148_274		UZ-F05	IKP148_245
UZ-M05	IKP148_278		UZ-F05	IKP148_290
UZ-M05	IKP148_297		UZ-F05	IKP148_293
UZ-M06	IKP148_007		UZ-F06	IKP148_059
UZ-M06	IKP148_026		UZ-F06	IKP148_070
UZ-M06	IKP148_058		UZ-F06	IKP148_078
UZ-M06	IKP148_072		UZ-F06	IKP148_080
UZ-M06	IKP148_126		UZ-F06	IKP148_105
UZ-M06	IKP148_146		UZ-F06	IKP148_111
UZ-M06	IKP148_147		UZ-F06	IKP148_122
UZ-M06	IKP148_166		UZ-F06	IKP148_128
UZ-M06	IKP148_205		UZ-F06	IKP148_136
UZ-M06	IKP148_220		UZ-F06	IKP148_209
UZ-M06	IKP148_264		UZ-F06	IKP148_231
UZ-M06	IKP148_276		UZ-F06	IKP148_248
UZ-M06	IKP148_283		UZ-F06	IKP148_252
UZ-M06	IKP148_300		UZ-F06	IKP148_266
UZ-M07	IKP148_006		UZ-F07	IKP148_028
UZ-M07	IKP148_008		UZ-F07	IKP148_093
UZ-M07	IKP148_046		UZ-F07	IKP148_135
UZ-M07	IKP148_116		UZ-F07	IKP148_168
UZ-M07	IKP148_119		UZ-F07	IKP148_173
UZ-M07	IKP148_150		UZ-F07	IKP148_194
UZ-M07	IKP148_152		UZ-F07	IKP148_197
UZ-M07	IKP148_172		UZ-F07	IKP148_208
UZ-M07	IKP148_180		UZ-F07	IKP148_227
UZ-M07	IKP148_189		UZ-F07	IKP148_233
UZ-M07	IKP148_239		UZ-F07	IKP148_244
UZ-M07	IKP148_282		UZ-F07	IKP148_271
UZ-M07	IKP148_287		UZ-F07	IKP148_279
UZ-M07	IKP148_292		UZ-F07	IKP148_298
UZ-M08	IKP148_023		UZ-F08	IKP148_022
UZ-M08	IKP148_061		UZ-F08	IKP148_024
UZ-M08	IKP148_086		UZ-F08	IKP148_025
UZ-M08	IKP148_090		UZ-F08	IKP148_041
UZ-M08	IKP148_103		UZ-F08	IKP148_054
UZ-M08	IKP148_115		UZ-F08	IKP148_060
UZ-M08	IKP148_130		UZ-F08	IKP148_089
UZ-M08	IKP148_139		UZ-F08	IKP148_099
UZ-M08	IKP148_149		UZ-F08	IKP148_153
UZ-M08	IKP148_151		UZ-F08	IKP148_182
UZ-M08	IKP148_160		UZ-F08	IKP148_187
UZ-M08	IKP148_214		UZ-F08	IKP148_235
UZ-M08	IKP148_269		UZ-F08	IKP148_236
UZ-M08	IKP148_299		UZ-F08	IKP148_253
UZ2-M09	IKP148_013		UZ2-F09	IKP148_065
UZ2-M09	IKP148_053		UZ2-F09	IKP148_078
UZ2-M09	IKP148_086		UZ2-F09	IKP148_091
UZ2-M09	IKP148_090		UZ2-F09	IKP148_105
UZ2-M09	IKP148_126		UZ2-F09	IKP148_128
UZ2-M09	IKP148_127		UZ2-F09	IKP148_194
UZ2-M09	IKP148_146		UZ2-F09	IKP148_202
UZ2-M09	IKP148_161		UZ2-F09	IKP148_211
UZ2-M09	IKP148_162		UZ2-F09	IKP148_236
UZ2-M09	IKP148_214		UZ2-F09	IKP148_238
UZ2-M09	IKP148_229		UZ2-F09	IKP148_245
UZ2-M09	IKP148_282		UZ2-F09	IKP148_253
UZ2-M09	IKP148_283		UZ2-F09	IKP148_279
UZ2-M09	IKP148_292		UZ2-F09	IKP148_286
UZ2-M10	IKP148_026		UZ2-F10	IKP148_022
UZ2-M10	IKP148_087		UZ2-F10	IKP148_043
UZ2-M10	IKP148_129		UZ2-F10	IKP148_082
UZ2-M10	IKP148_150		UZ2-F10	IKP148_099
UZ2-M10	IKP148_166		UZ2-F10	IKP148_108
UZ2-M10	IKP148_184		UZ2-F10	IKP148_134
UZ2-M10	IKP148_204		UZ2-F10	IKP148_153
UZ2-M10	IKP148_213		UZ2-F10	IKP148_159
UZ2-M10	IKP148_255		UZ2-F10	IKP148_182
UZ2-M10	IKP148_267		UZ2-F10	IKP148_206
UZ2-M10	IKP148_275		UZ2-F10	IKP148_210
UZ2-M10	IKP148_277		UZ2-F10	IKP148_270
UZ2-M10	IKP148_287		UZ2-F10	IKP148_289
UZ2-M10	IKP148_297		UZ2-F10	IKP148_293
UZ2-M11	IKP148_072		UZ2-F11	IKP148_018
UZ2-M11	IKP148_074		UZ2-F11	IKP148_019
UZ2-M11	IKP148_075		UZ2-F11	IKP148_028
UZ2-M11	IKP148_077		UZ2-F11	IKP148_041
UZ2-M11	IKP148_094		UZ2-F11	IKP148_054
UZ2-M11	IKP148_103		UZ2-F11	IKP148_080
UZ2-M11	IKP148_107		UZ2-F11	IKP148_123
UZ2-M11	IKP148_132		UZ2-F11	IKP148_125
UZ2-M11	IKP148_147		UZ2-F11	IKP148_135
UZ2-M11	IKP148_149		UZ2-F11	IKP148_143
UZ2-M11	IKP148_158		UZ2-F11	IKP148_144
UZ2-M11	IKP148_232		UZ2-F11	IKP148_208
UZ2-M11	IKP148_264		UZ2-F11	IKP148_221
UZ2-M11	IKP148_269		UZ2-F11	IKP148_223
UZ2-M12	IKP148_046		UZ2-F12	IKP148_010
UZ2-M12	IKP148_081		UZ2-F12	IKP148_024
UZ2-M12	IKP148_101		UZ2-F12	IKP148_033
UZ2-M12	IKP148_102		UZ2-F12	IKP148_050
UZ2-M12	IKP148_116		UZ2-F12	IKP148_059
UZ2-M12	IKP148_131		UZ2-F12	IKP148_111
UZ2-M12	IKP148_139		UZ2-F12	IKP148_222
UZ2-M12	IKP148_154		UZ2-F12	IKP148_227
UZ2-M12	IKP148_172		UZ2-F12	IKP148_249
UZ2-M12	IKP148_176		UZ2-F12	IKP148_252
UZ2-M12	IKP148_189		UZ2-F12	IKP148_260
UZ2-M12	IKP148_196		UZ2-F12	IKP148_266
UZ2-M12	IKP148_239		UZ2-F12	IKP148_290
UZ2-M12	IKP148_285		UZ2-F12	IKP148_294
UZ2-M13	IKP148_045		UZ2-F13	IKP148_030
UZ2-M13	IKP148_061		UZ2-F13	IKP148_085
UZ2-M13	IKP148_109		UZ2-F13	IKP148_093
UZ2-M13	IKP148_119		UZ2-F13	IKP148_104
UZ2-M13	IKP148_151		UZ2-F13	IKP148_136
UZ2-M13	IKP148_170		UZ2-F13	IKP148_157
UZ2-M13	IKP148_178		UZ2-F13	IKP148_186
UZ2-M13	IKP148_205		UZ2-F13	IKP148_187
UZ2-M13	IKP148_224		UZ2-F13	IKP148_197
UZ2-M13	IKP148_263		UZ2-F13	IKP148_231
UZ2-M13	IKP148_274		UZ2-F13	IKP148_240
UZ2-M13	IKP148_276		UZ2-F13	IKP148_244
UZ2-M13	IKP148_291		UZ2-F13	IKP148_251
UZ2-M13	IKP148_300		UZ2-F13	IKP148_273
UZ2-M14	IKP148_008		UZ2-F14	IKP148_048
UZ2-M14	IKP148_058		UZ2-F14	IKP148_060
UZ2-M14	IKP148_067		UZ2-F14	IKP148_117
UZ2-M14	IKP148_084		UZ2-F14	IKP148_120
UZ2-M14	IKP148_097		UZ2-F14	IKP148_121
UZ2-M14	IKP148_115		UZ2-F14	IKP148_163
UZ2-M14	IKP148_124		UZ2-F14	IKP148_167
UZ2-M14	IKP148_130		UZ2-F14	IKP148_168
UZ2-M14	IKP148_152		UZ2-F14	IKP148_173
UZ2-M14	IKP148_169		UZ2-F14	IKP148_203
UZ2-M14	IKP148_199		UZ2-F14	IKP148_207
UZ2-M14	IKP148_215		UZ2-F14	IKP148_217
UZ2-M14	IKP148_254		UZ2-F14	IKP148_233
UZ2-M14	IKP148_278		UZ2-F14	IKP148_248
UZ2-M15	IKP148_007		UZ2-F15	IKP148_003
UZ2-M15	IKP148_021		UZ2-F15	IKP148_025
UZ2-M15	IKP148_023		UZ2-F15	IKP148_039
UZ2-M15	IKP148_092		UZ2-F15	IKP148_056
UZ2-M15	IKP148_142		UZ2-F15	IKP148_079
UZ2-M15	IKP148_164		UZ2-F15	IKP148_096
UZ2-M15	IKP148_177		UZ2-F15	IKP148_122
UZ2-M15	IKP148_183		UZ2-F15	IKP148_181
UZ2-M15	IKP148_192		UZ2-F15	IKP148_188
UZ2-M15	IKP148_195		UZ2-F15	IKP148_209
UZ2-M15	IKP148_225		UZ2-F15	IKP148_218
UZ2-M15	IKP148_234		UZ2-F15	IKP148_265
UZ2-M15	IKP148_241		UZ2-F15	IKP148_272
UZ2-M15	IKP148_243		UZ2-F15	IKP148_298
UZ2-M16	IKP148_002		UZ2-F16	IKP148_038
UZ2-M16	IKP148_006		UZ2-F16	IKP148_057
UZ2-M16	IKP148_020		UZ2-F16	IKP148_069
UZ2-M16	IKP148_044		UZ2-F16	IKP148_070
UZ2-M16	IKP148_095		UZ2-F16	IKP148_088
UZ2-M16	IKP148_098		UZ2-F16	IKP148_089
UZ2-M16	IKP148_133		UZ2-F16	IKP148_106
UZ2-M16	IKP148_145		UZ2-F16	IKP148_179
UZ2-M16	IKP148_160		UZ2-F16	IKP148_193
UZ2-M16	IKP148_180		UZ2-F16	IKP148_228
UZ2-M16	IKP148_220		UZ2-F16	IKP148_230
UZ2-M16	IKP148_259		UZ2-F16	IKP148_235
UZ2-M16	IKP148_280		UZ2-F16	IKP148_271
UZ2-M16	IKP148_299		UZ2-F16	IKP148_295
