# Supplementary material for: Transcriptional Profiling of Human Liver Identifies Sex-Biased Genes Associated with Polygenic Dyslipidemia and Coronary Artery Disease
Source: PLoS One. 2011 Aug 12;6(8):e23506. doi: 10.1371/journal.pone.0023506 (PMC3155567; doi:10.1371/journal.pone.0023506)
Supplement: Table S2 — (A) Lists of all (1249) sex-biased genes based on criteria |fold-change|>1.15 and composite array score >14 including M/F expression ratio, p-value and composite array score. (B) An additional 1041 sex-dependent genes (411 male liver predominantly expressed genes and 630 female liver predominantly expressed genes) based on criteria composite array score > = 12, p<0.005 and |fold-change|>1.15. (C) 19 sex-dependent zinc fingers on chromosome 19 based on criteria: composite array score > = 13, p<0.005 and |fold-change|>1.15. (D) 158 sex-biased genes involved in transcription. (E) 45 sex-biased genes associated with chromatin organization and modification. (F) 81 sex-biased genes associated with lipid metabolism. (G) 185 sex-biased genes associated with cardiovascular disease. (H) 40 sex-biased ADME and ADME-related genes. (XLS) [file pone.0023506.s006.xls]

## Sheet: Table S2A
Table S2A - This sheet contains data for all 1,249 probes showing sex-biased expression in human liver (376 male-biased probes and 873 female-biased probes) based on threshold values of composite array score >=14, p<0.005 and |fold-change| >1.15. Data shown include Rosetta-computed weighted ratios, Rosetta p-values and meaured microarray signal intensities.
Agilent Human Microarray Probe Name	Probe sequence (60 nt)	Probe Chromosomal Coordinates (hg19)	Gene Symbol	Other gene symbol	Comment on Gene symbol annotation	Gene Accession	Gene Name	GO Annotation	Sex-bias	Composite array score (maximum = 16; minimum = 8)	Male/Female normalized ratio	Male/Female Fold-change	p-value	Microarray Signal Intensity1 (female)	Miccroarray Signal Intensity2 (male)
A_23_P309361	CAGACTGCAGTGAGCCCTGAGAAAGATATGAGGGTTTAAAACGGGTGCTTTCCTTTGATT	chr1:109190971-109191030	C1orf59			NM_144584	Chromosome 1 open reading frame 59		M	14	1.1664	1.1664	4.1435e-06	378.19	444.582
A_23_P46539	AAATAGAAGATGAGAAGTACAGGCAAGTGGTTTGTCTTTATCCACCCCCACTGTTGTGGT	chr1:109822459-109822518	PSRC1			NM_032636	Proline/serine-rich coiled-coil 1	molecular function|microtubule binding|ISS|GO:0008017|GOA|12427559//molecular function|protein binding|IEA|GO:0005515|GOA|na//biological process|cell cycle|ISS|GO:0007049|GOA|12427559//biological process|microtubule bundle formation|ISS|GO:0001578|GOA|12427559//biological process|negative regulation of cell growth|ISS|GO:0030308|GOA|12427559//biological process|positive regulation of gene-specifi…	M	14	1.3335	1.3335	2.1559e-09	144.493	194.34
A_32_P34107	TGAATTTTTGCAGCTAGCAGATTTATCGTATCTGAGGCCATAGTGAATAGAAGAGCTGCA	chr1:113071401-113071460							M	14	1.4738	1.4738	1.5255e-05	14.7205	21.388
A_23_P85980	TCATTCAGGCTGGTGGAAATAAAGTTCTTCTTCTTTTGAGGCCAGGAACTGGCTTGATAC	chr1:114223890-114223949	MAGI3			NM_152900	Membrane associated guanylate kinase, WW and PDZ domain containing 3	molecular function|ATP binding|IEA|GO:0005524|GOA|na//molecular function|guanylate kinase activity|NAS|GO:0004385|GOA|10748157//molecular function|nucleotide binding|IEA|GO:0000166|GOA|na//molecular function|protein binding|IPI|GO:0005515|GOA|16316992//biological process|apoptosis|NAS|GO:0006915|GOA|10748157//biological process|interspecies interaction between organisms|IEA|GO:0044419|GOA|na//bio…	F	14	0.7227	-1.3837	4.5216e-14	175.676	125.669
A_23_P201179	TGTTGTGGTAACACCAAAGACAATTTTGATAGTTTAGCTTCAGTACTGTGACAGTTATGT	chr1:114240019-114240078	PHTF1			AJ011863	Putative homeodomain transcription factor 1	molecular function|transcription factor activity|TAS|GO:0003700|GOA|10729229//biological process|regulation of transcription|IEA|GO:0045449|GOA|na//cellular component|cis-Golgi network|IEA|GO:0005801|GOA|na//cellular component|endoplasmic reticulum|IEA|GO:0005783|GOA|na//cellular component|nucleus|IEA|GO:0005634|GOA|na	M	15	1.2058	1.2058	1.9713e-09	102.456	123.371
A_24_P511877	AAGATGGGGGATTTTACTGGTGCCATGCACTATTCCAATTAGACGAGAGTGAAGAACACA	chr1:121306523-121306582	LOC647121			NR_003955	embigin homolog (mouse) pseudogene		F	14	0.8096	-1.2351	2.6568e-10	165.925	133.621
A_24_P657487	GTGTCCTAGAGTCGGAAAGAGAAGCTAAAGTTCTACAGTGATGAGACTGTTATCCCTGCA	chr1:12856527-12856586	PRAMEF14	PRAMEF13|PRAMEF14	same family	NM_001099854	PRAME family member 14		M	15	2.3355	2.3355	3.0731e-24	14.6304	34.7427
A_24_P400290	GATGAAGGTTATTCGACTCCCTCAATTCCTCCTGAAATGACATCGGTGGGATCAAGTGAA	chr1:144821967-144822005	NBPF9	NBPF9|LOC200030|NBPF1|NBPF11|NBPF14|NBPF15|NBPF16|NBPF10	same family	NM_001037675	Neuroblastoma breakpoint family, member 10	cellular component|cytoplasm|IEA|GO:0005737|GOA|na	F	14	0.7981	-1.2529	7.1676e-10	270.601	213.088
A_32_P207903	GGATTTTGCATCTAACTGATAGTCTCCAAATTGTAATGACAGTATATAGATAGCTTGGTG	chr1:144934424-144934483							M	14	1.2228	1.2228	1.8804e-10	503.449	615.315
A_24_P366777	ATACTGTTAAAGCAAGGTTTCAGACACTTCTGAATTTTGGTCCCAGTACTCTAGAAGGGC	chr1:145291283-145291342	NOTCH2NL			AK075065	Neuroblastoma breakpoint family, member 10	cellular component|cytoplasm|IEA|GO:0005737|GOA|na	F	15	0.7211	-1.3868	2.0045e-10	391.606	278.175
A_32_P171181	GGATGAAGGTTATTCGACTCTCTCAATTCCTCCTGAAATGTTGGCCTCGTACCAGTCTTA	chr1:148749877-148749936	NBPF15	NBPF1|NBPF10|NBPF15|NBPF16	same family	NM_173638	Neuroblastoma breakpoint family, member 15	cellular component|cytoplasm|IEA|GO:0005737|GOA|na	F	14	0.8186	-1.2216	9.1169e-08	468.303	381.36
A_24_P256404	TCAGGAGTGACAAATAGATAAACAGACTGAGTTAAGAGACTTGAAACTGATCCACAGCTA	chr1:149289550-149289609	LOC388692			NR_027002	hypothetical LOC388692		F	14	0.7503	-1.3328	2.2601e-10	103.684	77.369
A_32_P231547	GATCCTTGTCAGAAAACTTGCCACAGAATCAACCCCAATGCTCACTAACAAACTGAGAAG	chr1:149632666-149636156				AB007962	Family with sequence similarity 91, member A2		F	15	0.7832	-1.2768	0.0002	176.448	131.483
A_24_P191207	GTCTGACAGATACTTATCCATTATGTGTCTATAGTTCAGATGCTTGTGTAAGAAACTGAA	chr1:151091442-151091501	GABPB2			BC027033	GA binding protein transcription factor, beta subunit 2	molecular function|protein homodimerization activity|IEA|GO:0042803|GOA|na//biological process|regulation of transcription|IEA|GO:0045449|GOA|na//cellular component|nucleus|IEA|GO:0005634|GOA|na	F	16	0.762	-1.3123	1.9514e-08	74.9915	56.6475
A_24_P45728	CGAAGGGCTGAGCTCAGATGAGGAATTCGACAGTGTCTACGATCCCTCGTCCATTGCATC	chr1:151509723-151509782	CGN			NM_020770	Cingulin	molecular function|actin binding|ISS|GO:0003779|GOA|na//molecular function|motor activity|IEA|GO:0003774|GOA|na//molecular function|protein binding|IPI|GO:0005515|GOA|ARRAY(0xd33f2c)//biological process|biological_process|ND|GO:0008150|GOA|na//cellular component|cell junction|IEA|GO:0030054|GOA|na//cellular component|myosin complex|IEA|GO:0016459|GOA|na//cellular component|tight junction|NAS|GO:0…	F	15	0.8212	-1.2178	8.6522e-07	1039.55	846.279
A_23_P371824	TTTCTGTGTCTCAAGACTGGGCTCACATTCTGGCTTTGTCCATAACAATGCTCTGGGATT	chr1:151555864-151555923	TUFT1			NM_020127	Tuftelin 1	molecular function|protein binding|IEA|GO:0005515|GOA|na//molecular function|structural constituent of tooth enamel|NAS|GO:0030345|GOA|12489194//biological process|bone mineralization|NAS|GO:0030282|GOA|12489194//biological process|odontogenesis|NAS|GO:0042476|GOA|12489194//cellular component|cytoplasm|IDA|GO:0005737|GOA|11256614//cellular component|extracellular region|NAS|GO:0005576|GOA|12489194	F	14	0.8534	-1.1718	2.4352e-05	547.103	466.568
A_32_P66674	CTGCACAAGATCAACTAAGGAAAAAGCTCAGTCACTGTTAACATAGGGTTCCCCATAGCC	chr1:151844072-151844131				AK130716	CDNA FLJ27206 fis, clone SYN03441		M	15	1.2748	1.2748	8.3417e-07	42.9974	55.5449
A_24_P367666	ATAAACACAAATGTAAGCGCAGGAATCATGATTACCTCAGCTATGACAAGATGAAAAGGC	chr1:155448859-155448918	ASH1L			NM_018489	Ash1 (absent, small, or homeotic)-like (Drosophila)	molecular function|DNA binding|IEA|GO:0003677|GOA|na//molecular function|RNA polymerase II transcription factor activity|TAS|GO:0003702|GOA|10860993//molecular function|histone-lysine N-methyltransferase activity|IEA|GO:0018024|GOA|na//molecular function|metal ion binding|IEA|GO:0046872|GOA|na//molecular function|methyltransferase activity|IEA|GO:0008168|GOA|na//molecular function|protein binding…	F	15	0.7078	-1.4129	6.6498e-07	240.511	165.21
A_32_P159176	CAGAAGAAGATAGAGGAGCACATCTCACCAAAGACAAGTTGACCCTAACTCTTAAATCAT	chr1:155671796-155671855							M	15	1.2779	1.2779	8.483e-09	519.39	669.488
A_32_P55225	ATTCCTTTCTATCCTTCTGGCAATGTTTCTACTGCCTGACTACCTTAAATAACTATATAG	chr1:155868101-155868160	RIT1			NM_006912	Ras-like without CAAX 1	molecular function|GTP binding|IEA|GO:0005525|GOA|na//molecular function|GTPase activity|IEA|GO:0003924|GOA|na//molecular function|calmodulin binding|TAS|GO:0005516|GOA|8918462//molecular function|nucleotide binding|IEA|GO:0000166|GOA|na//molecular function|protein binding|IPI|GO:0005515|GOA|ARRAY(0x17ee93c)//biological process|signal transduction|IEA|GO:0007165|GOA|na//biological process|small G…	M	15	1.2041	1.2041	4.4949e-09	266.386	320.836
A_24_P328045	ACCTTTCTGCTCAAATGGCTCTCTCCGAAACTACCCATAAACCCCTAATGCCAAATCTGA	chr1:156148435-156148494							M	14	1.3121	1.3121	2.6205e-05	49.4983	65.9501
A_24_P376707	TTTGGGAGTTGTAGTTAATCATCAAGAGAATTTGGGGCTTCCAAGTTGTTCGGGCCAAGG	chr1:156712549-156712608	HDGF			NM_004494	Hepatoma-derived growth factor	molecular function|DNA binding|IEA|GO:0003677|GOA|na//molecular function|growth factor activity|IEA|GO:0008083|GOA|na//molecular function|heparin binding|IEA|GO:0008201|GOA|na//molecular function|nucleotide binding|IEA|GO:0000166|GOA|na//biological process|cell proliferation|TAS|GO:0008283|GOA|7929202//biological process|regulation of transcription|IEA|GO:0045449|GOA|na//biological process|signal…	F	14	0.8251	-1.212	7.4048e-16	5243.3	4332.21
A_24_P936171	TTTTGATGATCTGCTTCCTAGAGTATTGAGTATCTTCCTTTAAACTACAGCTCCTCCTCG	chr1:15899400-15899459	AGMAT			NM_024758	Agmatine ureohydrolase (agmatinase)	molecular function|agmatinase activity|IEA|GO:0008783|GOA|na//molecular function|hydrolase activity|IEA|GO:0016787|GOA|na//molecular function|metal ion binding|IEA|GO:0046872|GOA|na//biological process|putrescine biosynthetic process|IEA|GO:0009446|GOA|na//biological process|spermidine biosynthetic process|IEA|GO:0008295|GOA|na//cellular component|mitochondrion|IEA|GO:0005739|GOA|na	F	15	0.8295	-1.2055	6.6661e-05	4696.51	3882.4
A_23_P96827	GTGCCTACAGCCTCTTCTCCTACAATACCCAAGGCAGGGATAATGAGCTACTAGTTTATA	chr1:159558017-159558076	APCS			NM_001639	Amyloid P component, serum	molecular function|metal ion binding|IEA|GO:0046872|GOA|na//molecular function|sugar binding|IEA|GO:0005529|GOA|na//molecular function|unfolded protein binding|TAS|GO:0051082|GOA|10812074//biological process|acute-phase response|TAS|GO:0006953|GOA|2987268//biological process|chaperone-mediated protein complex assembly|TAS|GO:0051131|GOA|10972085//biological process|protein complex assembly|IEA|GO…	M	15	1.1728	1.1728	3.2582e-07	60036.5	70345.2
A_32_P83547	CTCTAGAATGCAAAGGGTATATTAAGGAGCATTACAATAGTGAACCTTCATCGTCAGCTT	chr1:15990990-15991049							F	14	0.864	-1.1574	1.7088e-05	1423.44	1230.81
A_24_P332780	TCAGCCCACAGATTCCCTCAGGGACCCCAGAGACACCCTCAGACCCCAGGAACTCCGGAG	chr1:16010351-16010410							F	14	0.8261	-1.2105	1.0657e-07	310.239	250.699
A_32_P214665	TGTACTACATGAAGGATGCTTGGGGCTTTGCTAACCTGCTCACCGCTAACCCTCCAAGTC	chr1:161255021-161255080	PCP4L1			NM_001102566	Purkinje cell protein 4 like 1		F	16	0.6397	-1.5633	7.0065e-45	98.9948	63.0933
A_24_P484699	TTGTATGCAGAGTATTAACACTTTAACTCTTAGATCCTTGGAACATAAGGAAGAGAGGCT	chr1:164656377-164656436				AK021467	CDNA FLJ11405 fis, clone HEMBA1000769		M	15	1.5011	1.5011	7.45e-11	88.8248	135.072
A_23_P62953	ACATAGGTAAATTTCAAGAGGAAGCCAATATTTATGCTGCCAAAACAGCTGTCACTGCTA	chr1:164781270-164781329	PBX1			NM_002585	Pre-B-cell leukemia homeobox 1	molecular function|DNA binding|IDA|GO:0003677|GOA|10052460//molecular function|protein binding|IPI|GO:0005515|GOA|ARRAY(0x2e90cb0)//molecular function|protein heterodimerization activity|IEA|GO:0046982|GOA|na//molecular function|sequence-specific DNA binding|IEA|GO:0043565|GOA|na//molecular function|transcription factor activity|IEA|GO:0003700|GOA|na//biological process|adrenal gland development|…	M	16	1.6939	1.6939	2.2758e-36	70.4346	119.106
A_24_P385280	CCAGTAACATACTTCTAGAGAACAGGAAAAGAGACTAGGATAATACATCTTCCACACATT	chr1:165631976-165632035	ALDH9A1			NM_000696	Aldehyde dehydrogenase 9 family, member A1	molecular function|4-trimethylammoniobutyraldehyde dehydrogenase activity|IEA|GO:0047105|GOA|na//molecular function|aldehyde dehydrogenase (NAD) activity|IDA|GO:0004029|GOA|2925663//molecular function|aminobutyraldehyde dehydrogenase activity|IDA|GO:0019145|GOA|ARRAY(0xf64d40)//molecular function|oxidoreductase activity|IEA|GO:0016491|GOA|na//biological process|carnitine metabolic process|IEA|GO:…	F	16	0.8391	-1.1917	1.7684e-15	25096.2	21043
A_24_P396489	AGCTTTGCTTTGCAAAGATTGATGACAGACTGGTTCCTCAGAGGCCTAGGCTACCCGTCA	chr1:16722865-16722924	C1orf144			NM_015609	Chromosome 1 open reading frame 144		F	16	0.6847	-1.4604	1.2489e-10	26.2301	18.2981
A_24_P736006	AATCCATCTGGATGCTTGTATTGGCGGCTATGGAAATATTGGCCTTTGAACCTCTCCATA	chr1:171168486-171168545	FMO2			NM_001460	Flavin containing monooxygenase 2 (non-functional)	molecular function|FAD binding|IEA|GO:0050660|GOA|na//molecular function|NADP or NADPH binding|IEA|GO:0050661|GOA|na//molecular function|flavin-containing monooxygenase activity|IDA|GO:0004499|GOA|11744609//molecular function|monooxygenase activity|EXP|GO:0004497|GOA|11744609//biological process|NADP metabolic process|IDA|GO:0006739|GOA|11744609//biological process|drug metabolic process|IDA|GO:0…	F	15	0.6671	-1.499	2.2864e-09	42.4317	27.805
A_24_P247699	TGATGATGATGAACAAGGAAGTAACAGTCCTAAAGAGAATAACAGTGAGGATCAAGGTTC	chr1:171492617-171492661	BAT2L2			NM_015172	HLA-B associated transcript 2-like 2	molecular function|protein C-terminus binding|IPI|GO:0008022|GOA|17577209	F	16	0.8033	-1.2448	4.9967e-07	5443.4	4375.67
A_23_P46584	GCATCCTTTGAGAATTGTATGAGTTATAGAATGAGTCTTCATCAACCCAAATTCCAGACT	chr1:172431357-172434469	C1orf105			NM_139240	Chromosome 1 open reading frame 105		F	15	0.8263	-1.2102	0.0018	37.3424	30.7329
A_24_P213724	TAAATCCTAAACCTGGCTTTTATTTTAGAGGGCAATTTTGTGTTCTACCAGCAAGTTAAG	chr1:173703556-173703615	KLHL20			BC005253	Kelch-like 20 (Drosophila)	molecular function|actin binding|IEA|GO:0003779|GOA|na//molecular function|protein binding|IEA|GO:0005515|GOA|na//biological process|cytoskeleton organization|TAS|GO:0007010|GOA|10888605//cellular component|actin cytoskeleton|TAS|GO:0015629|GOA|10888605//cellular component|cell surface|IDA|GO:0009986|GOA|12493773	F	15	0.6084	-1.6438	4.4254e-09	71.9897	43.171
A_23_P45864	GGGAACGTGGAGGATGAGTTCTGGCTGGGGCTGGACAATATACACAGGATCACATCCCAG	chr1:175299340-175299372	TNR			NM_003285	Tenascin R (restrictin, janusin)	molecular function|receptor binding|IEA|GO:0005102|GOA|na//biological process|axon guidance|NAS|GO:0007411|GOA|8940128//biological process|cell adhesion|NAS|GO:0007155|GOA|8940128//biological process|extracellular matrix organization|IEA|GO:0030198|GOA|na//biological process|negative regulation of cell adhesion|IEA|GO:0007162|GOA|na//biological process|signal transduction|IEA|GO:0007165|GOA|na//c…	F	14	0.8181	-1.2224	1.0092e-07	109.389	89.7162
A_23_P341966	CTCTCCTACAGATATTTTAAAATATACTTCTATCCTCGATAGTAAAAAAGGCACAGAGCC	chr1:176659786-176659841	PAPPA2			AF342990	Pappalysin 2	molecular function|metal ion binding|IEA|GO:0046872|GOA|na//molecular function|metallopeptidase activity|IDA|GO:0008237|GOA|11264294//molecular function|peptidase activity|IEA|GO:0008233|GOA|na//molecular function|zinc ion binding|NAS|GO:0008270|GOA|11264294//biological process|cell differentiation|IEA|GO:0030154|GOA|na//biological process|proteolysis|IDA|GO:0006508|GOA|11264294//biological proce…	F	15	0.4036	-2.4774	3.0789e-09	37.6165	14.695
A_23_P126706	AGGCGGGTCATACTCCTTAAGAGCAGTTCAGATGATGATCAAGCCTATTGACTGAAGAGA	chr1:178820259-178820318	ANGPTL1			NM_004673	Angiopoietin-like 1	molecular function|receptor binding|IEA|GO:0005102|GOA|na//biological process|signal transduction|IEA|GO:0007165|GOA|na//biological process|transmembrane receptor protein tyrosine kinase signaling pathway|IEA|GO:0007169|GOA|na//cellular component|extracellular region|IEA|GO:0005576|GOA|na//cellular component|extracellular space|IDA|GO:0005615|GOA|10025962	F	14	0.848	-1.1793	7.2548e-07	2480.8	2105.18
A_32_P215462	CAAAACACCTAGAAGACGAGTCTAAGATATTTAATGTGAGTAAGTGAAGAACCACAAGGA	chr1:193228746-193228805							F	15	0.7195	-1.3899	2.2556e-09	93.4298	67.0794
A_23_P97553	GAAAGCCTGGCTGGAATTCTGACTGTCTTACATACATATGTGCAAGGTTAGCCTGCAAGA	chr1:19544145-19544204	KIAA0090			D42044	KIAA0090	molecular function|protein binding|IPI|GO:0005515|GOA|17353931//cellular component|integral to membrane|IEA|GO:0016021|GOA|na//cellular component|membrane|IEA|GO:0016020|GOA|na	F	14	0.8034	-1.2448	2.1259e-07	54.5681	43.4013
A_24_P911179	AGGCCGAGTAAGAGAGATTATGACATTTCTTGTAAATGATGTTCTGAAACACCAAGCTAT	chr1:197113124-197113183	ASPM			NM_018136	Asp (abnormal spindle) homolog, microcephaly associated (Drosophila)	molecular function|calmodulin binding|IEA|GO:0005516|GOA|na//biological process|cell cycle|IEA|GO:0007049|GOA|na//biological process|cell division|IEA|GO:0051301|GOA|na//biological process|forebrain neuroblast division|IEA|GO:0021873|GOA|na//biological process|maintenance of centrosome location|IEA|GO:0051661|GOA|na//biological process|mitosis|IEA|GO:0007067|GOA|na//biological process|negative re…	F	14	0.7807	-1.2808	0.0007	19.0502	14.7109
A_23_P113328	ATATATGGACCAGCCCAAAGTTTATCAGTCGGAAGCCAAGACGATGTTACAGAATGTATC	chr1:197128811-197128870	ZBTB41			NM_194314	Zinc finger and BTB domain containing 41	molecular function|DNA binding|IEA|GO:0003677|GOA|na//molecular function|metal ion binding|IEA|GO:0046872|GOA|na//molecular function|protein binding|IEA|GO:0005515|GOA|na//molecular function|zinc ion binding|IEA|GO:0008270|GOA|na//biological process|regulation of transcription|IEA|GO:0045449|GOA|na//cellular component|intracellular|IEA|GO:0005622|GOA|na//cellular component|nucleus|IEA|GO:0005634|…	F	15	0.8177	-1.2229	5.2699e-11	31.0413	25.4706
A_23_P12392	GGTAATGCACAATTCCAACTAACGTACATTCAACAGATCATGAAATTGGGTTATTAAAAT	chr1:198662240-198662299	PTPRC			NM_080923	Protein tyrosine phosphatase, receptor type, C	molecular function|heparan sulfate proteoglycan binding|IEA|GO:0043395|GOA|na//molecular function|heparin binding|IEA|GO:0008201|GOA|na//molecular function|hydrolase activity|IEA|GO:0016787|GOA|na//molecular function|protein binding|IPI|GO:0005515|GOA|ARRAY(0xfcc0a0)//molecular function|protein kinase binding|IPI|GO:0019901|GOA|14625311//molecular function|protein tyrosine phosphatase activity|EX…	F	14	0.6206	-1.6114	0.0041	22.8062	13.2342
A_32_P145276	GCCCACATCTGGTGCCCCATTTTTAATAACCACAGGATATTTCTTTAGATTGATATTCTC	chr1:201846689-201846748	IPO9			NM_018085	Importin 9	molecular function|histone binding|ISS|GO:0042393|GOA|na//molecular function|protein binding|IPI|GO:0005515|GOA|ARRAY(0xe0b630)//molecular function|protein transporter activity|IDA|GO:0008565|GOA|11823430//biological process|intracellular protein transport|IEA|GO:0006886|GOA|na//biological process|protein import into nucleus|NAS|GO:0006606|GOA|11823430//cellular component|cytoplasm|IDA|GO:0005737…	F	15	0.8106	-1.2336	8.2677e-08	118.702	95.8701
A_24_P8575	AATTGTAGCCTTTGCAAGAAATCATCAGTTGAATGTAGTGATTCATCAACTTAATGCCCC	chr1:20220904-20220963	OTUD3			NM_015207	OTU domain containing 3		F	15	0.5588	-1.7897	4.7961e-30	36.2526	20.3959
A_23_P12435	AAACTCTATGAGAGTGCTCTGACTGAAAACCAAAAACTGAAAACAAAACTTCAGGAAGCC	chr1:202533571-202533627	PPP1R12B			NM_032105	Protein phosphatase 1, regulatory (inhibitor) subunit 12B	molecular function|enzyme activator activity|TAS|GO:0008047|GOA|9570949//biological process|regulation of muscle contraction|TAS|GO:0006937|GOA|9570949//biological process|signal transduction|TAS|GO:0007165|GOA|9570949//cellular component|cytoplasm|IEA|GO:0005737|GOA|na	F	15	0.7946	-1.2585	2.482e-10	57.6666	45.4108
A_23_P1038	TGGCACAACATCATTTTCTTTGCCTGATGACTGGGACAACAGAACCTCATATTTGCACTC	chr1:202700994-202701053	KDM5B			NM_006618	Lysine (K)-specific demethylase 5B	molecular function|DNA binding|IDA|GO:0003677|GOA|15640446//molecular function|metal ion binding|IEA|GO:0046872|GOA|na//molecular function|oxidoreductase activity|IEA|GO:0016491|GOA|na//molecular function|oxidoreductase activity, acting on single donors with incorporation of molecular oxygen, incorporation of two atoms of oxygen|IEA|GO:0016702|GOA|na//molecular function|protein binding|IEA|GO:000…	F	14	0.8398	-1.1907	1.2059e-09	139.851	117.625
A_23_P126939	TACATCAATCTACAAACCAAGTCCTCCAGCTGGTCCTGCTGCTAGTAGTGTTTGGCTTAT	chr1:205739455-205739514	RAB7L1			NM_003929	RAB7, member RAS oncogene family-like 1	molecular function|GTP binding|IEA|GO:0005525|GOA|na//molecular function|GTPase activity|TAS|GO:0003924|GOA|9284931//molecular function|nucleotide binding|IEA|GO:0000166|GOA|na//molecular function|protein binding|IPI|GO:0005515|GOA|15231747//biological process|protein transport|IEA|GO:0015031|GOA|na//biological process|small GTPase mediated signal transduction|IEA|GO:0007264|GOA|na//cellular comp…	F	14	0.821	-1.218	2.4541e-09	422.103	342.354
A_32_P15498	ATACATTGATGTCCTCTAACCCATTTCCTGTCTTATGTGGCTTTAGTGCCACTTATCAAA	chr1:206582186-206582245				AK025818	CDNA: FLJ22165 fis, clone HRC00470		F	16	0.7254	-1.3785	2.5234e-37	271.702	197.539
A_32_P57146	TGCCGCTTCATTAAGTGGTTCAAAATCCAGATCTATAATTGCGCAATATTCACCGTATAT	chr1:20809752-20809811	CAMK2N1			NM_018584	Calcium/calmodulin-dependent protein kinase II inhibitor 1	molecular function|calcium-dependent protein kinase inhibitor activity|IEA|GO:0008427|GOA|na//molecular function|protein kinase binding|IEA|GO:0019901|GOA|na//cellular component|cell junction|IEA|GO:0030054|GOA|na//cellular component|dendrite|IEA|GO:0030425|GOA|na//cellular component|neuronal cell body|IEA|GO:0043025|GOA|na//cellular component|plasma membrane|IEA|GO:0005886|GOA|na//cellular compo…	F	15	0.7598	-1.3161	4.1115e-18	35.092	26.5139
A_24_P195556	GTACAAATTGTGCAAAGTGAGAAAAATCTTGGCTACAAAAGGAATCCCTCATCTGGTAAC	chr1:20852836-20852897							F	16	0.6863	-1.457	0	2767.21	1901.2
A_23_P86012	GCCTTTAGTTCTCCACTGGGGAGGAATCCTGGACCAAGCACAAAAACTTAACAAAAGTGA	chr1:209788278-209788337	LAMB3			NM_001127641	Laminin, beta 3	molecular function|protein binding|IPI|GO:0005515|GOA|19275936//molecular function|protein complex binding|IEA|GO:0032403|GOA|na//molecular function|structural molecule activity|NAS|GO:0005198|GOA|7550320//biological process|brown fat cell differentiation|IEA|GO:0050873|GOA|na//biological process|cell adhesion|IEA|GO:0007155|GOA|na//biological process|epidermis development|TAS|GO:0008544|GOA|7774…	F	14	0.8683	-1.1517	0.0003	777.367	676.765
A_32_P162076	CTTCCAGGACCTGACTGGCATACCGTTCTTGATGCTTTCTACAAATATAAAAATCTCTGC	chr1:21070889-21070948	HP1BP3			NM_016287	Heterochromatin protein 1, binding protein 3	molecular function|DNA binding|IEA|GO:0003677|GOA|na//biological process|nucleosome assembly|IEA|GO:0006334|GOA|na//cellular component|chromosome|IEA|GO:0005694|GOA|na//cellular component|nucleosome|IEA|GO:0000786|GOA|na//cellular component|nucleus|IEA|GO:0005634|GOA|na	M	15	1.2087	1.2087	1.0511e-10	62.3065	75.1762
A_23_P46606	ACTTGTCAAGGTCACCGTAGGAGTTCAGACTTTCTTTCATAAGTGTGCATTATTTTACAT	chr1:211923169-211923228	LPGAT1			NM_014873	Lysophosphatidylglycerol acyltransferase 1	molecular function|acyltransferase activity|IEA|GO:0008415|GOA|na//molecular function|molecular_function|ND|GO:0003674|GOA|na//molecular function|transferase activity|IEA|GO:0016740|GOA|na//biological process|biological_process|ND|GO:0008150|GOA|na//biological process|metabolic process|IEA|GO:0008152|GOA|na//biological process|phospholipid biosynthetic process|IEA|GO:0008654|GOA|na//cellular comp…	F	15	0.736	-1.3586	3.6348e-09	2793.56	2032.38
A_32_P206104	AGGAAAAGGAAACTTCACCGAAACTTCAGAAAGCTACAGAAATGACATCCATTTTCACAA	chr1:212398704-212398763							M	14	1.2274	1.2274	1.788e-05	536.828	661.855
A_23_P51856	AGAATCCTTCAGGCATTCTTTAAGGAGAAAAAGGATACCTTTGATTTTGTGTGTTTCATG	chr1:221875178-221875237	DUSP10			NM_144729	Dual specificity phosphatase 10	molecular function|MAP kinase tyrosine/serine/threonine phosphatase activity|IEA|GO:0017017|GOA|na//molecular function|hydrolase activity|IEA|GO:0016787|GOA|na//molecular function|phosphoprotein phosphatase activity|TAS|GO:0004721|GOA|10391943//molecular function|protein tyrosine phosphatase activity|IEA|GO:0004725|GOA|na//biological process|JNK cascade|TAS|GO:0007254|GOA|10391943//biological pro…	F	15	0.8611	-1.1614	3.9606e-05	4087.99	3537.52
A_23_P201066	TCATGAAGGATTCAAGATCCGGTACCCCGACCTACACAATATGGTTTCATTATGTCGCGA	chr1:223441879-223441938	SUSD4			NM_017982	Sushi domain containing 4	cellular component|integral to membrane|IEA|GO:0016021|GOA|na//cellular component|membrane|IEA|GO:0016020|GOA|na	F	14	0.6685	-1.4959	1.1545e-06	79.6506	52.0974
A_23_P74252	GAGCTTGTCTTTGGTTGTAATAAGAATCCATCAAAACCCATGTCTGGATCTCTCTTTGGC	chr1:22357351-22357410	HSPC157			NR_023919	hypothetical LOC29092		F	15	0.7929	-1.2612	2.2558e-07	1468.03	1154.02
A_23_P384044	CTCCCATCTGAAACCTGTGACTCAGGTTTATGAATGGTGTTTGTGTAGCAACACATTGTG	chr1:224928164-224928223	CNIH3			NM_152495	Cornichon homolog 3 (Drosophila)	biological process|intracellular signaling cascade|IEA|GO:0007242|GOA|na//cellular component|integral to membrane|IEA|GO:0016021|GOA|na//cellular component|membrane|IEA|GO:0016020|GOA|na	F	14	0.6677	-1.4976	2.0516e-18	69.8534	46.1907
A_23_P62787	CGATTTGTAATGGCTATTTCTGCTTTATATGCATGGATCTGTTTGGATACTCTCAATTCT	chr1:227237418-227237477				BC019830			F	15	0.8062	-1.2405	3.6254e-05	12.9935	10.5345
A_23_P149724	AGGAAGATAGTGAGGACTCAGAAGACAAAGATGTGAAGACCAAGAAGGATGATTCTCACT	chr1:227598799-227598858	NUCKS1			NM_022731	Nuclear casein kinase and cyclin-dependent kinase substrate 1	cellular component|nucleus|IEA|GO:0005634|GOA|na	F	15	0.762	-1.3124	2.9396e-08	9920.09	7515.9
A_23_P160136	AGAACATGCCACTTTAGAAACAATCCTGAGGCATAACCAGTTGATCTTGGAGGCCATCCA	chr1:22835603-22835662	ZBTB40			NM_014870	Zinc finger and BTB domain containing 40	molecular function|DNA binding|IEA|GO:0003677|GOA|na//molecular function|metal ion binding|IEA|GO:0046872|GOA|na//molecular function|protein binding|IEA|GO:0005515|GOA|na//molecular function|zinc ion binding|IEA|GO:0008270|GOA|na//biological process|regulation of transcription|IEA|GO:0045449|GOA|na//cellular component|intracellular|IEA|GO:0005622|GOA|na//cellular component|nucleus|IEA|GO:0005634|…	F	14	0.8053	-1.2418	0.0035	11.9957	9.6482
A_23_P114814	ACTCCAGATAAAATGAAAAACCTCTCCAAGTCCTGGTGGAAGAAGTACTGCTGTTTCGTA	chr1:228879425-228879484	RHOU			NM_021205	Ras homolog gene family, member U	molecular function|GTP binding|IEA|GO:0005525|GOA|na//molecular function|GTPase activity|IEA|GO:0003924|GOA|na//molecular function|metal ion binding|IEA|GO:0046872|GOA|na//molecular function|nucleotide binding|IEA|GO:0000166|GOA|na//molecular function|protein binding|IPI|GO:0005515|GOA|ARRAY(0x1804a50)//biological process|G1/S transition of mitotic cell cycle|IEA|GO:0000082|GOA|na//biological pro…	F	15	0.8	-1.25	3.1675e-09	2050.93	1629.07
A_32_P83776	AGCAACCAAGTGCCTTATTTGCTAGAGGAAACAGGAAAGCGGTCAAAAGTCCCCAAAGAT	chr1:229462604-229462663	C1orf96			NM_145257	Chromosome 1 open reading frame 96		F	16	0.621	-1.6103	8.9546e-10	61.3972	37.2336
A_23_P200928	ATACCAAAGATTACTAATTATTCCTCTTTGCCCAAAATACTTGCATCCAAGGTTCTAGTC	chr1:236140300-236140359	NID1			NM_002508	Nidogen 1	molecular function|calcium ion binding|IEA|GO:0005509|GOA|na//molecular function|extracellular matrix binding|IEA|GO:0050840|GOA|na//molecular function|protein binding|IEA|GO:0005515|GOA|na//biological process|bioluminescence|IEA|GO:0008218|GOA|na//biological process|cell adhesion|IEA|GO:0007155|GOA|na//biological process|cell-matrix adhesion|IEA|GO:0007160|GOA|na//biological process|glomerular b…	M	15	1.1731	1.1731	5.2476e-31	1986.81	2328.22
A_23_P401472	CCAGAAGAGCGTGGACGATGGAGGCAGTTTTCCAAAAAGCTTCTCCAAGCTTCCCATCCA	chr1:240071981-240072040	CHRM3			NM_000740	Cholinergic receptor, muscarinic 3	molecular function|G-protein coupled receptor activity|IEA|GO:0004930|GOA|na//molecular function|acetylcholine binding|IEA|GO:0042166|GOA|na//molecular function|drug binding|IEA|GO:0008144|GOA|na//molecular function|muscarinic acetylcholine receptor activity|IEA|GO:0004981|GOA|na//molecular function|phosphoinositide phospholipase C activity|TAS|GO:0004435|GOA|1905013//molecular function|receptor …	F	14	0.6558	-1.5249	2.0885e-08	17.9331	11.3877
A_23_P200843	TGACTCTTCAGTCGTCAGCCATGGTGTCCTTTCAAAGTGATTCTTTAAGGTCCACTTGAG	chr1:240074291-240074350							F	16	0.4364	-2.2913	1.9991e-16	40.1277	17.0383
A_24_P817236	TGGATAGAGAAACCGCAGTCCAAAAACAGATGGGTGTATATTTGCTTTGTAAGCAAAGGG	chr1:240078439-240078498				AK095715	CDNA FLJ38396 fis, clone FEBRA2007957		F	15	0.636	-1.5723	8.12e-13	82.8595	51.4368
A_23_P510	TTACCTCTGACAGAGAATGTCATTCTGGCGTAGAAGTTAGTTTTTACGTTTGCATACAAA	chr1:242252899-242252958	PLD5			NM_152666	Phospholipase D family, member 5	molecular function|catalytic activity|IEA|GO:0003824|GOA|na//biological process|metabolic process|IEA|GO:0008152|GOA|na//cellular component|integral to membrane|IEA|GO:0016021|GOA|na//cellular component|membrane|IEA|GO:0016020|GOA|na	F	14	0.5448	-1.8356	0.0015	5.4856	3.1517
A_23_P62607	ACCTACCTCATGGAGATTGTGGTGAAGATGAAATGAAGTCATGTCTTTAAAGTGCTTAAT	chr1:24446304-24446362	IL22RA1			NM_021258	Interleukin 22 receptor, alpha 1	molecular function|interferon receptor activity|TAS|GO:0004904|GOA|10875937//molecular function|receptor activity|IEA|GO:0004872|GOA|na//biological process|biological_process|ND|GO:0008150|GOA|na//biological process|blood coagulation|IEA|GO:0007596|GOA|na//cellular component|integral to membrane|IEA|GO:0016021|GOA|na//cellular component|membrane|NAS|GO:0016020|GOA|na	F	16	0.706	-1.4163	0	793.658	559.158
A_32_P157228	CAACTCTTAGTTACATAAGCAGGACAAATCAGCTTGCTGTAGGTTTTTCTGATGGCTATC	chr1:247070887-247070946	AHCTF1			NM_015446	AT hook containing transcription factor 1	molecular function|DNA binding|IEA|GO:0003677|GOA|na//biological process|cell cycle|IEA|GO:0007049|GOA|na//biological process|cytokinesis|IMP|GO:0000910|GOA|17098863//biological process|mRNA transport|IEA|GO:0051028|GOA|na//biological process|nuclear pore complex assembly|IMP|GO:0051292|GOA|17098863//biological process|protein transport|IEA|GO:0015031|GOA|na//biological process|transmembrane tran…	F	15	0.6648	-1.5042	2.0558e-05	23.2878	14.8728
A_24_P264192	ACTCCAAAATGATGCAAATCAACCTGACTGGATTTTTGAATGGAAAAAATGCTCGAGAAT	chr1:24975357-24975416	SRRM1			NM_005839	Serine/arginine repetitive matrix 1	molecular function|DNA binding|IEA|GO:0003677|GOA|na//molecular function|RNA binding|IEA|GO:0003723|GOA|na//molecular function|protein binding|IPI|GO:0005515|GOA|17353931//biological process|RNA splicing|EXP|GO:0008380|GOA|12226669//biological process|RNA splicing, via transesterification reactions|TAS|GO:0000375|GOA|9531537//biological process|mRNA processing|IEA|GO:0006397|GOA|na//cellular comp…	F	14	0.7473	-1.3382	5.1341e-09	2735.02	2036.01
A_23_P170820	TTTTGTTCACTGTTGTATCTATATTTCACATGTGGAAACTTTCAGGGTGGTTGGTTTAAC	chr1:31405707-31405766	PUM1			NM_014676	Pumilio homolog 1 (Drosophila)	molecular function|RNA binding|IEA|GO:0003723|GOA|na//molecular function|binding|IEA|GO:0005488|GOA|na//biological process|cellular membrane organization|EXP|GO:0016044|GOA|11031247//biological process|post-Golgi vesicle-mediated transport|EXP|GO:0006892|GOA|11252894//biological process|regulation of translation|IEA|GO:0006417|GOA|na//cellular component|cytoplasm|IEA|GO:0005737|GOA|na//cellular c…	F	15	0.8233	-1.2147	3.7544e-08	4751.79	3920.17
A_23_P149012	ACAAACATGAGGGGAAAATATCAGTTATGAGCAAAGTTGTTACTGATTTCTTGTATCTCC	chr1:32508228-32508287	KHDRBS1			NM_006559	KH domain containing, RNA binding, signal transduction associated 1	molecular function|DNA binding|TAS|GO:0003677|GOA|1374686//molecular function|RNA binding|IDA|GO:0003723|GOA|1374686//molecular function|SH3 domain binding|IEA|GO:0017124|GOA|na//molecular function|SH3/SH2 adaptor activity|IPI|GO:0005070|GOA|9045636//molecular function|protein binding|IPI|GO:0005515|GOA|ARRAY(0x2ce837c)//molecular function|transcription repressor activity|ISS|GO:0016564|GOA|na//b…	F	16	0.849	-1.1779	1.1428e-08	4674.88	3973.04
A_32_P234275	GAAAGAAGAGGCATCTGGATTATAATTGTCACAAGGAAGGGAAAACCCAAACCAGGTACA	chr1:32638150-32638209	KPNA6			NM_012316	Karyopherin alpha 6 (importin alpha 7)	molecular function|protein binding|IPI|GO:0005515|GOA|ARRAY(0x2e6a42c)//molecular function|protein transporter activity|IEA|GO:0008565|GOA|na//biological process|NLS-bearing substrate import into nucleus|TAS|GO:0006607|GOA|9395085//biological process|intracellular protein transport|IEA|GO:0006886|GOA|na//cellular component|cytoplasm|IEA|GO:0005737|GOA|na//cellular component|nuclear pore|IEA|GO:00…	M	14	1.238	1.238	5.2347e-05	61.2996	76.5502
A_24_P144936	ACTGCTCAAGTGACTGTTATTGTGCAACCTGAAAACAATAAGCCTCCTCAGGCAGATGCA	chr1:35919262-35919291	KIAA0319L			NM_024874	KIAA0319-like	cellular component|integral to membrane|IEA|GO:0016021|GOA|na//cellular component|membrane|IEA|GO:0016020|GOA|na	F	14	0.7435	-1.3449	7.5891e-08	231.008	166.515
A_24_P256863	CCCAGTACATTCAGAAAACATGGTTTGGCTCATGATGAAATGAAAAGTCCCCGGGAACCT	chr1:36759468-36759527	THRAP3			NM_005119	Thyroid hormone receptor associated protein 3	molecular function|ATP binding|IEA|GO:0005524|GOA|na//molecular function|RNA polymerase II transcription mediator activity|IDA|GO:0016455|GOA|10198638//molecular function|ligand-dependent nuclear receptor transcription coactivator activity|NAS|GO:0030374|GOA|10235266//molecular function|nucleotide binding|IEA|GO:0000166|GOA|na//molecular function|protein binding|IPI|GO:0005515|GOA|17353931//molec…	F	15	0.7653	-1.3067	1.2692e-05	429.979	321.995
A_24_P400161	ATTGTAAAGAGATCAACAGCTTCACCCACGCTCTGCATAAACTCTGGTACTGGCTGTGTT	chr1:43877922-43877981				AX747203			F	14	0.8576	-1.1661	0.0013	28.7783	25.0053
A_23_P74446	CTTCCCAAGAGAGTCAAATCTAGACTGTCAGTAGCCTCAGACATGCGCTTCAATGAGATT	chr1:44169757-44169933	KDM4A			NM_014663	Lysine (K)-specific demethylase 4A	molecular function|histone demethylase activity (H3-K36 specific)|IDA|GO:0051864|GOA|16024779//molecular function|metal ion binding|IEA|GO:0046872|GOA|na//molecular function|nucleic acid binding|IEA|GO:0003676|GOA|na//molecular function|oxidoreductase activity|IEA|GO:0016491|GOA|na//molecular function|oxidoreductase activity, acting on single donors with incorporation of molecular oxygen, incorpo…	F	14	0.8194	-1.2204	9.2925e-08	552.86	449.856
A_23_P22970	TCATGATAGCAAAATGCGTCTAGAGCAGGATTTGAAGAAACAAGCTTTGGACAACCGAGA	chr1:46521539-46521598	PIK3R3			NM_003629	Phosphoinositide-3-kinase, regulatory subunit 3 (gamma)	molecular function|1-phosphatidylinositol-3-kinase activity|TAS|GO:0016303|GOA|9524259//molecular function|phosphoinositide 3-kinase regulator activity|IEA|GO:0035014|GOA|na//molecular function|protein binding|IPI|GO:0005515|GOA|8647200//biological process|insulin receptor signaling pathway|TAS|GO:0008286|GOA|9524259//cellular component|phosphoinositide 3-kinase complex|IEA|GO:0005942|GOA|na	F	14	0.7588	-1.3178	2.1966e-08	236.026	179.112
A_23_P11564	CGATGGAGATGGAAGATACTCATTCCTGGAGCTAAGGGTAGCTTTAGGTATCTAGCTTCA	chr1:47144128-47144187	KIAA0494			NM_014774	KIAA0494		F	16	0.7728	-1.2941	1.0529e-21	718.009	556.619
A_24_P293530	CACAGTGTGTCAGCTAGATCTGTTTCTATATAACTTTGGGAGATTTTCAGATCTTTTCTG	chr1:47516002-47516061	CYP4X1			NM_178033	Cytochrome P450, family 4, subfamily X, polypeptide 1	molecular function|aromatase activity|IEA|GO:0070330|GOA|na//molecular function|electron carrier activity|IEA|GO:0009055|GOA|na//molecular function|heme binding|IEA|GO:0020037|GOA|na//molecular function|metal ion binding|IEA|GO:0046872|GOA|na//molecular function|monooxygenase activity|IEA|GO:0004497|GOA|na//biological process|oxidation reduction|IEA|GO:0055114|GOA|na//cellular component|endoplasm…	F	15	0.7363	-1.3581	1.8592e-16	1793.96	1321.94
A_32_P18668	TACAGGGACTTAGAGAACAGTCTCTTTTCTGCCTTTAAAATGAGAGTTCCTCCATTTACC	chr1:52385268-52385327	RAB3B			NM_002867	RAB3B, member RAS oncogene family	molecular function|GTP binding|IEA|GO:0005525|GOA|na//molecular function|GTPase activity|TAS|GO:0003924|GOA|2501306//molecular function|nucleotide binding|IEA|GO:0000166|GOA|na//molecular function|protein binding|IEA|GO:0005515|GOA|na//biological process|peptidyl-cysteine methylation|IEA|GO:0018125|GOA|na//biological process|protein transport|IEA|GO:0015031|GOA|na//biological process|regulation o…	F	14	0.5667	-1.7647	0.0036	12.1101	6.5471
A_32_P5714	GGAGGATTGCAGCATTTGTACAACATCAAAGATCATGAACATACTGATCCCCATGTCCAA	chr1:53287143-53287202	ZYG11B			NM_024646	Zyg-11 homolog B (C. elegans)	molecular function|protein binding|IPI|GO:0005515|GOA|17304241	F	14	0.6846	-1.4606	2.4992e-10	127.366	86.3271
A_23_P148919	ATCCATCAAAAGTTAACTTCTGGGCAGATGAAAAGCTACCATCACTTCCTCATCATGAAA	chr1:53679252-53679311	CPT2			NM_000098	Carnitine palmitoyltransferase 2	molecular function|acyltransferase activity|IEA|GO:0008415|GOA|na//molecular function|carnitine O-palmitoyltransferase activity|EXP|GO:0004095|GOA|7711730//molecular function|carnitine O-palmitoyltransferase activity|NAS|GO:0004095|GOA|1988962//molecular function|transferase activity|IEA|GO:0016740|GOA|na//biological process|carnitine shuttle|EXP|GO:0006853|GOA|11257506//biological process|fatty …	F	15	0.8667	-1.1538	1.0887e-09	9238.12	7992.69
A_24_P281853	TCACTCTTTCAATCTTATCCATCATGGCAGGCGGTGGATTAAACCAAACCCAACTACGCA	chr1:565483-565548				CR623081			M	14	1.1835	1.1835	9.4242e-06	22430.5	26619.8
A_24_P913819	AGAGAGGCTTTTCAATGCAGAATTTGAAGAACCACATAATTACGAGGCAACAATTTCATA	chr1:57233558-57233613	C1orf168			NM_001004303	Chromosome 1 open reading frame 168		F	15	0.8548	-1.1698	5.8838e-06	1177.98	1003.33
A_23_P201538	GGGTGCCAACTCATGCTAACGCAGCAGTTGCAAACATTTTGAAGAGAGACCGTCGGGGGC	chr1:59247729-59247788	JUN			NM_002228	Jun oncogene	molecular function|DNA binding|TAS|GO:0003677|GOA|2825349//molecular function|R-SMAD binding|IPI|GO:0070412|GOA|9732876//molecular function|RNA polymerase II transcription factor activity|IEA|GO:0003702|GOA|na//molecular function|Rho GTPase activator activity|IDA|GO:0005100|GOA|11804590//molecular function|double-stranded DNA binding|IEA|GO:0003690|GOA|na//molecular function|promoter binding|IDA|…	F	14	0.7162	-1.3963	1.2861e-09	1925.26	1378.78
A_32_P154561	GTTATGGCTGTGTGTGTAATTATTTAAAATAAAGCCAAAATCATGTTTGAGAAAAGAATG	chr1:61561722-61561781							F	15	0.6652	-1.5033	1.0148e-09	122.07	83.141
A_32_P155030	AATGTTCAAGCCAGGTACCCATGCTTGATCTGTCTTCACACCAGACCTCCTCATATTAAA	chr1:61926891-61926950	NFIA			NM_005595	Nuclear factor I/A	molecular function|transcription factor activity|NAS|GO:0003700|GOA|7590749//molecular function|transcription factor binding|IPI|GO:0008134|GOA|15684392//biological process|DNA replication|IEA|GO:0006260|GOA|na//biological process|regulation of transcription, DNA-dependent|NAS|GO:0006355|GOA|7590749//biological process|viral genome replication|NAS|GO:0019079|GOA|7590749//cellular component|cytopl…	F	14	0.7675	-1.303	4.4901e-14	650.685	497.084
A_32_P51237	ATGCCATATGTACAGTCTTGACTATTTCTGAGTCATCTAGTGGCTCCAATTTGCTCCAGG	chr1:62703266-62703325	KANK4			NM_181712	KN motif and ankyrin repeat domains 4		F	16	0.7411	-1.3494	4.2542e-06	514.636	372.448
A_24_P203622	ACCCTGACAGTAGAGTTAGACCTACCAGAGAAATCTTAGAGTTTCCCGCAAGGGATGTTT	chr1:63084399-63084458	DOCK7			NM_033407	Dedicator of cytokinesis 7	molecular function|Rac GTPase binding|IDA|GO:0048365|GOA|16982419//molecular function|guanyl-nucleotide exchange factor activity|IEA|GO:0005085|GOA|na//biological process|activation of Rac GTPase activity|IDA|GO:0032863|GOA|16982419//biological process|axonogenesis|IMP|GO:0007409|GOA|16982419//biological process|cell differentiation|IEA|GO:0030154|GOA|na//biological process|establishment of neuro…	F	15	0.8046	-1.2428	1.2907e-22	140.476	112.79
A_23_P200524	TAACCTGGACTTCAATCCACCTCATGTACATGGTATTGATGACGTCACTGGTGAACCGTT	chr1:65684579-65690463	AK3L1			NM_203464	Adenylate kinase 3-like 1	molecular function|ATP binding|IEA|GO:0005524|GOA|na//molecular function|GTP binding|IEA|GO:0005525|GOA|na//molecular function|adenylate kinase activity|IEA|GO:0004017|GOA|na//molecular function|nucleotide binding|IEA|GO:0000166|GOA|na//molecular function|transferase activity|IEA|GO:0016740|GOA|na//biological process|nucleobase, nucleoside, nucleotide and nucleic acid metabolic process|IEA|GO:000…	F	14	0.7771	-1.2868	1.9017e-11	1558.73	1208.14
A_24_P102327	AATACCCCCCACTTATTACCTAAGTTTTCTTTTAGCACAAATGGAAAATAAGTCAGACTC	chr1:65764857-65764911	BPA-1			AB088847	Brain peptide A1		M	15	1.1963	1.1963	3.0621e-08	79.6292	95.5009
A_24_P230916	AGGAAATAATCCGCCCACGTCGATGTAAATATTTTGATACAAATAGTGAAGTAGAAGAAG	chr1:67424625-67424666	MIER1			NM_020948	Mesoderm induction early response 1 homolog (Xenopus laevis)	molecular function|DNA binding|IEA|GO:0003677|GOA|na//molecular function|signal transducer activity|IMP|GO:0004871|GOA|12761501//biological process|positive regulation of I-kappaB kinase/NF-kappaB cascade|IMP|GO:0043123|GOA|12761501//biological process|regulation of transcription|IEA|GO:0045449|GOA|na//cellular component|cytoplasm|IEA|GO:0005737|GOA|na//cellular component|nucleus|IEA|GO:0005634|G…	F	15	0.7442	-1.3438	8.526e-08	752.52	547.208
A_23_P149121	GTAACATCCATGTTGTCAATACGTATACCTTGTAAGTGGATAACTTTTCTTTTTCCCAGG	chr1:68512123-68512182	DIRAS3			NM_004675	DIRAS family, GTP-binding RAS-like 3	molecular function|GTP binding|IEA|GO:0005525|GOA|na//molecular function|GTPase activity|IEA|GO:0003924|GOA|na//molecular function|nucleotide binding|IEA|GO:0000166|GOA|na//biological process|regulation of cyclin-dependent protein kinase activity|TAS|GO:0000079|GOA|9874798//biological process|regulation of gene expression by genetic imprinting|TAS|GO:0006349|GOA|9874798//biological process|signal…	F	14	0.7867	-1.2712	8.9703e-09	880.763	689.252
A_24_P896978	ACTCCATTGTGTGAATGTATCAGTATATCCTTTATTATTTATTTAAACTGACTTAAATGT	chr1:719243-719302							M	14	1.1776	1.1776	0.0002	77.8967	91.7828
A_24_P58395	CAACAGATGAAGATCCCAGATGGATTTTTTGCCCATTTTTATGCCATTTGTGAACACATC	chr1:78338687-78338736	FAM73A			NM_198549	Family with sequence similarity 73, member A	cellular component|integral to membrane|IEA|GO:0016021|GOA|na//cellular component|membrane|IEA|GO:0016020|GOA|na	F	16	0.7283	-1.3731	8.0748e-19	111.983	80.8484
A_24_P222358	ACCGATAAAACTTAAAAATATCCCCACACATGCATTTCCTATTAAAGAGTATCTTCCAGG	chr1:792494-792553				BC015393	Hypothetical LOC643837		M	15	1.1933	1.1933	3.0571e-07	362.55	430.901
A_32_P204169	CTGATATATGATAACAGCCCAGTTTCTCGGCCACTCATTTGCATTATCTTAAATCACAAA	chr1:84333351-84333410				BC042023	CDNA clone IMAGE:5312516		F	16	0.78	-1.282	5.588e-31	153.327	119.501
A_23_P97481	GCCAAGGGCTGTGGAACTGTTTCTGTGATTCAGGATCCTCTTGGGAGAGTATATTCAATA	chr1:84356004-84356037	TTLL7			NM_024686	Tubulin tyrosine ligase-like family, member 7	molecular function|ligase activity|IEA|GO:0016874|GOA|na//molecular function|tubulin-tyrosine ligase activity|IEA|GO:0004835|GOA|na//biological process|cell differentiation|IEA|GO:0030154|GOA|na//biological process|multicellular organismal development|IEA|GO:0007275|GOA|na//biological process|nervous system development|IEA|GO:0007399|GOA|na//biological process|protein modification process|IEA|GO:…	F	16	0.7346	-1.3613	7.6603e-27	63.5099	46.7779
A_23_P103897	CTACCAGATCACCCTTCACTTCCTTGTCAACCTGTTCTTTCTTCAGGAATAACTGATATA	chr1:85009909-85009968	SPATA1			NM_001081472	Spermatogenesis associated 1		F	14	0.8485	-1.1785	1.0775e-05	54.1243	45.8909
A_24_P915300	GCTAAGCGTTAAGGGAACATTGAATTATATAAACAGTCCAGATAATACTCCTTCTTTGTC	chr1:85648640-85648699	SYDE2			NM_032184	Synapse defective 1, Rho GTPase, homolog 2 (C. elegans)	molecular function|GTPase activator activity|IEA|GO:0005096|GOA|na//molecular function|Rho GTPase activator activity|ISS|GO:0005100|GOA|na//biological process|activation of Rho GTPase activity|ISS|GO:0032862|GOA|na//biological process|signal transduction|IEA|GO:0007165|GOA|na//cellular component|intracellular|IEA|GO:0005622|GOA|na	F	14	0.7757	-1.2892	4.2733e-11	85.7262	66.5534
A_23_P23227	AAGACCTCTTAAAAATAGCAACCCTTCATTTGCTCTCTGTGCCACCAATAGCTTCTGAGT	chr1:89299168-89299227	PKN2			NM_006256	Protein kinase N2	molecular function|ATP binding|IEA|GO:0005524|GOA|na//molecular function|nucleotide binding|IEA|GO:0000166|GOA|na//molecular function|protein kinase C activity|IEA|GO:0004697|GOA|na//molecular function|protein kinase activity|TAS|GO:0004672|GOA|7851406//molecular function|transferase activity|IEA|GO:0016740|GOA|na//biological process|protein amino acid phosphorylation|IEA|GO:0006468|GOA|na//biolo…	F	14	0.7666	-1.3044	5.7761e-12	2151.04	1638.13
A_23_P103496	GAGGAAAGGGAAAACCTTCTCAGAGAGCATGAAAGGCTGCTAAAACACAAGCTGAAGGTA	chr1:89652014-89652072	GBP4			NM_052941	Guanylate binding protein 4	molecular function|GTP binding|IEA|GO:0005525|GOA|na//molecular function|GTPase activity|IEA|GO:0003924|GOA|na//molecular function|nucleotide binding|IEA|GO:0000166|GOA|na//cellular component|cytoplasm|IEA|GO:0005737|GOA|na	F	14	0.7267	-1.376	1.3391e-11	182.322	131.881
A_24_P879135	GATGGAGTTGAGGCTGGAGCTACCGTCGTTACCCCCCACGGCGTACAACCATCCGTCCAT	chr1:900365-900424	KLHL17			NM_198317	Kelch-like 17 (Drosophila)	molecular function|actin binding|IEA|GO:0003779|GOA|na//molecular function|protein binding|IEA|GO:0005515|GOA|na//cellular component|cell junction|IEA|GO:0030054|GOA|na//cellular component|plasma membrane|IEA|GO:0005886|GOA|na//cellular component|postsynaptic density|IEA|GO:0014069|GOA|na//cellular component|postsynaptic membrane|IEA|GO:0045211|GOA|na//cellular component|synapse|IEA|GO:0045202|GO…	M	15	1.196	1.196	3.9324e-05	27.3072	32.65
A_24_P943949	AATTTCATCAGCACTAAAGCATTAACATAGAATAATGAGCCAAAGTACTGAGTCGAGATG	chr1:90062798-90062857	LRRC8B			NM_015350	Leucine rich repeat containing 8 family, member B	molecular function|protein binding|IEA|GO:0005515|GOA|na//cellular component|integral to membrane|IEA|GO:0016021|GOA|na//cellular component|membrane|IEA|GO:0016020|GOA|na	M	14	1.1751	1.1751	5.8736e-10	38.8859	45.6474
A_24_P238402	AAGCAAGTCAACACCAAGTTTTATTTTTGTTATCAGATGTAGCACATGCTAAGAATCCCA	chr1:91406349-91406408	ZNF644			NM_201269	Zinc finger protein 644	molecular function|DNA binding|IEA|GO:0003677|GOA|na//molecular function|metal ion binding|IEA|GO:0046872|GOA|na//molecular function|zinc ion binding|IEA|GO:0008270|GOA|na//biological process|regulation of transcription|IEA|GO:0045449|GOA|na//cellular component|intracellular|IEA|GO:0005622|GOA|na//cellular component|nucleus|IEA|GO:0005634|GOA|na	F	15	0.7285	-1.3727	1.7607e-10	580.801	423.489
A_23_P200780	GGCCCTGAGTTTTACCCAGACTCAAGGAGTTGGTAAAGGGTTAATAGCCAGATAGTAGAA	chr1:92148888-92148947	TGFBR3			NM_003243	Transforming growth factor, beta receptor III	molecular function|PDZ domain binding|ISS|GO:0030165|GOA|na//molecular function|SMAD binding|IMP|GO:0046332|GOA|11157754//molecular function|coreceptor activity|IDA|GO:0015026|GOA|10746731//molecular function|glycosaminoglycan binding|ISS|GO:0005539|GOA|na//molecular function|glycosaminoglycan binding|TAS|GO:0005539|GOA|1333192//molecular function|heparin binding|ISS|GO:0008201|GOA|1333192//molec…	M	15	1.1957	1.1957	1.1652e-11	977.703	1168.67
A_24_P564030	CATGAAGTGGATTGTAAAGCATTTTGCAAGGTTTTGGTCTGAGAGAAGCTTTGCAAATAT	chr1:92612820-92613294	BTBD8			NM_183242	BTB (POZ) domain containing 8	molecular function|protein binding|IEA|GO:0005515|GOA|na//cellular component|nucleus|IEA|GO:0005634|GOA|na	F	15	0.6729	-1.4861	1.6069e-05	10.5598	6.7875
A_24_P916256	TGTTGGAGTTATCTCTCTACTAATAAAAAGATGAAATCTGATGGATTAGGAGCATCTGGA	chr1:92642455-92642514	KIAA1107			NM_015237	KIAA1107		F	16	0.5469	-1.8284	4.7732e-12	17.4694	9.4183
A_23_P34942	GAAGAGCAAGTTGAAATTAAAAGGTTACGCACAGAAAATAGACTTTTAAAACAGCGCATC	chr1:93131511-93131549	EVI5			NM_005665	Ecotropic viral integration site 5	molecular function|Rab GTPase activator activity|IEA|GO:0005097|GOA|na//molecular function|protein binding|IPI|GO:0005515|GOA|16439210//biological process|cell cycle|IEA|GO:0007049|GOA|na//biological process|cell division|IEA|GO:0051301|GOA|na//biological process|cell proliferation|TAS|GO:0008283|GOA|9618176//biological process|multicellular organismal development|TAS|GO:0007275|GOA|9618176//biol…	F	16	0.753	-1.328	3.2551e-07	293.621	220.092
A_24_P273583	TGAATGTGCCTCATCATCCCAGGCAGGCATCTGTAAGTTTCCATTGTTTCCACAAAAACC	chr1:9330937-9330996	H6PD			NM_004285	Hexose-6-phosphate dehydrogenase (glucose 1-dehydrogenase)	molecular function|6-phosphogluconolactonase activity|IEA|GO:0017057|GOA|na//molecular function|binding|IEA|GO:0005488|GOA|na//molecular function|glucose 1-dehydrogenase activity|IEA|GO:0047936|GOA|na//molecular function|glucose-6-phosphate dehydrogenase activity|IEA|GO:0004345|GOA|na//molecular function|hydrolase activity|IEA|GO:0016787|GOA|na//molecular function|oxidoreductase activity|IEA|GO:0…	M	16	1.1839	1.1839	1.0348e-15	45.8701	54.2595
A_24_P366967	CATACACAATGGGGAATTGACTTCTTGGAAAGATATGCCAAATTTGTTAAAGAGAGGATA	chr1:93965049-93965108	FNBP1L			NM_017737	Formin binding protein 1-like	molecular function|lipid binding|IEA|GO:0008289|GOA|na//biological process|endocytosis|IEA|GO:0006897|GOA|na//cellular component|cell cortex|IEA|GO:0005938|GOA|na//cellular component|cytoplasm|IEA|GO:0005737|GOA|na//cellular component|cytoplasmic membrane-bounded vesicle|IEA|GO:0016023|GOA|na//cellular component|cytoskeleton|IEA|GO:0005856|GOA|na//cellular component|plasma membrane|IEA|GO:0005886…	F	16	0.7589	-1.3178	3.2918e-13	67.3278	50.8233
A_24_P333571	GCTGTCCATTAAAATCAACTGCCTTTGAATCACTGACCAGAACAGATTAACTTCAGAAGT	chr1:94667534-94667593	ARHGAP29			BC022483	Rho GTPase activating protein 29	molecular function|GTPase activator activity|IEA|GO:0005096|GOA|na//molecular function|Rho GTPase activator activity|TAS|GO:0005100|GOA|9305890//molecular function|metal ion binding|IEA|GO:0046872|GOA|na//biological process|Rho protein signal transduction|TAS|GO:0007266|GOA|9305890//biological process|intracellular signaling cascade|IEA|GO:0007242|GOA|na//cellular component|intracellular|IEA|GO:0…	F	14	0.7619	-1.3125	0.0002	36.4825	27.2829
A_23_P24157	TTGGAGAGAATCTTCGGGCTTCCTGGAGGGAACATATTCCACTGCGCCATGTCCCTGGAC	chr10:100144795-100146987	PYROXD2			NM_032709	Pyridine nucleotide-disulphide oxidoreductase domain 2	molecular function|oxidoreductase activity|IEA|GO:0016491|GOA|na//biological process|oxidation reduction|IEA|GO:0055114|GOA|na	M	14	1.2297	1.2297	4.6685e-05	367.94	457.664
A_32_P143516	GCAAAACCAATGCAGACTCCAAAAAGCAGACCACAGTGGCAGAAGCTGACATCTTCAATA	chr10:102676714-102676773	FAM178A			NM_018121	Family with sequence similarity 178, member A		F	16	0.6992	-1.4302	7.89e-08	57.329	38.8029
A_24_P52597	CAACCCACTCTGCCTTCTTTTTCAGCTTGTGGCAATGCCAGTGATGTGCATAAACAGTTT	chr10:104590302-104590361	CYP17A1			NM_000102	Cytochrome P450, family 17, subfamily A, polypeptide 1	molecular function|electron carrier activity|IEA|GO:0009055|GOA|na//molecular function|heme binding|IEA|GO:0020037|GOA|na//molecular function|metal ion binding|IEA|GO:0046872|GOA|na//molecular function|monooxygenase activity|IEA|GO:0004497|GOA|na//molecular function|oxygen binding|TAS|GO:0019825|GOA|2808364//molecular function|steroid 17-alpha-monooxygenase activity|EXP|GO:0004508|GOA|10406467//b…	F	16	0.784	-1.2755	4.8628e-15	261.429	204.28
A_24_P201353	TCCATCTTTTTAAATGACATTACCATGAGTCTGTTGTCAAACCTAAATATCTTTGTTTGA	chr10:104623787-104623846	C10orf32			NM_144591	Chromosome 10 open reading frame 32		F	14	0.8684	-1.1515	1.6379e-07	8791.44	7633.35
A_23_P35444	AGTTCAAGGAACTTGAAAAATACTTTTCCTTACCTTTACCCCATCCCTGTCTTTACTCCT	chr10:105049985-105050044	INA			NM_032727	Internexin neuronal intermediate filament protein, alpha	molecular function|structural constituent of cytoskeleton|TAS|GO:0005200|GOA|7769995//biological process|cell differentiation|IEA|GO:0030154|GOA|na//biological process|multicellular organismal development|IEA|GO:0007275|GOA|na//biological process|nervous system development|IEA|GO:0007399|GOA|na//biological process|neurofilament cytoskeleton organization|IEA|GO:0060052|GOA|na//biological process|t…	M	14	1.2261	1.2261	2.0288e-05	60.0347	74.1223
A_23_P138492	TCTTCCTCATTTTGGAAACTTTTCCTCCTCTATTAAACATGGGAAACTGAAGCCCTTGAA	chr10:105350215-105350274	NEURL			NM_004210	Neuralized homolog (Drosophila)	molecular function|metal ion binding|IEA|GO:0046872|GOA|na//molecular function|protein binding|IEA|GO:0005515|GOA|na//molecular function|zinc ion binding|IEA|GO:0008270|GOA|na//biological process|lactation|IEA|GO:0007595|GOA|na//biological process|nervous system development|TAS|GO:0007399|GOA|9519875//biological process|response to external stimulus|IEA|GO:0009605|GOA|na//biological process|sperm…	M	14	1.2113	1.2113	2.2924e-10	79.7057	96.5399
A_23_P104237	ATGCTGTGAAAATGTTTAAGGATATTGGGGTTTTCAAGGAGACCAAACAAAAGAGAGTGT	chr10:113913394-113913425	GPAM			NM_020918	Glycerol-3-phosphate acyltransferase, mitochondrial	molecular function|acyltransferase activity|IEA|GO:0008415|GOA|na//molecular function|glycerol-3-phosphate O-acyltransferase activity|EXP|GO:0004366|GOA|11546763//molecular function|glycerol-3-phosphate O-acyltransferase activity|IMP|GO:0004366|GOA|18238778//molecular function|transferase activity|IEA|GO:0016740|GOA|na//biological process|fatty acid metabolic process|IEA|GO:0006631|GOA|na//biolog…	F	14	0.7832	-1.2768	0.0002	560.427	429.788
A_32_P59549	CAAGCGGGGTATGAAGAAGGAGAAGAACTGCCTGCGCATTTACTGGAGCATGTACCAGAG	chr10:118030342-118030401	GFRA1			NM_145793	GDNF family receptor alpha 1	molecular function|glial cell line-derived neurotrophic factor receptor activity|TAS|GO:0016167|GOA|10829012//molecular function|receptor activity|NAS|GO:0004872|GOA|na//molecular function|receptor binding|TAS|GO:0005102|GOA|9545641//biological process|cell surface receptor linked signaling pathway|NAS|GO:0007166|GOA|8674117//biological process|nervous system development|IEA|GO:0007399|GOA|na//ce…	F	14	0.8574	-1.1663	3.7375e-17	349.579	299.601
A_24_P363953	GTGAATTGTGTTTCGGAAGACAAAATGACCCATTTACAAATGTGACTGCTTCATTACCCC	chr10:119798811-119798870	RAB11FIP2			NM_014904	RAB11 family interacting protein 2 (class I)	molecular function|protein binding|IPI|GO:0005515|GOA|ARRAY(0x2ec0e90)//molecular function|protein homodimerization activity|IPI|GO:0042803|GOA|16905101//biological process|protein transport|IEA|GO:0015031|GOA|na//cellular component|endosome|IDA|GO:0005768|GOA|16905101//cellular component|plasma membrane|IEA|GO:0005886|GOA|na//cellular component|recycling endosome membrane|IEA|GO:0055038|GOA|na	F	15	0.7281	-1.3735	2.509e-09	486.564	348.522
A_24_P936589	CTGGTTATTCCACCTATTGCAGATTAAATCACGTATATCAATCCCAACATCTTAGAGGAA	chr10:12163305-12163364	DHTKD1			NM_018706	Dehydrogenase E1 and transketolase domain containing 1	molecular function|oxidoreductase activity|IEA|GO:0016491|GOA|na//molecular function|oxoglutarate dehydrogenase (succinyl-transferring) activity|IEA|GO:0004591|GOA|na//molecular function|thiamin pyrophosphate binding|IEA|GO:0030976|GOA|na//biological process|glycolysis|IEA|GO:0006096|GOA|na//biological process|oxidation reduction|IEA|GO:0055114|GOA|na//cellular component|mitochondrion|IEA|GO:0005…	F	15	0.8612	-1.1612	1.4121e-06	78.8082	66.809
A_23_P127186	TTGCATTTTCCTAGTATAATTCATAGCAAGTTGACCTCAGAGTTCCTGTATCAGGGAGAT	chr10:124013760-124013819	TACC2			NM_206862	Transforming, acidic coiled-coil containing protein 2	molecular function|nuclear hormone receptor binding|IDA|GO:0035257|GOA|15207008//molecular function|protein binding|IDA|GO:0005515|GOA|15207008//molecular function|protein domain specific binding|IEA|GO:0019904|GOA|na//biological process|cell proliferation|IEA|GO:0008283|GOA|na//biological process|cerebral cortex development|IEA|GO:0021987|GOA|na//biological process|interkinetic nuclear migration…	F	16	0.8677	-1.1524	4.9832e-14	1612.66	1400.77
A_32_P116088	CTATATAGGTCAGGATCCACTTGCGGAAAGCAGAAATGATTCCAGCTGGTTTAAGCACAG	chr10:12636897-12636956							M	15	1.3437	1.3437	3.5799e-15	205.629	277.521
A_24_P213494	TTCGGGAGGAGTTCAACTCATTGCCATCTGGACACATACAAGGAACTTTTGAACTGGCAA	chr10:129854387-129854429	PTPRE			NM_130435	Protein tyrosine phosphatase, receptor type, E	molecular function|hydrolase activity|IEA|GO:0016787|GOA|na//molecular function|protein binding|IPI|GO:0005515|GOA|ARRAY(0x1bba1b4)//molecular function|protein homodimerization activity|IEA|GO:0042803|GOA|na//molecular function|transmembrane receptor protein tyrosine phosphatase activity|TAS|GO:0005001|GOA|2170109//biological process|negative regulation of insulin receptor signaling pathway|ISS|G…	F	14	0.7662	-1.3052	2.7859e-14	219.078	167.359
A_23_P115919	TTTCGAGCTCGACTTGTGAAAGGAGAAAGAACCAATCTTTGAAATAGCCATCTGCTATAA	chr10:13320283-13320342	PHYH			NM_006214	Phytanoyl-CoA 2-hydroxylase	molecular function|L-ascorbic acid binding|IEA|GO:0031418|GOA|na//molecular function|catalytic activity|TAS|GO:0003824|GOA|9326939//molecular function|electron carrier activity|TAS|GO:0009055|GOA|8954107//molecular function|metal ion binding|IEA|GO:0046872|GOA|na//molecular function|oxidoreductase activity, acting on single donors with incorporation of molecular oxygen, incorporation of two atoms…	F	16	0.7745	-1.2912	3.6888e-20	40966.6	31593.3
A_23_P115805	TTGCAGATTGAAGAAGAGAAGAACAAACAGAGACAGCTGAGGTTGGCATTCGAGGAACAG	chr10:135370308-135370611	SYCE1			NM_130784	Synaptonemal complex central element protein 1	molecular function|protein binding|IEA|GO:0005515|GOA|na//biological process|cell cycle|IEA|GO:0007049|GOA|na//biological process|cell division|IEA|GO:0051301|GOA|na//biological process|meiosis|IEA|GO:0007126|GOA|na//biological process|meiotic prophase I|IC|GO:0007128|GOA|15944401//cellular component|central element|ISS|GO:0000801|GOA|15944401//cellular component|nucleus|IEA|GO:0005634|GOA|na	F	14	0.734	-1.3625	4.9041e-13	61.0789	44.9819
A_32_P175715	AAGAAACTTCAGAGAAGGGACAATACGTTCTATTACTACAACAAACAGAGGGAATGTGAT	chr10:15014542-15014601	MEIG1			NM_001080836	Meiosis expressed gene 1 homolog (mouse)	molecular function|protein binding|IEA|GO:0005515|GOA|na//cellular component|nucleus|IEA|GO:0005634|GOA|na	M	15	1.2134	1.2134	8.8971e-05	42.496	51.6838
A_24_P398147	ACTTGGAAGAATCTTTGAGCAAATTTTCTCAGTTGTCTGTATGACTTCAGTATATTCCTG	chr10:21070538-21070597	NEBL			NM_213569	Nebulette	molecular function|actin binding|IEA|GO:0003779|GOA|na//molecular function|structural constituent of muscle|TAS|GO:0008307|GOA|9733644//biological process|regulation of actin filament length|TAS|GO:0030832|GOA|9733644	F	15	0.7642	-1.3085	3.6637e-05	262.443	199.441
A_32_P79345	TTGTCTCCTTCAAGATTACTTAGTTAAAGGCAAACAGGTTCATAGCCAGTGGCTCTTCAC	chr10:24541074-24541133							F	14	0.8591	-1.164	0.0001	102.574	88.5327
A_23_P97795	TCTCCTGGTGTGCTAACGTTTGCCATCATATGGCCTTTTATTGCACAGTGGTTGGTGTAT	chr10:27493392-27493451	ACBD5			NR_024150	acyl-CoA binding domain containing 5	molecular function|acyl-CoA binding|IEA|GO:0000062|GOA|na//molecular function|lipid binding|IEA|GO:0008289|GOA|na//biological process|transport|IEA|GO:0006810|GOA|na//cellular component|integral to membrane|IEA|GO:0016021|GOA|na//cellular component|membrane|IEA|GO:0016020|GOA|na	F	15	0.8543	-1.1706	6.2943e-07	2163.88	1840.56
A_23_P384663	CACTAGAATTTAAGCCCTATGTGATATTTATAAAGCCTCCATCAATAGAGCGTTTGAGAG	chr10:28345474-28345533	MPP7			NM_173496	Membrane protein, palmitoylated 7 (MAGUK p55 subfamily member 7)	molecular function|protein binding|IEA|GO:0005515|GOA|na//cellular component|adherens junction|IEA|GO:0005912|GOA|na//cellular component|cell junction|IEA|GO:0030054|GOA|na//cellular component|membrane|IEA|GO:0016020|GOA|na//cellular component|tight junction|IEA|GO:0005923|GOA|na	F	14	0.7772	-1.2867	2.0763e-16	50.6439	39.1842
A_32_P503015	CAGTCATCTGCAGAATCATAAGGTGCATCTGAAGTTTTGCTTGGGTTATTGCTTGGATTA	chr10:28872398-28872434	WAC			NR_024557	In multiple Geneids		M	14	1.1677	1.1677	0.0028	7.8849	9.2499
A_23_P202013	AAGAAAATGCGGAAGACAGAAAATGGAATGTATGCTTGTGATTTGTGTGACAAGATATTC	chr10:31812939-31812998	ZEB1			NR_024287	zinc finger E-box binding homeobox 1	molecular function|chromatin binding|IEA|GO:0003682|GOA|na//molecular function|double-stranded DNA binding|IEA|GO:0003690|GOA|na//molecular function|metal ion binding|IEA|GO:0046872|GOA|na//molecular function|sequence-specific DNA binding|IEA|GO:0043565|GOA|na//molecular function|transcription coactivator activity|TAS|GO:0003713|GOA|8138542//molecular function|transcription corepressor activity|T…	F	16	0.7901	-1.2656	8.1896e-08	440.202	347.257
A_24_P126902	TTTCCAACATTTTTATTGGCAAGGGCAACAAACCATGGAACCATGGCAACAAGCCAAGGG	chr10:32391533-32391574							F	16	0.6846	-1.4607	0	14610.3	10001.9
A_24_P910230	AGCATTCTTTATGCTGAATGCAGTCCTATGCAGTCAAGAACAATAATCTAGACATTTTTC	chr10:35298596-35298655							F	14	0.5943	-1.6825	5.1042e-05	16.427	9.8908
A_23_P393144	TCCCCACCTGAGAGCCAGGAAGTCTGAGTGGGTGTGAAAAAAACAGCACCTGGCGGTGCC	chr10:35897518-35897577	GJD4			NM_153368	Gap junction protein, delta 4, 40.1kDa	biological process|cell communication|IEA|GO:0007154|GOA|na//cellular component|cell junction|IEA|GO:0030054|GOA|na//cellular component|connexon complex|IEA|GO:0005922|GOA|na//cellular component|integral to membrane|IEA|GO:0016021|GOA|na//cellular component|plasma membrane|IEA|GO:0005886|GOA|na	M	16	1.2246	1.2246	1.3271e-05	7.9883	9.7993
A_23_P63798	GGTTGGGTTGATTGTATGTTGAGGATCTATTACTGACCGTATGATGAGGCCAACTTTTTT	chr10:3821387-3821446	KLF6			NR_027653	Kruppel-like factor 6	molecular function|double-stranded DNA binding|IEA|GO:0003690|GOA|na//molecular function|metal ion binding|IEA|GO:0046872|GOA|na//molecular function|transcription activator activity|TAS|GO:0016563|GOA|ARRAY(0xe7399c)//molecular function|transcription factor activity|IEA|GO:0003700|GOA|na//molecular function|zinc ion binding|IEA|GO:0008270|GOA|na//biological process|B cell differentiation|NAS|GO:0…	F	16	0.8375	-1.194	2.2871e-05	44106.4	36840.2
A_24_P343695	TGGATGGCAATTGAATCCCTTTTTGATCATATCTACACCACGCAAAGTGATGTATGGTCT	chr10:43617412-43617464	RET			NM_020975	Ret proto-oncogene	molecular function|ATP binding|IEA|GO:0005524|GOA|na//molecular function|calcium ion binding|IEA|GO:0005509|GOA|na//molecular function|nucleotide binding|IEA|GO:0000166|GOA|na//molecular function|protein binding|IEA|GO:0005515|GOA|na//molecular function|protein tyrosine kinase activity|TAS|GO:0004713|GOA|7824936//molecular function|receptor activity|TAS|GO:0004872|GOA|7824936//molecular function|…	F	14	0.6917	-1.4457	1.0231e-08	30.6284	21.128
A_23_P384512	CTCTTACAAATACATTTGGTTATTCACCATGAGGTTAGCAAAGCCTAAAGCGGGTATTTC	chr10:45498789-45498848	ZNF22			NM_006963	Zinc finger protein 22 (KOX 15)	molecular function|DNA binding|ISS|GO:0003677|GOA|na//molecular function|metal ion binding|IEA|GO:0046872|GOA|na//molecular function|zinc ion binding|IEA|GO:0008270|GOA|na//biological process|odontogenesis|NAS|GO:0042476|GOA|14630903//biological process|regulation of transcription|NAS|GO:0045449|GOA|14630903//cellular component|cytoplasm|IDA|GO:0005737|GOA|18029348//cellular component|intracellul…	F	14	0.8589	-1.1642	1.9003e-05	1389.02	1192.31
A_24_P927027	AGTTGACCAAAGACCCAGTTGATCCCAAACACTAGTAATGCATCAATGGAGTCTAACAGA	chr10:48957408-48957467				AF090918	Clone HQ0319		F	14	0.7046	-1.4193	7.688e-06	8.1895	5.8334
A_32_P860362	ATAACTCCAAACTGTCTTATAAAAGGATCTAGATGACTACTGAAGTGTCCTCCATTCATG	chr10:51592430-51592489	TIMM23			NM_006327	Translocase of inner mitochondrial membrane 23 homolog (yeast)	molecular function|P-P-bond-hydrolysis-driven protein transmembrane transporter activity|IEA|GO:0015450|GOA|na//molecular function|protein binding|IDA|GO:0005515|GOA|15044455//molecular function|protein binding|IPI|GO:0005515|GOA|15044455//molecular function|protein transporter activity|IEA|GO:0008565|GOA|na//biological process|intracellular protein transport|IEA|GO:0006886|GOA|na//biological pro…	M	14	1.1845	1.1845	2.6408e-05	72.0972	85.5997
A_32_P84674	GAAGACTTACTCCTTTTAAACAAATTTTCACCCTTTCTAACAGTTTAGCTGAACATCCTG	chr10:53393086-53393145				AK022168	CDNA FLJ12106 fis, clone HEMBB1002702		F	15	0.8268	-1.2096	0.0001	53.5638	43.5445
A_24_P250765	GACATTCAAAAGCACAAATGGTTTGAGGGCTTTAACTGGGAAGGCTTAAGAAAAGGTACC	chr10:54049984-54050026	PRKG1			NM_006258	Protein kinase, cGMP-dependent, type I	molecular function|ATP binding|IEA|GO:0005524|GOA|na//molecular function|cGMP binding|IEA|GO:0030553|GOA|na//molecular function|cGMP-dependent protein kinase activity|IEA|GO:0004692|GOA|na//molecular function|nucleotide binding|IEA|GO:0000166|GOA|na//molecular function|protein serine/threonine kinase activity|IEA|GO:0004674|GOA|na//molecular function|transferase activity|IEA|GO:0016740|GOA|na//bi…	F	15	0.7303	-1.3693	1.1984e-08	56.876	41.8173
A_24_P206679	ATATTTTAGGTCTTAATACACACAGTTATGCCGCTAGATACATGCTTTTTAATGAGATAA	chr10:54525221-54525280	MBL2			NM_000242	Mannose-binding lectin (protein C) 2, soluble (opsonic defect)	molecular function|bacterial cell surface binding|TAS|GO:0051635|GOA|2477488//molecular function|calcium-dependent protein binding|IPI|GO:0048306|GOA|ARRAY(0xbe6f38)//molecular function|eukaryotic cell surface binding|TAS|GO:0043499|GOA|2477488//molecular function|mannose binding|NAS|GO:0005537|GOA|11549596//molecular function|mannose binding|TAS|GO:0005537|GOA|2477488//molecular function|protein…	M	15	1.2568	1.2568	1.4935e-07	37127.6	46907.4
A_24_P162173	ACTTTTATTCTTTCAAAGAAAATAGACTGCCATTTTCCATCAAGATTAGAGACACCAGCC	chr10:61843250-61843293	ANK3			NM_020987	Ankyrin 3, node of Ranvier (ankyrin G)	molecular function|protein binding|IPI|GO:0005515|GOA|ARRAY(0xf8fbc4)//biological process|establishment of protein localization|IMP|GO:0045184|GOA|15611082//biological process|signal transduction|IEA|GO:0007165|GOA|na//cellular component|basolateral plasma membrane|IDA|GO:0016323|GOA|15611082//cellular component|cytoplasm|IEA|GO:0005737|GOA|na//cellular component|cytoskeleton|IEA|GO:0005856|GOA|na	F	14	0.8043	-1.2433	4.5657e-06	93.7275	74.9138
A_24_P158536	ACCAGCGTGTGAAAAGGGAACGAGAGAAGGAAGATATTGCACTAAATAAGCATCGCTCAA	chr10:62631284-62631343	RHOBTB1			NR_024556	Rho-related BTB domain containing 1	molecular function|GTP binding|IEA|GO:0005525|GOA|na//molecular function|nucleotide binding|IEA|GO:0000166|GOA|na//molecular function|protein binding|IEA|GO:0005515|GOA|na//biological process|small GTPase mediated signal transduction|IEA|GO:0007264|GOA|na//cellular component|intracellular|IEA|GO:0005622|GOA|na	F	15	0.744	-1.3441	4.416e-10	332.157	245.293
A_23_P95755	CTCTGGGTTTCCTAGGAATGTCCAGCCTCGGAGACCTTCACAAAGCCTTGGGAGGGTGAT	chr10:6275146-6275205	PFKFB3			NM_004566	6-phosphofructo-2-kinase/fructose-2,6-biphosphatase 3	molecular function|6-phosphofructo-2-kinase activity|EXP|GO:0003873|GOA|15896703//molecular function|6-phosphofructo-2-kinase activity|NAS|GO:0003873|GOA|8830046//molecular function|ATP binding|IEA|GO:0005524|GOA|na//molecular function|fructose-2,6-bisphosphate 2-phosphatase activity|IEA|GO:0004331|GOA|na//molecular function|hydrolase activity|IEA|GO:0016787|GOA|na//molecular function|identical p…	M	14	1.1644	1.1644	0.0001	36.8378	43.0349
A_23_P300301	ACTAAATATGAAAAGACTTCGAACTGACAATGTTTCAGACTTTTCTGAGAGCAGTGACTC	chr10:64974785-64974844	JMJD1C			NM_032776	Jumonji domain containing 1C	molecular function|metal ion binding|IEA|GO:0046872|GOA|na//molecular function|oxidoreductase activity|IEA|GO:0016491|GOA|na//molecular function|oxidoreductase activity, acting on single donors with incorporation of molecular oxygen, incorporation of two atoms of oxygen|IEA|GO:0016702|GOA|na//molecular function|protein binding|IPI|GO:0005515|GOA|17353003//molecular function|thyroid hormone recept…	F	14	0.6966	-1.4356	6.9617e-13	2584.92	1793.13
A_23_P73117	GTGCCTATATGACAAAATCCTGCCTAACCACACTGCTTTATTTTACACTTAAGAAGTTCT	chr10:67680009-67680068	CTNNA3			NM_013266	Catenin (cadherin-associated protein), alpha 3	molecular function|cadherin binding|TAS|GO:0045296|GOA|11590244//molecular function|protein binding|IPI|GO:0005515|GOA|11590244//molecular function|structural molecule activity|IEA|GO:0005198|GOA|na//biological process|cell-cell adhesion|IPI|GO:0016337|GOA|11590244//cellular component|actin cytoskeleton|IEA|GO:0015629|GOA|na//cellular component|cytoplasm|IEA|GO:0005737|GOA|na//cellular component|…	F	15	0.7833	-1.2767	9.8065e-07	391.482	306.152
A_24_P380991	GCCTTCGACAACAACTAGAGGAAGTTAAAGCAATTAACATAGAGATGTATCAAAAGTTGC	chr10:70140991-70141050	RUFY2			NM_017987	RUN and FYVE domain containing 2	molecular function|metal ion binding|IEA|GO:0046872|GOA|na//molecular function|zinc ion binding|IEA|GO:0008270|GOA|na//cellular component|nucleus|IEA|GO:0005634|GOA|na	F	15	0.7183	-1.3922	9.5763e-08	185.094	130.181
A_23_P12733	AAATCCTTTCAAAATTCTTAAATCTTCTGTTCCTCCTTTTTCCAAGGGAAGAGGGCAAAA	chr10:71871745-71871804	H2AFY2			NM_018649	H2A histone family, member Y2	molecular function|DNA binding|IEA|GO:0003677|GOA|na//biological process|chromatin modification|IEA|GO:0016568|GOA|na//biological process|dosage compensation|IDA|GO:0007549|GOA|11331621//biological process|nucleosome assembly|IEA|GO:0006334|GOA|na//cellular component|Barr body|IDA|GO:0001740|GOA|11331621//cellular component|chromosome|IEA|GO:0005694|GOA|na//cellular component|nucleosome|IEA|GO:00…	F	15	0.8673	-1.153	2.2263e-08	179.714	156.121
A_23_P52382	CCACATCCACAGGCGAGTCACTGACCACCTGGGTGTCGTCTACTATGTGGGAGACACTTT	chr10:74096386-74096445	DNAJB12			NM_017626	DnaJ (Hsp40) homolog, subfamily B, member 12	molecular function|heat shock protein binding|IEA|GO:0031072|GOA|na//molecular function|unfolded protein binding|IEA|GO:0051082|GOA|na//biological process|protein folding|IEA|GO:0006457|GOA|na//cellular component|endoplasmic reticulum|IDA|GO:0005783|GOA|18029348//cellular component|integral to membrane|IEA|GO:0016021|GOA|na//cellular component|membrane|IEA|GO:0016020|GOA|na	F	14	0.8668	-1.1537	1.0592e-09	640.005	554.457
A_24_P171004	AAGTGGAGGCAAAACAAAGAGAGGAAGACCGGATTTAAACTGAATTTGTACACCCCGCCA	chr10:76788354-76788413	MYST4			NM_012330	MYST histone acetyltransferase (monocytic leukemia) 4	molecular function|DNA binding|IEA|GO:0003677|GOA|na//molecular function|acetyltransferase activity|IDA|GO:0016407|GOA|11965546//molecular function|histone acetyltransferase activity|IDA|GO:0004402|GOA|10497217//molecular function|metal ion binding|IEA|GO:0046872|GOA|na//molecular function|protein binding|IPI|GO:0005515|GOA|11965546//molecular function|transcription activator activity|IDA|GO:0016…	F	15	0.6521	-1.5334	1.3843e-07	46.4726	29.9507
A_32_P20679	ATGGTTCTGTATAGCATTACTGAGTATCTCTGGACCAAAACATGCGAACCACTTGTAGGG	chr10:77306983-77307042							F	14	0.7765	-1.2878	7.5991e-06	424.845	322.043
A_32_P153892	AAAGAGGAAGAGGCAGATCCCTACAAGTTTAAAATCAAAGAATTTGAAGATGTTGATCCC	chr10:8007214-8007273	TAF3			NM_031923	TAF3 RNA polymerase II, TATA box binding protein (TBP)-associated factor, 140kDa	molecular function|DNA binding|IEA|GO:0003677|GOA|na//molecular function|metal ion binding|IEA|GO:0046872|GOA|na//molecular function|protein binding|IPI|GO:0005515|GOA|ARRAY(0x2ecb9b4)//molecular function|zinc ion binding|IEA|GO:0008270|GOA|na//biological process|maintenance of protein location in nucleus|IDA|GO:0051457|GOA|15870280//biological process|regulation of transcription|IEA|GO:0045449|G…	F	14	0.7862	-1.272	1.5223e-07	208.866	163.084
A_32_P1647	CTTACTGAGAAACTAAAAGATGATGTGTGTTGTAAAATGAGAGTGCAGGGTGACATTGCA	chr10:89242359-89242418							M	15	1.2604	1.2604	3.0651e-06	558.67	700.515
A_23_P52266	ACTTTGAGAACTCTGTGAGACAAGGTCCTTAGGCACCCAGATATCAGCCACTTTCACATT	chr10:91163438-91163497	IFIT1			NM_001548	Interferon-induced protein with tetratricopeptide repeats 1	molecular function|binding|IEA|GO:0005488|GOA|na//molecular function|molecular_function|ND|GO:0003674|GOA|3753936//biological process|biological_process|ND|GO:0008150|GOA|na//cellular component|cytoplasm|NAS|GO:0005737|GOA|3753936	F	14	0.8265	-1.2099	3.448e-06	6444.12	5273.45
A_32_P19460	CTGTGGGGGTTTTACGGTGTTTTCAAGTTCTGATCTGTGATAAACTTTCTTGTGCAGAGT	chr10:94209843-94209902							M	14	1.1987	1.1987	1.6763e-12	335.126	400.804
A_23_P127339	CTCCATGCACGTAGTCCAGATGCCTGGGAAGGAACATCTCCCTTCCAGCATCTGCTGGTA	chr10:99433715-99433774	PI4K2A			NM_018425	Phosphatidylinositol 4-kinase type 2 alpha	molecular function|1-phosphatidylinositol 4-kinase activity|IDA|GO:0004430|GOA|11279162//molecular function|ATP binding|IEA|GO:0005524|GOA|na//molecular function|kinase activity|IEA|GO:0016301|GOA|na//molecular function|magnesium ion binding|NAS|GO:0000287|GOA|11279162//molecular function|nucleotide binding|IEA|GO:0000166|GOA|na//molecular function|protein complex binding|IEA|GO:0032403|GOA|na//m…	F	14	0.7665	-1.3047	9.2018e-12	179.95	137.027
A_32_P49199	ACTCACGCCCTATTTAGTTATTAATGCTACTACCCTATTTTGAGTAAGTAGTAGGTCCCT	chr11:100900858-100900917	PGR			NM_000926	Progesterone receptor	molecular function|DNA binding|TAS|GO:0003677|GOA|3551956//molecular function|metal ion binding|IEA|GO:0046872|GOA|na//molecular function|protein binding|IPI|GO:0005515|GOA|ARRAY(0x4a80af8)//molecular function|sequence-specific DNA binding|IEA|GO:0043565|GOA|na//molecular function|steroid binding|IEA|GO:0005496|GOA|na//molecular function|steroid hormone receptor activity|IEA|GO:0003707|GOA|na//mo…	F	14	0.8493	-1.1774	9.0808e-11	86.3098	73.2407
A_23_P371876	TTATTCTCAAGATGTACTGGTTCCCTGGCACCTTAAGGGAAATCCTGATAAAGGCAAACC	chr11:107375559-107375618	ALKBH8			NM_138775	AlkB, alkylation repair homolog 8 (E. coli)	molecular function|RNA binding|IEA|GO:0003723|GOA|na//molecular function|methyltransferase activity|IEA|GO:0008168|GOA|na//molecular function|oxidoreductase activity|IEA|GO:0016491|GOA|na//biological process|metabolic process|IEA|GO:0008152|GOA|na	F	15	0.8637	-1.1578	1.2301e-07	157.93	136.114
A_24_P273823	TGCCATTAGCCGGCATACCACCATAAGAGAAACTCAATCAGAAAAGAAAGTTTCTCCAAC	chr11:108032355-108032414	NPAT			NM_002519	Nuclear protein, ataxia-telangiectasia locus	molecular function|protein C-terminus binding|IPI|GO:0008022|GOA|15988025//molecular function|protein N-terminus binding|IPI|GO:0047485|GOA|19170105//molecular function|protein binding|IPI|GO:0005515|GOA|18850719//molecular function|transcription activator activity|IDA|GO:0016563|GOA|18850719//molecular function|transcription coactivator activity|IDA|GO:0003713|GOA|ARRAY(0x498c720)//molecular fun…	F	16	0.8379	-1.1935	4.2666e-09	303.726	254.542
A_24_P671875	TTATAATACTAATCCTACTAATCCTTGTACTATTCTCACCAGACCTACTAGGAGACCCAG	chr11:110747821-110747854							M	14	1.1785	1.1785	2.5168e-07	2393.54	2828.99
A_24_P107291	GAAGCCAGTACTACAGAAGTTAGGTCAAGATGAAGACATGGATGTCAAATACTTTGCACA	chr11:111612791-111612850	PPP2R1B			NM_181700	protein phosphatase 2, regulatory subunit A, beta	molecular function|protein binding|IPI|GO:0005515|GOA|ARRAY(0x2ee584c)//molecular function|protein binding|ISS|GO:0005515|GOA|na	M	15	1.1854	1.1854	1.8253e-10	6375.56	7538.12
A_24_P341985	TCCTCAGATCTACTATGATCGATTCAGTGGCAAAAAGTATCATTTCTTTTATGGCTGTGG	chr11:112085547-112085606	BCO2			NM_031938	Beta-carotene oxygenase 2	molecular function|metal ion binding|IEA|GO:0046872|GOA|na//molecular function|oxidoreductase activity|IEA|GO:0016491|GOA|na//molecular function|oxidoreductase activity, acting on single donors with incorporation of molecular oxygen, incorporation of two atoms of oxygen|IDA|GO:0016702|GOA|11278918//biological process|carotene metabolic process|IDA|GO:0016119|GOA|11278918//biological process|oxida…	F	15	0.7581	-1.3191	8.3575e-14	7138.13	5404.7
A_23_P75630	GAGCCCATGTTTCCTGACATAGCTCTACACCTAAATAAGGGACTGAACCCTCCCAACTGT	chr11:116660206-116660265	APOA5			NM_052968	Apolipoprotein A-V	molecular function|enzyme activator activity|IDA|GO:0008047|GOA|16806135//molecular function|enzyme binding|IDA|GO:0019899|GOA|15178420//molecular function|heparin binding|IDA|GO:0008201|GOA|15878877//molecular function|heparin binding|IDA|GO:0008201|GOA|17326667//molecular function|lipase activator activity|IMP|GO:0060229|GOA|15178420//molecular function|lipid binding|IDA|GO:0008289|GOA|12810715…	F	14	0.7981	-1.2531	1.7508e-08	13914.9	11072.7
A_24_P252934	TGTGGCAAGAAACTCCTCCAGCCCAGCAAGCAGCTCAGGATGTTCCTGAAGGCCGTGGTC	chr11:116693887-116693946	APOA4			NM_000482	Apolipoprotein A-IV	molecular function|antioxidant activity|IDA|GO:0016209|GOA|16945374//molecular function|cholesterol transporter activity|IDA|GO:0017127|GOA|1935934//molecular function|copper ion binding|IDA|GO:0005507|GOA|16945374//molecular function|eukaryotic cell surface binding|IDA|GO:0043499|GOA|1935934//molecular function|lipid binding|IMP|GO:0008289|GOA|16159879//molecular function|lipid transporter activ…	F	16	0.5122	-1.9523	2.9832e-20	172.034	85.7142
A_24_P329924	ATACGTTGAATGTATATGAACATACTTTCCTATTTCTGTTCTTTGAAAATGTCAGAAATA	chr11:116714188-116714247	SIK3			NM_025164	SIK family kinase 3	molecular function|ATP binding|IDA|GO:0005524|GOA|14976552//molecular function|magnesium ion binding|IDA|GO:0000287|GOA|14976552//molecular function|nucleotide binding|IEA|GO:0000166|GOA|na//molecular function|protein binding|IPI|GO:0005515|GOA|16306228//molecular function|protein serine/threonine kinase activity|IDA|GO:0004674|GOA|14976552//molecular function|transferase activity|IEA|GO:0016740|…	M	15	1.2684	1.2684	2.449e-15	2984.46	3774.53
A_24_P196298	GCACTTTGAACATCCTCAGCACTCTCTCCAATGGCAATAGTTCTAAGCAAAAAATTCCAG	chr11:118354935-118354994	MLL			NM_005933	Myeloid/lymphoid or mixed-lineage leukemia (trithorax homolog, Drosophila)	molecular function|AT DNA binding|NAS|GO:0003680|GOA|1423624//molecular function|RNA polymerase II transcription factor activity|TAS|GO:0003702|GOA|10821850//molecular function|chromatin binding|IEA|GO:0003682|GOA|na//molecular function|histone acetyl-lysine binding|IDA|GO:0070577|GOA|19187761//molecular function|histone methyltransferase activity (H3-K4 specific)|IDA|GO:0042800|GOA|ARRAY(0xf4a99…	F	14	0.7124	-1.4037	1.743e-06	41.6574	28.9759
A_23_P339191	TGAGTGAGCCTGCAACGCAATGCCCATGAGAGTAAATGCCTCCTGACCTACCCTGCTCAG	chr11:119177415-119177474	CBL			NM_005188	Cas-Br-M (murine) ecotropic retroviral transforming sequence	molecular function|SH3 domain binding|IPI|GO:0017124|GOA|9447983//molecular function|calcium ion binding|IEA|GO:0005509|GOA|na//molecular function|ligase activity|IEA|GO:0016874|GOA|na//molecular function|protein binding|IPI|GO:0005515|GOA|ARRAY(0xb41864)//molecular function|signal transducer activity|IEA|GO:0004871|GOA|na//molecular function|transcription factor activity|TAS|GO:0003700|GOA|20309…	F	15	0.8094	-1.2355	8.8204e-21	361.211	292.26
A_23_P24966	AGGCAGAAAACGGTGTATAAAGAAGTTCTCCATCCAGAGGTTCCCAAAGATCTTGGTGCT	chr11:119228469-119228528	USP2			NM_171997	Ubiquitin specific peptidase 2	molecular function|cysteine-type endopeptidase activity|TAS|GO:0004197|GOA|9827704//molecular function|peptidase activity|IEA|GO:0008233|GOA|na//molecular function|protein binding|IPI|GO:0005515|GOA|16189514//molecular function|ubiquitin thiolesterase activity|IEA|GO:0004221|GOA|na//biological process|ubiquitin-dependent protein catabolic process|IEA|GO:0006511|GOA|na//cellular component|centroso…	F	16	0.6326	-1.5807	1.3616e-11	62.1056	38.1929
A_23_P104853	CAAGCCAGTTATGGAAAGTATCTCTCTTGTGTAAAATTCCCAAACAGTTGTCACTAGAGA	chr11:121061715-121061774	TECTA			AF143331	Tectorin alpha	biological process|cell-matrix adhesion|IEA|GO:0007160|GOA|na//biological process|sensory perception of sound|IEA|GO:0007605|GOA|na//cellular component|anchored to membrane|IEA|GO:0031225|GOA|na//cellular component|extracellular region|IEA|GO:0005576|GOA|na//cellular component|plasma membrane|IEA|GO:0005886|GOA|na//cellular component|proteinaceous extracellular matrix|IEA|GO:0005578|GOA|na	M	15	1.253	1.253	9.6578e-18	87.9372	110.355
A_23_P87049	ATGACGTCCCCATGGTGATAGCCTGAAAGAGCTTTCCTCACTAGAAACCAAATGGTGTAA	chr11:121500247-121500306	SORL1			NM_003105	Sortilin-related receptor, L(DLR class) A repeats-containing	molecular function|low-density lipoprotein binding|IPI|GO:0030169|GOA|17326667//molecular function|transmembrane receptor activity|TAS|GO:0004888|GOA|9157966//biological process|cholesterol metabolic process|IEA|GO:0008203|GOA|na//biological process|lipid transport|IEA|GO:0006869|GOA|na//biological process|receptor-mediated endocytosis|TAS|GO:0006898|GOA|9157966//biological process|steroid metabo…	F	14	0.8437	-1.1853	3.9064e-05	27723.7	23366.2
A_23_P2041	AGCAAATAACTCATATAGCAGGTGTTAATTCAATCCAGGGTGAATTTAATTTACCAGGTG	chr11:12380556-12380615	MICALCL			NM_032867	MICAL C-terminal like	molecular function|mitogen-activated protein kinase binding|ISS|GO:0051019|GOA|na//biological process|biological_process|ND|GO:0008150|GOA|na//biological process|cell differentiation|IEA|GO:0030154|GOA|na//biological process|multicellular organismal development|IEA|GO:0007275|GOA|na//biological process|spermatogenesis|IEA|GO:0007283|GOA|na//cellular component|cytoplasm|ISS|GO:0005737|GOA|na	F	14	0.7632	-1.3103	2.5265e-10	81.1162	61.3676
A_23_P36018	TGGGTGCGTCTTGGAACTTTTCCTACACCTTCTCCTGGCAGCATGGTTCAAGATGAGGTG	chr11:124619604-124619655	VSIG2			NM_014312	V-set and immunoglobulin domain containing 2	cellular component|integral to plasma membrane|TAS|GO:0005887|GOA|9862345//cellular component|membrane|IEA|GO:0016020|GOA|na//cellular component|membrane fraction|TAS|GO:0005624|GOA|9862345	M	14	1.1687	1.1687	0.0026	57.0216	67.5585
A_23_P52738	TCAGCAAAGCTGAATTAACTCAGGCAGAAGAGCACAGATGTGTGGGATTGGGGGAGGAGT	chr11:126215496-126215555	DCPS			NM_014026	Decapping enzyme, scavenger	molecular function|hydrolase activity|IEA|GO:0016787|GOA|na//molecular function|protein binding|IPI|GO:0005515|GOA|16140270//biological process|deadenylation-dependent decapping of nuclear-transcribed mRNA|IEA|GO:0000290|GOA|na//biological process|nuclear-transcribed mRNA catabolic process, nonsense-mediated decay|IEA|GO:0000184|GOA|na//cellular component|cytoplasm|IEA|GO:0005737|GOA|na//cellular…	F	15	0.6446	-1.5514	0	7890.99	5097
A_23_P385826	ATGATGATCGGTCAGTACTAACATAGCATTTCGTTACCTCTTAAGGGTTGAGTTTACAAC	chr11:130109657-130109716	ZBTB44			AF161548	Zinc finger and BTB domain containing 44	molecular function|DNA binding|IEA|GO:0003677|GOA|na//molecular function|metal ion binding|IEA|GO:0046872|GOA|na//molecular function|protein binding|IEA|GO:0005515|GOA|na//molecular function|zinc ion binding|IEA|GO:0008270|GOA|na//biological process|regulation of transcription|IEA|GO:0045449|GOA|na//cellular component|intracellular|IEA|GO:0005622|GOA|na//cellular component|nucleus|IEA|GO:0005634|…	F	14	0.808	-1.2376	7.2978e-06	31.0697	25.4276
A_24_P81691	ATCTTCCATTTGGAAACATGGACAGTGACAGAGTAGAAGCCCGTAAGAGCCTCCTAGAAT	chr11:130780176-130780235	SNX19			NM_014758	Sorting nexin 19	molecular function|phosphoinositide binding|IEA|GO:0035091|GOA|na//molecular function|protein binding|IPI|GO:0005515|GOA|16273344//biological process|cell communication|IEA|GO:0007154|GOA|na//biological process|protein transport|IEA|GO:0015031|GOA|na	F	15	0.8535	-1.1717	1.1665e-07	121.099	103.1
A_24_P322867	CGAGCTCTATTTTTACTGTCTGGTATTTAAACTGAAACATACGTTTCTAAGCAATACGAG	chr11:1577507-1577566	DUSP8			NM_004420	Dual specificity phosphatase 8	molecular function|MAP kinase tyrosine/serine/threonine phosphatase activity|IEA|GO:0017017|GOA|na//molecular function|hydrolase activity|IEA|GO:0016787|GOA|na//molecular function|protein tyrosine phosphatase activity|IEA|GO:0004725|GOA|na//biological process|inactivation of MAPK activity|TAS|GO:0000188|GOA|7561881//biological process|protein amino acid dephosphorylation|IEA|GO:0006470|GOA|na//ce…	F	14	0.7331	-1.3641	1.2487e-05	48.5592	34.4403
A_23_P343799	TTTTTTCCAGAAAATGGTAAGGTACTCAGGAATCTGGAGACAAGATATTGTAAGGAACGA	chr11:15993624-15993683	SOX6			NM_033326	SRY (sex determining region Y)-box 6	molecular function|DNA binding|NAS|GO:0003677|GOA|1614875//molecular function|protein binding|IEA|GO:0005515|GOA|na//molecular function|protein heterodimerization activity|IEA|GO:0046982|GOA|na//molecular function|sequence-specific DNA binding|IEA|GO:0043565|GOA|na//molecular function|transcription factor activity|NAS|GO:0003700|GOA|1614875//biological process|cardiac cell differentiation|IEA|GO:…	F	15	0.714	-1.4006	3.4488e-08	45.6301	32.3281
A_23_P98631	TGGCTTCCATGTTGGGAGCAGAAGCTTTTCATCCTGGTCACATGAAGACAGATGGTATTA	chr11:18301018-18301077	HPS5			NM_181508	Hermansky-Pudlak syndrome 5	molecular function|protein binding|IEA|GO:0005515|GOA|na//biological process|blood coagulation|IEA|GO:0007596|GOA|na//biological process|organelle organization|IEA|GO:0006996|GOA|na//biological process|pigmentation|IEA|GO:0043473|GOA|na//cellular component|cytoplasm|IEA|GO:0005737|GOA|na//cellular component|cytosol|IEA|GO:0005829|GOA|na	F	16	0.7214	-1.3861	5.6668e-15	5255.14	3787.65
A_24_P52697	CGTCCCTTCTGAATTTAATTTGCACTAAGTCATTTGCACTGGTTGGAGTTGTGGAGACGG	chr11:2016674-2016733	H19			NR_002196	In multiple Geneids		F	16	0.7012	-1.4261	4.1681e-21	22377.2	15807.3
A_23_P421379	TGCTTCCGGACAACTTCCCCAGATACCCCGTGGGCAAGTTCTTCCAATATGACACCTGGA	chr11:2154402-2154754	IGF2			NR_003512	insulin-like growth factor 2 (somatomedin A)	molecular function|growth factor activity|IDA|GO:0008083|GOA|11500939//molecular function|hormone activity|IEA|GO:0005179|GOA|na//molecular function|insulin receptor binding|IPI|GO:0005158|GOA|12138094//molecular function|insulin-like growth factor receptor binding|IEA|GO:0005159|GOA|na//molecular function|protein binding|IPI|GO:0005515|GOA|10611375//biological process|carbohydrate metabolic proc…	F	14	0.7855	-1.273	6.5393e-18	382.23	300.936
A_23_P323943	TAATCATGTACTCTCACTTTAAAGACTGTGACCCTTGGACTTCTGGCATCATCTCAGCAC	chr11:26719961-26720020	SLC5A12			NM_178498	Solute carrier family 5 (sodium/glucose cotransporter), member 12	molecular function|symporter activity|IEA|GO:0015293|GOA|na//molecular function|transporter activity|IEA|GO:0005215|GOA|na//biological process|ion transport|IEA|GO:0006811|GOA|na//biological process|sodium ion transport|IEA|GO:0006814|GOA|na//biological process|transmembrane transport|IEA|GO:0055085|GOA|na//cellular component|apical plasma membrane|IEA|GO:0016324|GOA|na//cellular component|integr…	M	15	1.2929	1.2929	1.8881e-09	44.2775	57.3427
A_23_P203773	CTTTTTATCTTTATTGTTGAATCTAATGCCTAATGGTATTAATAAGAGTACTAAGTAAAT	chr11:27370980-27371039	CCDC34			NM_080654	Coiled-coil domain containing 34		F	14	0.8632	-1.1585	1.2091e-05	32.6047	28.0807
A_24_P784765	TTGTGGCACTTGAGTTTTCTTGCATACTTGTTAGAGAAACCAAGTTTGTCATCAACTTCT	chr11:33724746-33724805	CD59			NM_203331	CD59 molecule, complement regulatory protein	molecular function|protein binding|IPI|GO:0005515|GOA|12577067//biological process|blood coagulation|TAS|GO:0007596|GOA|1381503//biological process|cell surface receptor linked signaling pathway|TAS|GO:0007166|GOA|7691713//cellular component|anchored to external side of plasma membrane|IDA|GO:0031362|GOA|9724629//cellular component|anchored to membrane|IEA|GO:0031225|GOA|na//cellular component|ex…	M	14	1.1519	1.1519	1.1328e-10	341.786	393.666
A_24_P403561	AGCACTGATTTACTCTGTAAAAAGCAAAATCTCTCTGTCCTAAACTAATGGAAGCGATTC	chr11:46878549-46878608	LRP4			NM_002334	Low density lipoprotein receptor-related protein 4	molecular function|calcium ion binding|NAS|GO:0005509|GOA|na//molecular function|receptor activity|IEA|GO:0004872|GOA|na//biological process|biological_process|ND|GO:0008150|GOA|na//biological process|endocytosis|IEA|GO:0006897|GOA|na//cellular component|cellular_component|ND|GO:0005575|GOA|na//cellular component|integral to membrane|IEA|GO:0016021|GOA|na//cellular component|membrane|IEA|GO:00160…	F	16	0.6605	-1.514	1.0081e-31	153.043	100.268
A_23_P218002	AAGAAAGATGGGGCTGTTGAGTCTATCTCAGTGCCAGATATGGTGGACAAAAACCTTACG	chr11:57156585-57156644	PRG2			NM_002728	Proteoglycan 2, bone marrow (natural killer cell activator, eosinophil granule major basic protein)	molecular function|binding|IEA|GO:0005488|GOA|na//molecular function|heparin binding|IEA|GO:0008201|GOA|na//molecular function|sugar binding|IEA|GO:0005529|GOA|na//biological process|defense response to bacterium|IEA|GO:0042742|GOA|na//biological process|immune response|IEA|GO:0006955|GOA|na//cellular component|cytoplasmic vesicle|IEA|GO:0031410|GOA|na//cellular component|extracellular region|IEA…	M	14	1.1714	1.1714	1.7427e-07	81.0894	95.2668
A_24_P418189	GTACAAGTGGTGCAAAGTGAGAAAAATCTTTGTGGACACCAAAGGAATCCCTCATCTGGG	chr11:57344142-57344201	RP11-411G7.1			ENST00000479057			F	16	0.71	-1.4084	0	11118.6	7891.46
A_24_P56052	TGAGATCTGTGGATTTACTTGTCGACAAAAGGCATCTCTTAATTGGCACATGAAGAAACA	chr11:58384672-58384731	ZFP91-CNTF			NR_024091	ZFP91-CNTF readthrough transcript		F	15	0.7654	-1.3065	1.0303e-07	433.051	329.789
A_23_P52986	GGATTCCACTCACTGGGACTGTACCGCCAGGTGTCATGCGTCTCTCTGAGGTTTCCTGAT	chr11:61025781-61025840	VWCE			NM_152718	Von Willebrand factor C and EGF domains	molecular function|calcium ion binding|IEA|GO:0005509|GOA|na//cellular component|extracellular region|IEA|GO:0005576|GOA|na	M	16	1.5998	1.5998	3.5156e-21	682.196	1096.59
A_32_P206612	CATGAGGAATGAGAGTGTGGTAAAGCTCTTGAAACACATCATATGGTAGGTATGTATGCA	chr11:6223453-6223512							M	14	1.24	1.24	6.7711e-26	137.057	170.251
A_24_P917449	TAATTTTGAGACTGAAGAAGTAGAACTTTCCTTCTCCAAGAATGGAGAAGACCTAGGTGT	chr11:62489794-62489852	HNRNPUL2			NM_001079559	Heterogeneous nuclear ribonucleoprotein U-like 2	molecular function|ATP binding|IEA|GO:0005524|GOA|na//molecular function|nucleic acid binding|IEA|GO:0003676|GOA|na//molecular function|protein binding|ISS|GO:0005515|GOA|na//biological process|biological_process|ND|GO:0008150|GOA|na//biological process|cell killing|IEA|GO:0001906|GOA|na//cellular component|nucleus|ISS|GO:0005634|GOA|na	F	15	0.7598	-1.3162	5.5561e-06	84.963	63.9053
A_23_P21143	TAGTTGGGGTAATGAAGTATTTCAGTTTTGTGAATAGATGACCTGTTTTTACTTCCTCAC	chr11:65268572-65268631	MALAT1			NR_002819	metastasis associated lung adenocarcinoma transcript 1 (non-protein coding)		F	15	0.6373	-1.5692	9.4023e-07	646.527	387.939
A_24_P298360	CTGCTGTTGGGGAAGCCCCCAAGAGATGAGGACAGTTCAGAGGAGGATTCAGACGAGTGT	chr11:65306896-65307043	LTBP3			NM_021070	Latent transforming growth factor beta binding protein 3	molecular function|binding|IEA|GO:0005488|GOA|na//molecular function|calcium ion binding|IEA|GO:0005509|GOA|na//molecular function|growth factor binding|IEA|GO:0019838|GOA|na//biological process|skeletal system development|IEA|GO:0001501|GOA|na//biological process|transforming growth factor beta receptor signaling pathway|IEA|GO:0007179|GOA|na//cellular component|extracellular region|IEA|GO:00055…	M	14	1.1715	1.1715	1.0312e-05	238.989	279.218
A_23_P148121	TGCAGGAGGAGGTGCTGATCCAGGAGTGGTTCACCCTGGTCAACAAGAAGAACGCTCTCA	chr11:65357976-65358035	EHBP1L1			NM_001099409	EH domain binding protein 1-like 1		F	14	0.8645	-1.1567	2.0062e-15	56.3334	48.6527
A_23_P161624	CTGGCCTCTCTAGCACAATTTGCACTAAATCAGAGACAAAATATTTCCCATTTGTGCCAG	chr11:65660098-65660157	FOSL1			NM_005438	FOS-like antigen 1	molecular function|protein binding|IPI|GO:0005515|GOA|19060904//molecular function|protein dimerization activity|IEA|GO:0046983|GOA|na//molecular function|sequence-specific DNA binding|IEA|GO:0043565|GOA|na//molecular function|transcription activator activity|IEA|GO:0016563|GOA|na//molecular function|transcription factor activity|IEA|GO:0003700|GOA|na//biological process|cellular defense response…	M	15	1.2768	1.2768	3.3268e-06	111.564	142.749
A_24_P69784	AAGTTCCCTGATGAAGACTCCTATCAGAAGTTTATTCCCTTCATTGGCGTGGTGAAGGTG	chr11:66003369-66003414	PACS1			NM_018026	Phosphofurin acidic cluster sorting protein 1	molecular function|protein binding|IPI|GO:0005515|GOA|10707087//biological process|interspecies interaction between organisms|IEA|GO:0044419|GOA|na//biological process|protein targeting to Golgi|IEA|GO:0000042|GOA|na//cellular component|COPI-coated vesicle|IEA|GO:0030137|GOA|na//cellular component|Golgi apparatus|IEA|GO:0005794|GOA|na//cellular component|cytosol|EXP|GO:0005829|GOA|15569716	F	14	0.4943	-2.0229	6.2548e-05	4.6844	2.3931
A_24_P914095	GCCAGACAAGGGAGAGAAAGGGAATTTCTTGCTGAAAGTTAACACAAACCTTATGCAAAG	chr11:66609309-66609368							M	15	1.1549	1.1549	2.4521e-07	108.939	126.198
A_24_P942715	GGCCAGAGTCTCATGATGGTTAATAAAAGAAATAGAGAATGTCTTTTTAACCTGTGTGCA	chr11:68375086-68375145							F	14	0.7642	-1.3086	3.3187e-05	39.5093	29.7675
A_32_P2213	TTAGGTCTGTTAAATATGCAGATTGCTCTGAAATGTTCATTGGTGATGCTTGTTAACAAG	chr11:68381459-68381518	SAPS3			NM_018312	SAPS domain family, member 3	molecular function|protein binding|IPI|GO:0005515|GOA|18186651//molecular function|protein phosphatase binding|IPI|GO:0019903|GOA|16716191//biological process|regulation of phosphoprotein phosphatase activity|IDA|GO:0043666|GOA|16716191//cellular component|cytoplasm|IEA|GO:0005737|GOA|na//cellular component|nucleus|IEA|GO:0005634|GOA|na	M	15	1.1976	1.1976	3.0253e-08	164.301	201.44
A_23_P360240	TGTGTTGCATGGCCCTCCCAACCAATTCAGTATTTTTCTCCCCATTTTCCAGGGAGAAAT	chr11:69064410-69064469	MYEOV			NM_138768	Myeloma overexpressed (in a subset of t(11;14) positive multiple myelomas)		M	14	1.3561	1.3561	6.4079e-18	70.1117	94.9584
A_32_P167825	TTCGAATGCTGTTGAATGTTGGTGTCATGGGACTTTTACAAGAAGTAAAACTGGGCTATA	chr11:69182512-69182571							M	14	1.4661	1.4661	3.2948e-05	10.8286	15.4188
A_24_P193011	CTGGCCGCAATGACCCCGCACGATTTCATTGAACACTTCCTCTCCAAAATGCCAGAGGCG	chr11:69458639-69458698	CCND1			NM_053056	Cyclin D1	molecular function|cyclin-dependent protein kinase regulator activity|IEA|GO:0016538|GOA|na//molecular function|protein binding|IPI|GO:0005515|GOA|ARRAY(0xaf0480)//molecular function|protein complex binding|IEA|GO:0032403|GOA|na//molecular function|protein kinase activity|IEA|GO:0004672|GOA|na//molecular function|protein kinase binding|IPI|GO:0019901|GOA|8114739//biological process|G1/S DNA damag…	F	16	0.754	-1.3263	1.1454e-16	339.21	251.877
A_24_P930822	TCACCTTTTTAACCCTGAGAATGTGCTCAGAAGGTTCCAGCACTGCAGTCCTCATGCAGG	chr11:70617560-70617619				AK023862	CDNA FLJ13800 fis, clone THYRO1000156		M	14	1.2741	1.2741	0.0012	76.3489	97.9804
A_23_P203601	ACCTAAAGTAGCAGGACTCGGAATTCTCGGGAAATTATTATGACTCAATAAAAGAATTCA	chr11:73711351-73711410	UCP3			NM_003356	Uncoupling protein 3 (mitochondrial, proton carrier)	molecular function|binding|IEA|GO:0005488|GOA|na//molecular function|oxidative phosphorylation uncoupler activity|IEA|GO:0017077|GOA|na//molecular function|transporter activity|TAS|GO:0005215|GOA|9196039//biological process|fatty acid metabolic process|IEA|GO:0006631|GOA|na//biological process|lipid metabolic process|TAS|GO:0006629|GOA|10935638//biological process|mitochondrial transport|IEA|GO:0…	M	14	1.1949	1.1949	7.4222e-08	68.7858	82.2542
A_24_P75056	AACCCAAGAAACCAACAAGGAAACGAAAACAGAGGCTAAAGAAGTAACAAATGCATCTGC	chr11:74329798-74329850	POLD3			NM_006591	Polymerase (DNA-directed), delta 3, accessory subunit	molecular function|DNA-directed DNA polymerase activity|NAS|GO:0003887|GOA|10219083//molecular function|nucleotidyltransferase activity|IEA|GO:0016779|GOA|na//molecular function|protein binding|IPI|GO:0005515|GOA|16510448//molecular function|transferase activity|IEA|GO:0016740|GOA|na//biological process|DNA synthesis during DNA repair|NAS|GO:0000731|GOA|7910606//biological process|DNA-dependent D…	F	14	0.8397	-1.1909	4.3109e-06	191.298	160.447
A_32_P125820	GGGTTTTCTATAGTTACTAGTTTTCCAGGCCTCCAAGGGAGATTCTGAGGCTTGATGTGT	chr11:74721782-74721841							M	16	1.1998	1.1998	8.6354e-11	622.092	748.307
A_24_P295791	CTGGTTCCCATCTACTCCTTTGGAGAGAATGAAGTGTACAAGCAGGTGATCTTCGAGGAG	chr11:75509279-75509338	DGAT2			NM_032564	Diacylglycerol O-acyltransferase homolog 2 (mouse)	molecular function|2-acylglycerol O-acyltransferase activity|IEA|GO:0003846|GOA|na//molecular function|acyltransferase activity|IEA|GO:0008415|GOA|na//molecular function|diacylglycerol O-acyltransferase activity|IDA|GO:0004144|GOA|11481335//molecular function|transferase activity|IEA|GO:0016740|GOA|na//biological process|glycerol metabolic process|IEA|GO:0006071|GOA|na//biological process|lipid b…	F	15	0.781	-1.2805	1.1738e-09	3182.51	2479.87
A_24_P35643	CATTGAGCTCGCCCCCAACTATTTGCTTGACCTGGAGAGAGGGACCCGGGAGTCGGCCTT	chr11:75907526-75907567	WNT11			NM_004626	Wingless-type MMTV integration site family, member 11	molecular function|signal transducer activity|IEA|GO:0004871|GOA|na//biological process|Wnt receptor signaling pathway, calcium modulating pathway|IEA|GO:0007223|GOA|na//biological process|anatomical structure morphogenesis|TAS|GO:0009653|GOA|9757009//biological process|multicellular organismal development|IEA|GO:0007275|GOA|na//biological process|signal transduction|NAS|GO:0007165|GOA|9757009//c…	F	14	0.8329	-1.2006	1.1946e-07	46.9439	39.1341
A_23_P380839	ACAGCAGTGTCTGACATTTTGAAAATGTCTTTGATGGAAGCTCAGATTGATACAAATGTA	chr11:76256997-76257056	C11orf30			NM_020193	Chromosome 11 open reading frame 30	biological process|DNA repair|IEA|GO:0006281|GOA|na//biological process|chromatin modification|IEA|GO:0016568|GOA|na//biological process|regulation of transcription|IEA|GO:0045449|GOA|na//cellular component|nucleus|IEA|GO:0005634|GOA|na	F	14	0.8126	-1.2306	3.7579e-09	109.497	88.8343
A_23_P395703	TACTGGTACCAATTGGATCAAGATCACAATGTCAGAATGTACATAGAAGAACAAGATGAT	chr11:77451808-77451867	RSF1			NM_016578	Remodeling and spacing factor 1	molecular function|ATPase activity|IDA|GO:0016887|GOA|12972596//molecular function|histone binding|IDA|GO:0042393|GOA|12972596//molecular function|metal ion binding|IEA|GO:0046872|GOA|na//molecular function|protein binding|IPI|GO:0005515|GOA|12972596//molecular function|transcription activator activity|IDA|GO:0016563|GOA|11788598//molecular function|transcription repressor activity|IDA|GO:0016564…	F	16	0.7991	-1.2515	1.9706e-08	1485.91	1181.51
A_24_P145307	TAAGTACCCCTTTTATAAAAATCCTCCAAGTTAGCCCTCGATTTTCCATGTAAGGAAACA	chr11:77587839-77587897				X61177			F	14	0.7771	-1.2869	0.0019	9.3613	7.393
A_23_P116602	TGCTGTAGCCCCCTTCTAACTTCTAACCGAAGACAAGACAGACACCCATGTTCTTAAATA	chr11:77925675-77925734	USP35			NM_020798	Ubiquitin specific peptidase 35	molecular function|cysteine-type peptidase activity|IEA|GO:0008234|GOA|na//molecular function|peptidase activity|IEA|GO:0008233|GOA|na//molecular function|ubiquitin thiolesterase activity|IEA|GO:0004221|GOA|na//biological process|ubiquitin-dependent protein catabolic process|IEA|GO:0006511|GOA|na	M	15	1.2018	1.2018	5.1113e-06	1441.63	1728.91
A_23_P150746	CACTATACAATATGTAGTAGATAAATTTACTGAGGAAATGAGACAGCACGTGACAAATCC	chr11:82902018-82902077				AL359570	Transcribed locus		F	14	0.7954	-1.2572	7.5913e-05	334.332	263.308
A_23_P124514	CTGGAATCTCTTATGGAGATGAATAAGCGTCTAACAGAGGAACAAGCCAAGAAAACCTAT	chr11:83173091-83173136	DLG2			NM_001364	Discs, large homolog 2 (Drosophila)	molecular function|guanylate kinase activity|TAS|GO:0004385|GOA|8755482//molecular function|protein binding|IPI|GO:0005515|GOA|ARRAY(0x19ec34c)//cellular component|cell junction|IEA|GO:0030054|GOA|na//cellular component|plasma membrane|IEA|GO:0005886|GOA|na//cellular component|postsynaptic density|IEA|GO:0014069|GOA|na//cellular component|postsynaptic membrane|IEA|GO:0045211|GOA|na//cellular comp…	F	15	0.7889	-1.2675	5.1703e-10	89.102	69.7295
A_24_P887092	GCCACAAGGGCCACAAATAAAGTCTGTGAACTTGAAATAACCATGGAGAATGAAATGTTC	chr11:86632710-86632769							F	15	0.8584	-1.1649	2.607e-08	581.198	498.686
A_32_P60635	AAGAAGGAACCTCTTTCTGCTGATGTCTGAAGAACGGAGAAGAAACTCAAGCTTGTTTCA	chr11:94265087-94265146							M	15	1.334	1.334	1.2443e-15	288.3	388.344
A_24_P401768	AGCTCCACAAGTTTGAAAAAGAACTTCAGAGAATTTCGGAAGCCTATGAAAGTCTGGTCA	chr11:94563214-94563264	AMOTL1			NM_130847	Angiomotin like 1	molecular function|identical protein binding|IDA|GO:0042802|GOA|16019084//molecular function|protein binding|IPI|GO:0005515|GOA|17353931//cellular component|cell junction|IDA|GO:0030054|GOA|18029348//cellular component|cytoplasm|IDA|GO:0005737|GOA|18029348//cellular component|tight junction|IDA|GO:0005923|GOA|16019084	F	15	0.7564	-1.322	5.9522e-06	30.0105	22.4583
A_32_P146635	CAGAAGGAACTGTTAGTGAGTCAAGACAAACACATCTGAAATAAAGGAACTGTGTATTAA	chr11:94898874-94898933				CR603982	CDNA FLJ33813 fis, clone CTONG2002744		F	14	0.8155	-1.2263	4.202e-09	2792.62	2284.46
A_23_P361448	AAGGAGAAGAAAGAAAGTCTTTTTGTGGTCTCTGGAGATACTTTTCATTCATTTCCTCAT	chr11:94917588-94917647	SESN3			NM_144665	Sestrin 3	biological process|cell cycle arrest|IEA|GO:0007050|GOA|na//cellular component|nucleus|IEA|GO:0005634|GOA|na	F	14	0.7959	-1.2564	6.4882e-14	95.3142	76.0786
A_32_P71171	TCTAGATAGTAATAGGAAACCAAGAATCCAGCCTGGTGATGGCTGGAGGGAGTGATTGAA	chr11:95961426-95961485							F	15	0.7166	-1.3955	0.0001	7.8761	5.7252
A_23_P128470	CCACCAAATTATGTCGTGAGCTATATAGCAAAGAACAAGAGCACAAATGTAAGCCTTGTC	chr12:10132085-10133201	CLEC12A			NM_201623	C-type lectin domain family 12, member A	molecular function|binding|IEA|GO:0005488|GOA|na//molecular function|receptor activity|IEA|GO:0004872|GOA|na//molecular function|sugar binding|IEA|GO:0005529|GOA|na//cellular component|integral to membrane|IEA|GO:0016021|GOA|na//cellular component|plasma membrane|IEA|GO:0005886|GOA|na	M	14	1.2143	1.2143	0.0003	159.854	194.741
A_24_P288979	GCAACTGGAACATGGAGACATCACTTTGAAAGGATACAATTTGTCCAAGTCAGCCTTGCT	chr12:102158488-102158547	GNPTAB			NM_024312	N-acetylglucosamine-1-phosphate transferase, alpha and beta subunits	molecular function|UDP-N-acetylglucosamine-lysosomal-enzyme N-acetylglucosaminephosphotransferase activity|IEA|GO:0003976|GOA|na//molecular function|metal ion binding|IEA|GO:0046872|GOA|na//molecular function|transcription factor binding|IEA|GO:0008134|GOA|na//molecular function|transferase activity|IEA|GO:0016740|GOA|na//biological process|carbohydrate phosphorylation|IEA|GO:0046835|GOA|na//biol…	F	16	0.7275	-1.3747	2.2051e-12	225.577	163.21
A_24_P360993	GGAAATACGTCCCAAGAGTTGCAATCTCTTCAAGTCCAGAATATAAAGCTTGCAGGAAGT	chr12:10233888-10233947	CLEC1A			NM_016511	C-type lectin domain family 1, member A	molecular function|binding|IEA|GO:0005488|GOA|na//molecular function|sugar binding|IEA|GO:0005529|GOA|na//molecular function|transmembrane receptor activity|TAS|GO:0004888|GOA|10671229//biological process|cell surface receptor linked signaling pathway|TAS|GO:0007166|GOA|10671229//biological process|defense response|TAS|GO:0006952|GOA|10671229//cellular component|integral to plasma membrane|TAS|GO…	F	14	0.7497	-1.3338	1.3821e-10	132.119	99.1092
A_24_P398572	AATGTAACTAATTGAATCATTATCTTACATTTACTGTTTAATAAGCATATTTTGAAAATG	chr12:102789726-102789785	IGF1			NM_001111284	Insulin-like growth factor 1 (somatomedin C)	molecular function|growth factor activity|IEA|GO:0008083|GOA|na//molecular function|hormone activity|IDA|GO:0005179|GOA|7188854//molecular function|hormone activity|IEA|GO:0005179|GOA|na//molecular function|insulin receptor binding|IPI|GO:0005158|GOA|8452530//molecular function|insulin-like growth factor receptor binding|IPI|GO:0005159|GOA|8452530//molecular function|insulin-like growth factor re…	M	16	1.3878	1.3878	4.2705e-24	5998.35	8495.74
A_23_P25305	ACGCGTTATAGTAACTCCCATCACCTCTAACACGCACAGCTGAAAGTTCTTGCTCGGGTC	chr12:103353454-103353513	ASCL1			NM_004316	Achaete-scute complex homolog 1 (Drosophila)	molecular function|E-box binding|IDA|GO:0070888|GOA|ARRAY(0xe97900)//molecular function|bHLH transcription factor binding|IPI|GO:0043425|GOA|ARRAY(0x19e8438)//molecular function|protein binding|IPI|GO:0005515|GOA|10903890//molecular function|sequence-specific DNA binding|IEA|GO:0043565|GOA|na//molecular function|transcription factor activity|IDA|GO:0003700|GOA|10903890//biological process|Notch s…	F	16	0.1832	-5.4584	0	461.658	78.736
A_23_P394545	AGCATTTGAATACTATTAATATTCGGCATATTGCTAATTCAATTCGAACACATGGCACGG	chr12:105540848-105540907	KIAA1033			NM_015275	KIAA1033	biological process|endosome transport|ISS|GO:0016197|GOA|na//cellular component|WASH complex|IDA|GO:0071203|GOA|19922875	F	14	0.7562	-1.3224	5.6282e-11	1401.81	1056.17
A_23_P128375	TGTCCCACACGATCAAGGCAGGGAAAGATAGGCAGGAGTCCCCTCACGAAGTCCTCAAGT	chr12:110208051-110208110	C12orf34			NM_032829	Chromosome 12 open reading frame 34		M	14	1.2224	1.2224	6.5361e-18	129.699	158.592
A_23_P116999	CGATCAGTCAGATGAAGAAAGCATGAACATTGTATTGCAGCATATTGATTTTGCCATTCA	chr12:110891582-110891641	GPN3			NM_016301	GPN-loop GTPase 3	molecular function|GTP binding|IEA|GO:0005525|GOA|na//molecular function|nucleotide binding|IEA|GO:0000166|GOA|na//cellular component|protein complex|IDA|GO:0043234|GOA|11256614	F	15	0.8683	-1.1517	2.8502e-13	3900.89	3383.59
A_24_P281908	AATGTACCTGAGGAAATCAGAGAGATGGTGGCTCCTGTATTAAAAAGCTTCCAAGCCGAG	chr12:111655692-111655741	CUX2			NM_015267	cut-like homeobox 2	molecular function|sequence-specific DNA binding|IEA|GO:0043565|GOA|na//molecular function|transcription factor activity|NAS|GO:0003700|GOA|na//molecular function|transcription repressor activity|IEA|GO:0016564|GOA|na//biological process|negative regulation of transcription, DNA-dependent|IEA|GO:0045892|GOA|na//biological process|regulation of transcription, DNA-dependent|NAS|GO:0006355|GOA|na//c…	M	16	1.8031	1.8031	0	119.905	217.165
A_24_P910490	AGGCCCAGAGTTGCAGACCACCTTGGGCTACACAGTGACAGCCTGTCTGTACAAAAACTA	chr12:11169113-11169172							F	14	0.8426	-1.1868	0.0007	373.406	311.16
A_23_P340312	CCCTTGGTATTTTTGATTTGTAATCTTGCTGTGATAACCATGGATGAGAGAGTGTGGACA	chr12:11174706-11174765	TAS2R19			NM_176888	Taste receptor, type 2, member 19	molecular function|G-protein coupled receptor activity|IEA|GO:0004930|GOA|na//molecular function|receptor activity|IEA|GO:0004872|GOA|na//biological process|G-protein coupled receptor protein signaling pathway|IEA|GO:0007186|GOA|na//biological process|response to stimulus|IEA|GO:0050896|GOA|na//biological process|sensory perception of taste|IEA|GO:0050909|GOA|na//biological process|signal transdu…	F	15	0.7537	-1.3268	3.9076e-08	12.9156	9.6322
A_23_P371254	AAATATGACTGTAACCATGGTAGCAAACTTAGTACCCTTCACTCTGACCCTACTATCTTT	chr12:11244245-11244304	TAS2R43			NM_176884	Taste receptor, type 2, member 43	molecular function|bitter taste receptor activity|IDA|GO:0033038|GOA|16720576//molecular function|receptor activity|IEA|GO:0004872|GOA|na//molecular function|taste receptor activity|IDA|GO:0008527|GOA|16720576//biological process|G-protein coupled receptor protein signaling pathway|IC|GO:0007186|GOA|16720576//biological process|detection of chemical stimulus involved in sensory perception of bitt…	F	14	0.8403	-1.19	1.4773e-06	31.8255	27.0079
A_24_P84719	TTGATGCTTTGACAGATCTTTGGAACATTAAGAAGAATCCTATGGTGGAAACACTGGGTA	chr12:112892402-112892464	PTPN11			L03535	Protein tyrosine phosphatase, non-receptor type 11	molecular function|hydrolase activity|IEA|GO:0016787|GOA|na//molecular function|insulin receptor binding|IEA|GO:0005158|GOA|na//molecular function|insulin receptor substrate binding|IEA|GO:0043560|GOA|na//molecular function|non-membrane spanning protein tyrosine phosphatase activity|EXP|GO:0004726|GOA|ARRAY(0xec0280)//molecular function|peptide hormone receptor binding|IEA|GO:0051428|GOA|na//mole…	F	16	0.7063	-1.4159	8.3608e-11	308.997	216.915
A_23_P53736	TTCATGGGGCTCCAGGAAGCCTGTATCACCTGTGTAAGTTGGTATTTGGGCACTTTATAT	chr12:117581809-117581868	FBXO21			NM_033624	F-box protein 21	molecular function|ubiquitin-protein ligase activity|NAS|GO:0004842|GOA|10531035//biological process|ubiquitin-dependent protein catabolic process|NAS|GO:0006511|GOA|10531035//cellular component|ubiquitin ligase complex|NAS|GO:0000151|GOA|10531035	M	14	1.2412	1.2412	3.0477e-19	4265.25	5297.71
A_32_P332320	GCAACAAGGAGAGAGAAACACTAACTAGTCTTCCTTTATAACCCATTCATACTCTCTGGC	chr12:117648139-117648198	NOS1			BC010126	Nitric oxide synthase 1 (neuronal)	molecular function|FAD binding|ISS|GO:0050660|GOA|na//molecular function|FMN binding|ISS|GO:0010181|GOA|na//molecular function|NADP or NADPH binding|ISS|GO:0050661|GOA|na//molecular function|arginine binding|TAS|GO:0034618|GOA|17029414//molecular function|cadmium ion binding|ISS|GO:0046870|GOA|na//molecular function|calmodulin binding|IEA|GO:0005516|GOA|na//molecular function|heme binding|ISS|GO:…	F	16	0.7959	-1.2564	0.0004	13.8727	11.061
A_32_P889903	TGTCTGCACATGTCACCTAGAACATCTCCAGCCATCATGTGATCTCTGGGGGAGGCATTC	chr12:119825945-119826004				AF086288	Full length insert cDNA clone ZD48A05		M	14	1.3626	1.3626	1.6816e-05	111.481	153.042
A_32_P223918	ACTAAGAAGTGGCACTACCCTCATTTTACAAGATACCATCGATCTTATTTTGAGGTGAAA	chr12:12045357-12045416	ETV6			NM_001987	Ets variant 6	molecular function|protein binding|IPI|GO:0005515|GOA|12590135//molecular function|protein domain specific binding|IPI|GO:0019904|GOA|12588862//molecular function|sequence-specific DNA binding|IEA|GO:0043565|GOA|na//molecular function|transcription factor activity|IEA|GO:0003700|GOA|na//biological process|cell differentiation|IEA|GO:0030154|GOA|na//biological process|regulation of transcription, …	M	15	1.2785	1.2785	4.0954e-18	452.372	577.716
A_24_P224116	AGTATTGTCAGAGTTGAATATCACCTCTCAAAAGCATCACCTCTATCTGCCTCATCTCAC	chr12:120759953-120760012	PLA2G1B			NM_000928	Phospholipase A2, group IB (pancreas)	molecular function|bile acid binding|ISS|GO:0032052|GOA|7060561//molecular function|calcium ion binding|IDA|GO:0005509|GOA|7060561//molecular function|calcium-dependent phospholipase A2 activity|IDA|GO:0047498|GOA|7060561//molecular function|cell surface binding|IDA|GO:0043498|GOA|1918029//molecular function|hydrolase activity|IEA|GO:0016787|GOA|na//molecular function|phospholipase A2 activity|ID…	F	15	0.8272	-1.2089	8.951e-12	132.918	110.437
A_23_P2554	ATTGAGTTTGTCAAGGGGTACTATGACAATCCCAAGGTCTGTGCACTCTACATCATGGCT	chr12:121132789-121132942	MLEC			NM_014730	Malectin	molecular function|carbohydrate binding|ISS|GO:0030246|GOA|na//biological process|carbohydrate metabolic process|IEA|GO:0005975|GOA|na//cellular component|endoplasmic reticulum|ISS|GO:0005783|GOA|na//cellular component|endoplasmic reticulum membrane|IEA|GO:0005789|GOA|na//cellular component|integral to membrane|IEA|GO:0016021|GOA|na//cellular component|membrane|IEA|GO:0016020|GOA|na	F	14	0.7738	-1.2924	1.3181e-12	3540.59	2723.49
A_24_P319113	TGTTGAGAAACGGACTCTGATAAAAGTCTTCGGGATCCGTTTCGACATCCTGGTTTTTGG	chr12:121613218-121613277	P2RX7			NM_002562	Purinergic receptor P2X, ligand-gated ion channel, 7	molecular function|ATP binding|IC|GO:0005524|GOA|9038151//molecular function|channel activity|IEA|GO:0015267|GOA|na//molecular function|copper ion binding|IEA|GO:0005507|GOA|na//molecular function|extracellular ATP-gated cation channel activity|IDA|GO:0004931|GOA|9038151//molecular function|ion channel activity|IEA|GO:0005216|GOA|na//molecular function|lipopolysaccharide binding|ISS|GO:0001530|GO…	F	14	0.687	-1.4556	2.1853e-05	48.0552	31.2578
A_23_P150827	GTCCATCTCAGAGCAGCAAACCATAGATACATGGATGTAGCCAGATAGCCTTCAGTTAAC	chr12:12273600-12273659	LRP6			NM_002336	Low density lipoprotein receptor-related protein 6	molecular function|low-density lipoprotein receptor activity|IDA|GO:0005041|GOA|16263759//molecular function|protein binding|IPI|GO:0005515|GOA|16564009//molecular function|receptor activity|IEA|GO:0004872|GOA|na//biological process|Wnt receptor signaling pathway|IDA|GO:0016055|GOA|16263759//biological process|Wnt receptor signaling pathway through beta-catenin|IDA|GO:0060070|GOA|16543246//biolog…	F	14	0.7713	-1.2965	3.7139e-05	627.106	480.642
A_24_P306425	GTCACGTATAATGGAACTGGAGAAAGACCTAGCATTGAGAGTACAGGAAGTAGCTGAGCT	chr12:122826165-122826224	CLIP1			NM_198240	CAP-GLY domain containing linker protein 1	molecular function|metal ion binding|NAS|GO:0046872|GOA|15928712//molecular function|microtubule binding|TAS|GO:0008017|GOA|10052454//molecular function|nucleic acid binding|IEA|GO:0003676|GOA|na//molecular function|protein binding|IPI|GO:0005515|GOA|11940666//molecular function|protein homodimerization activity|TAS|GO:0042803|GOA|15928712//molecular function|zinc ion binding|IEA|GO:0008270|GOA|n…	F	16	0.6151	-1.6259	1.468e-16	930.228	558.067
A_32_P11899	AAGGACTACCCTGCACTGCTTTCCTTGGATGAGAATGAACTCGAAGAGCAGTTTGTGAAA	chr12:123738360-123738419	C12orf65			NM_152269	Chromosome 12 open reading frame 65	molecular function|translation release factor activity|IEA|GO:0003747|GOA|na//biological process|translational termination|IEA|GO:0006415|GOA|na	F	14	0.8579	-1.1657	2.6502e-12	923.794	793.112
A_24_P275386	CCCAATTTGCAGTTTGCTCACTAGGGCTATATACAAAAGCTATACCCTTGAGGGTTTTTT	chr12:125510811-125510870	BRI3BP			AK055703	BRI3 binding protein	cellular component|integral to membrane|IEA|GO:0016021|GOA|na//cellular component|membrane|IEA|GO:0016020|GOA|na	F	14	0.7813	-1.28	8.7831e-07	261.268	203.223
A_23_P415706	GAACTATCTTTAGTTTAGATGGAATTATTTGTTTTTAATTGTTGCCGTATTCATCTATAT	chr12:131625700-131625759	GPR133			NM_198827	G protein-coupled receptor 133	molecular function|G-protein coupled receptor activity|IEA|GO:0004930|GOA|na//biological process|G-protein coupled receptor protein signaling pathway|TAS|GO:0007186|GOA|15203201//biological process|neuropeptide signaling pathway|IEA|GO:0007218|GOA|na//biological process|signal transduction|IEA|GO:0007165|GOA|na//cellular component|integral to membrane|IEA|GO:0016021|GOA|na//cellular component|pla…	M	16	1.4098	1.4098	1.4373e-20	569.057	805.537
A_24_P692600	AACGGGTGTGAGTCCGTAAGACCCGTAGCATCAATCTCACATATACCATGGAAAAACACA	chr12:133346123-133346182	GOLGA3			NM_005895	Golgin A3	molecular function|protein binding|IPI|GO:0005515|GOA|17711851//molecular function|transporter activity|NAS|GO:0005215|GOA|8315394//biological process|intra-Golgi vesicle-mediated transport|NAS|GO:0006891|GOA|8315394//cellular component|ER-Golgi intermediate compartment|IEA|GO:0005793|GOA|na//cellular component|Golgi apparatus|IEA|GO:0005794|GOA|na//cellular component|Golgi cisterna membrane|IEA|…	M	16	1.233	1.233	0.0002	14.5038	17.9528
A_24_P923757	TGAGCTGACTTCTGAATCAACCTTTGATCGTACCTTTGAACCAAAGTCTGTACCAGTTGG	chr12:14577680-14577739	ATF7IP			NM_018179	Activating transcription factor 7 interacting protein	molecular function|ATPase activity|IEA|GO:0016887|GOA|na//molecular function|protein binding|IPI|GO:0005515|GOA|ARRAY(0x4a953a0)//molecular function|transcription corepressor activity|IEA|GO:0003714|GOA|na//biological process|DNA methylation|IDA|GO:0006306|GOA|12665582//biological process|interspecies interaction between organisms|IEA|GO:0044419|GOA|na//biological process|negative regulation of t…	F	15	0.7719	-1.2955	1.0351e-09	105.906	81.0966
A_23_P116902	ATCTCTCTCCTTTTTGACCAGTGTCATCATCTTTTCCAAAAGCAGAGTATAAAGAAATCT	chr12:14982297-14982356	ART4			NM_021071	ADP-ribosyltransferase 4 (Dombrock blood group)	molecular function|NAD(P)+-protein-arginine ADP-ribosyltransferase activity|NAS|GO:0003956|GOA|9119374//molecular function|transferase activity, transferring glycosyl groups|IEA|GO:0016757|GOA|na//biological process|arginine metabolic process|NAS|GO:0006525|GOA|11001920//biological process|protein amino acid ADP-ribosylation|NAS|GO:0006471|GOA|9119374//cellular component|anchored to membrane|IEA|…	F	14	0.8163	-1.225	1.3552e-09	1837.86	1495.23
A_24_P249784	TCCTGTTTGAGACTGTTGACGTTATCATACTGAGGTGTTAGATCAAATATCTCTAATTGA	chr12:1600127-1600186	ERC1			NR_027949	ELKS/RAB6-interacting/CAST family member 1	molecular function|Rab GTPase binding|IEA|GO:0017137|GOA|na//molecular function|leucine zipper domain binding|NAS|GO:0043522|GOA|15218148//molecular function|protein binding|IPI|GO:0005515|GOA|ARRAY(0x19b7388)//biological process|I-kappaB phosphorylation|IDA|GO:0007252|GOA|15218148//biological process|multicellular organismal development|NAS|GO:0007275|GOA|15218148//biological process|positive re…	F	15	0.7572	-1.3207	9.0154e-16	486.097	366.326
A_24_P127082	CAACAAACCACAGACTTCTCTTCCCGAAAAGGGTATCTGCCTCACCATTGCTGAAAAGAA	chr12:1866434-1866497							F	16	0.6802	-1.4701	0	23703.7	16107.6
A_32_P69802	ACACCAGTGTTTAAAAGTTTCTAGGTTGGAGGAACAAACTTGAGCATCAAGGGCAGATGA	chr12:21418442-21418501	SLCO1A2			NM_134431	Solute carrier organic anion transporter family, member 1A2	molecular function|bile acid transmembrane transporter activity|EXP|GO:0015125|GOA|7557095//molecular function|organic anion transmembrane transporter activity|TAS|GO:0008514|GOA|9007731//molecular function|transporter activity|IEA|GO:0005215|GOA|na//biological process|ion transport|IEA|GO:0006811|GOA|na//biological process|organic anion transport|TAS|GO:0015711|GOA|9007731//cellular component|in…	F	16	0.7121	-1.4044	0.0001	155.327	104.829
A_32_P195515	CAATACCAGCTCAGCAAGAACTTCGAGAAAATCCGCAACTCGCTTCTGGAGAGCCGCCTG	chr12:247511-247570	IQSEC3			NM_015232	IQ motif and Sec7 domain 3	molecular function|ARF guanyl-nucleotide exchange factor activity|IEA|GO:0005086|GOA|na//biological process|regulation of ARF protein signal transduction|IEA|GO:0032012|GOA|na//cellular component|cytoplasm|IEA|GO:0005737|GOA|na//cellular component|intracellular|IEA|GO:0005622|GOA|na	F	14	0.3926	-2.547	1.0786e-34	39.4758	15.1017
A_23_P45140	TTCAGTTGAGACCTTCTAATTGGTTTTTACTGAAACATTGAGGGAACACAAATTTATGGG	chr12:25362271-25362330	KRAS			NM_033360	V-Ki-ras2 Kirsten rat sarcoma viral oncogene homolog	molecular function|GDP binding|IEA|GO:0019003|GOA|na//molecular function|GMP binding|IEA|GO:0019002|GOA|na//molecular function|GTP binding|IEA|GO:0005525|GOA|na//molecular function|GTPase activity|IEA|GO:0003924|GOA|na//molecular function|LRR domain binding|IEA|GO:0030275|GOA|na//molecular function|nucleotide binding|IEA|GO:0000166|GOA|na//molecular function|protein binding|IPI|GO:0005515|GOA|ARR…	F	16	0.7081	-1.4122	6.5185e-07	1090.64	753.567
A_23_P116712	TTGTCCGTCTAGAGCAAAAGATCAAAAGAAACGATGTAGAAATTGAGGAGGAAGAATTCT	chr12:26217944-26218003	RASSF8			NM_007211	Ras association (RalGDS/AF-6) domain family (N-terminal) member 8	biological process|signal transduction|IEA|GO:0007165|GOA|na	F	16	0.5905	-1.6934	4.4844e-12	76.6035	44.4936
A_23_P337917	CTGAAATAAATCAGCTTTAAACCTGCTTTTTAAAAATATCTGGGTTGGAATTTGCCCCTG	chr12:27731136-27731172	PPFIBP1			NM_177444	PTPRF interacting protein, binding protein 1 (liprin beta 1)	molecular function|protein binding|IPI|GO:0005515|GOA|17353931//biological process|cell adhesion|TAS|GO:0007155|GOA|9624153//cellular component|plasma membrane|NAS|GO:0005886|GOA|9624153	F	16	0.6529	-1.5317	3.7923e-19	575.891	370.729
A_23_P371495	ACCAGACTAAGTGCCAGTATATATATGACTGATATTTTCGTGACTCATAGAAGGTGTCCA	chr12:29655379-29655438	TMTC1			NM_175861	Transmembrane and tetratricopeptide repeat containing 1	molecular function|binding|IEA|GO:0005488|GOA|na//cellular component|integral to membrane|IEA|GO:0016021|GOA|na//cellular component|membrane|IEA|GO:0016020|GOA|na	F	14	0.8287	-1.2068	0.0004	310.24	256.926
A_32_P19561	AAGAAGGGACAGTTACACAGTAATTGGGAAAACTTCTGCAAGGACAGATGTGCATTTCTC	chr12:31723660-31723719							F	14	0.726	-1.3774	2.0328e-08	31.3239	22.5041
A_24_P273561	CAATATTAAGCTCAGAGCAAATGAAAGAAATATTTCCTGAACAGGATGATCAACCCTATG	chr12:32137209-32137268	C12orf35			NM_018169	Chromosome 12 open reading frame 35		F	14	0.7304	-1.369	8.2499e-12	662.537	482.495
A_24_P158946	GGAAATGCTCCGACTACAAAGCTCAACTTGAATATGATGGTGGTAAATTGAGCAAAGTTT	chr12:32786493-32786552	FGD4			NM_139241	FYVE, RhoGEF and PH domain containing 4	molecular function|Rho guanyl-nucleotide exchange factor activity|IEA|GO:0005089|GOA|na//molecular function|actin filament binding|IEA|GO:0051015|GOA|na//molecular function|guanyl-nucleotide exchange factor activity|EXP|GO:0005085|GOA|11756498//molecular function|guanyl-nucleotide exchange factor activity|ISS|GO:0005085|GOA|na//molecular function|metal ion binding|IEA|GO:0046872|GOA|na//molecular…	F	15	0.7108	-1.4069	3.3306e-12	927.695	653.311
A_32_P462013	TCAGCTAGCACATTCCTAATTGACCTGCCTTTACATATATGGTTTCTAAAACACTTTCAC	chr12:3715958-3716017	EFCAB4B			AK021694	EF-hand calcium binding domain 4B	molecular function|calcium ion binding|IEA|GO:0005509|GOA|na	M	15	1.1951	1.1951	3.536e-07	312.273	373.906
A_23_P10211	GTCAGTTTTTGTTCATGCCCAAATCACTACACCTTCCTCATTGGCCTTGGAGTCCTACTA	chr12:40152904-40152963	SLC2A13			NM_052885	Solute carrier family 2 (facilitated glucose transporter), member 13	molecular function|myo-inositol:hydrogen symporter activity|EXP|GO:0005366|GOA|11500374//molecular function|substrate-specific transmembrane transporter activity|IEA|GO:0022891|GOA|na//molecular function|transporter activity|IEA|GO:0005215|GOA|na//biological process|transmembrane transport|IEA|GO:0055085|GOA|na//cellular component|integral to membrane|IEA|GO:0016021|GOA|na//cellular component|pla…	F	15	0.7069	-1.4145	1.5441e-28	139.412	97.6058
A_24_P393605	ATCTGAAAGCAAAGTGTACCAACCTGTATCTTGTCCCCTAAGTGACTTATCTGAGAATGT	chr12:46321760-46321819	SFRS2IP			NM_004719	Splicing factor, arginine/serine-rich 2, interacting protein	molecular function|metal ion binding|IEA|GO:0046872|GOA|na//molecular function|protein binding|IPI|GO:0005515|GOA|9447963//molecular function|zinc ion binding|IEA|GO:0008270|GOA|na//biological process|RNA splicing|IDA|GO:0008380|GOA|9447963//biological process|RNA splicing, via transesterification reactions|IDA|GO:0000375|GOA|9447963//biological process|mRNA processing|IEA|GO:0006397|GOA|na//biol…	F	15	0.726	-1.3774	2.5682e-14	1813.59	1313.64
A_32_P86517	ACACAGCCAAGCATGTGGCTTGATAAAAGTTAAGAGTTTGTCCATTCTCTGGAATGGAAT	chr12:46754585-46754644	SLC38A2			NM_018976	Solute carrier family 38, member 2	molecular function|amino acid transmembrane transporter activity|EXP|GO:0015171|GOA|10930503//molecular function|symporter activity|IEA|GO:0015293|GOA|na//biological process|amino acid transport|EXP|GO:0006865|GOA|18195088//biological process|ion transport|IEA|GO:0006811|GOA|na//biological process|sodium ion transport|IEA|GO:0006814|GOA|na//cellular component|integral to membrane|IEA|GO:0016021|G…	M	14	1.2183	1.2183	9.2885e-05	57.2775	71.3609
A_23_P253661	CTTTGCCCACGAATGGCATCCCAACAGAGTTAAAGAAACTGCTTGCAGGGGCTGGGCGTG	chr12:49745350-49745409	DNAJC22			NM_024902	DnaJ (Hsp40) homolog, subfamily C, member 22	molecular function|heat shock protein binding|IEA|GO:0031072|GOA|na//cellular component|integral to membrane|IEA|GO:0016021|GOA|na//cellular component|membrane|IEA|GO:0016020|GOA|na	F	14	0.8694	-1.1502	5.7604e-11	2847.52	2473.55
A_23_P502060	GACTACCAAAATCTAAGTTGGTTTAATAGTTAAAAGCTGCTGTAGATTTATTCTGCCCAC	chr12:50370711-50370770	AQP6			NM_001652	Aquaporin 6, kidney specific	molecular function|nitrate transmembrane transporter activity|IEA|GO:0015112|GOA|na//molecular function|transporter activity|IEA|GO:0005215|GOA|na//molecular function|water channel activity|TAS|GO:0015250|GOA|8812490//biological process|excretion|TAS|GO:0007588|GOA|8812490//biological process|nitrate transport|IEA|GO:0015706|GOA|na//biological process|transmembrane transport|IEA|GO:0055085|GOA|na…	M	15	1.2972	1.2972	6.8367e-08	32.189	41.7493
A_24_P941773	GTTACCCATCAGATTTTAATTTTATCTTCTCTTTGAGAGCTTGGTAATAAGAAGCACTTA	chr12:51324995-51325054	METTL7A			NM_014033	Methyltransferase like 7A	molecular function|methyltransferase activity|IEA|GO:0008168|GOA|na//molecular function|transferase activity|IEA|GO:0016740|GOA|na//biological process|metabolic process|IEA|GO:0008152|GOA|na//cellular component|endoplasmic reticulum|IEA|GO:0005783|GOA|na//cellular component|lipid particle|IEA|GO:0005811|GOA|na//cellular component|membrane|IEA|GO:0016020|GOA|na	F	14	0.8555	-1.1689	3.0633e-06	16116.7	13718.2
A_23_P32707	CTGGTTGCCCCTTGTTTCTGGGTAATCTCTGGGATGTGACTGACCGCGACATTGACCGCT	chr12:53686748-53687109	ESPL1			NM_012291	Extra spindle pole bodies homolog 1 (S. cerevisiae)	molecular function|catalytic activity|NAS|GO:0003824|GOA|12672959//molecular function|cysteine-type peptidase activity|NAS|GO:0008234|GOA|12672959//molecular function|peptidase activity|IEA|GO:0008233|GOA|na//molecular function|protein binding|IPI|GO:0005515|GOA|ARRAY(0x2ec69b4)//biological process|apoptosis|TAS|GO:0006915|GOA|11875078//biological process|chromosome segregation|IEA|GO:0007059|GOA…	F	16	0.6648	-1.5042	1.3881e-07	216.577	142.03
A_32_P29408	TATAACTCTCTGTTTGGAGACACTGTGGCTCTATTGACAGACTGATATCTAGGAAATATT	chr12:54472857-54472917	LOC100240735			NR_026658	hypothetical LOC100240735		M	16	1.5225	1.5225	8.8528e-16	40.8207	62.2805
A_24_P827491	TTAATGTTCTCCATGAGAAGGAGAGTGAATTTTTTGCCCAGTTTAAATTTACAGTTCTGC	chr12:56504819-56505001	PA2G4			U87954	Proliferation-associated 2G4, 38kDa	molecular function|DNA binding|IDA|GO:0003677|GOA|15073182//molecular function|RNA binding|IEA|GO:0003723|GOA|na//molecular function|protein binding|IDA|GO:0005515|GOA|15073182//molecular function|protein binding|IPI|GO:0005515|GOA|ARRAY(0x16a981c)//molecular function|transcription factor activity|IDA|GO:0003700|GOA|15073182//molecular function|ubiquitin protein ligase binding|IPI|GO:0031625|GOA|…	F	15	0.789	-1.2675	3.8792e-11	281.515	221.669
A_32_P156746	GAGATTGTCCAGAGTCCTATGACAGACCTTCAAGGTTTTAAGTTCCACAGACTTGGACTT	chr12:56735578-56735637	STAT2			NM_198332	signal transducer and activator of transcription 2, 113kDa	molecular function|calcium ion binding|IEA|GO:0005509|GOA|na//molecular function|hematopoietin/interferon-class (D200-domain) cytokine receptor signal transducer activity|TAS|GO:0005062|GOA|9020188//molecular function|protein binding|IPI|GO:0005515|GOA|17923090//molecular function|signal transducer activity|IEA|GO:0004871|GOA|na//molecular function|transcription factor activity|IEA|GO:0003700|GOA…	M	16	1.1952	1.1952	1.2322e-07	244.378	294.044
A_24_P249824	TGCACAGAGATTATTGTATTACCTGTAAATTGATTTACAAGTACTTAAAAGCGTGGTCCC	chr12:68054020-68054079	DYRK2			NM_006482	Dual-specificity tyrosine-(Y)-phosphorylation regulated kinase 2	molecular function|ATP binding|IDA|GO:0005524|GOA|11311121//molecular function|magnesium ion binding|IDA|GO:0000287|GOA|9748265//molecular function|manganese ion binding|IDA|GO:0030145|GOA|9748265//molecular function|nucleotide binding|IEA|GO:0000166|GOA|na//molecular function|protein kinase activity|TAS|GO:0004672|GOA|9748265//molecular function|protein serine/threonine kinase activity|IDA|GO:00…	F	14	0.7127	-1.403	5.3106e-16	122.551	87.6387
A_23_P147729	CCCTTGGCATTTTATGTACATTATTTGGCATTCTCGCCTATACCCACTTTAAGCTCAGTG	chr12:69158570-69158629	SLC35E3			NM_018656	Solute carrier family 35, member E3	cellular component|integral to membrane|IEA|GO:0016021|GOA|na//cellular component|membrane|IEA|GO:0016020|GOA|na	F	15	0.7433	-1.3454	4.4858e-11	764.539	565.89
A_32_P424761	TTCTTCACCGATTACTTCTTTTACTTCTATCGACGCTGTGCCTAATTTGTTCAAGTTTGG	chr12:70352267-70352326	C12orf28			BC143553	Chromosome 12 open reading frame 28	cellular component|extracellular region|IEA|GO:0005576|GOA|na	M	14	1.3311	1.3311	3.0746e-05	21.3218	28.7272
A_23_P36531	GCTGATTGGGGAAATAATTTTCAACACTATCCTGAATTATGTGCCTGTCTAGATAAGCAG	chr12:71526515-71526574	TSPAN8			NM_004616	Tetraspanin 8	molecular function|signal transducer activity|TAS|GO:0004871|GOA|2395876//biological process|negative regulation of blood coagulation|IEA|GO:0030195|GOA|na//biological process|protein amino acid glycosylation|TAS|GO:0006486|GOA|2395876//cellular component|integral to membrane|IEA|GO:0016021|GOA|na//cellular component|lysosome|TAS|GO:0005764|GOA|8661157//cellular component|membrane|IEA|GO:0016020|…	M	16	1.693	1.693	0	2192.27	3734.69
A_23_P332908	AAGAACCGTTTGAAAAAAGTTAAAGATGGAGCAAAACCACTTTCCCTGAAATCCGACACT	chr12:72050681-72050740	ZFC3H1			NM_144982	Zinc finger, C3H1-type containing	molecular function|binding|IEA|GO:0005488|GOA|na//molecular function|metal ion binding|IEA|GO:0046872|GOA|na//biological process|RNA processing|IEA|GO:0006396|GOA|na//cellular component|intracellular|IEA|GO:0005622|GOA|na	F	14	0.7364	-1.358	2.2625e-05	662.702	487.696
A_23_P44724	TGTACTTGGATAGGCTGGCTAACTCGTAGGAAGAGAGCACTGTATGGTATCCTTTTGCTT	chr12:77252554-77252613	CSRP2			NM_001321	Cysteine and glycine-rich protein 2	molecular function|metal ion binding|IEA|GO:0046872|GOA|na//molecular function|molecular_function|ND|GO:0003674|GOA|na//molecular function|zinc ion binding|IEA|GO:0008270|GOA|na//biological process|cell differentiation|NAS|GO:0030154|GOA|na//biological process|cell growth|NAS|GO:0016049|GOA|na//biological process|cell proliferation|NAS|GO:0008283|GOA|na//biological process|multicellular organisma…	F	16	0.8619	-1.1602	5.0716e-16	5605.06	4834.41
A_24_P364412	TAAACAAAAGTACTCCAGAACGTATGATGAGACTTACCAGCGTTATAGGCCAGTATCAAC	chr12:80190702-80191005	PPP1R12A			NM_002480	Protein phosphatase 1, regulatory (inhibitor) subunit 12A	molecular function|phosphoprotein phosphatase activity|IEA|GO:0004721|GOA|na//molecular function|protein binding|IPI|GO:0005515|GOA|ARRAY(0x2fa03e8)//molecular function|signal transducer activity|NAS|GO:0004871|GOA|8662509//cellular component|cytoplasm|IEA|GO:0005737|GOA|na	F	14	0.795	-1.2579	6.112e-11	466.098	370.186
A_23_P339119	GCAAGATCCCCCGATCAGCTTTATCTGCCATTGTCAATGGCAAGCCATACAAGATAACTT	chr12:81647397-81647449	ACSS3			NM_024560	Acyl-CoA synthetase short-chain family member 3	molecular function|ATP binding|IEA|GO:0005524|GOA|na//molecular function|acetate-CoA ligase activity|IEA|GO:0003987|GOA|na//molecular function|ligase activity|IEA|GO:0016874|GOA|na//molecular function|nucleotide binding|IEA|GO:0000166|GOA|na//biological process|metabolic process|IEA|GO:0008152|GOA|na//cellular component|mitochondrion|IEA|GO:0005739|GOA|na	F	15	0.8692	-1.1505	6.4225e-11	1604.66	1394.15
A_23_P25463	GAAGGATCGAATGTTGTTTTTAAAGGAATTGACTTACCTGATGGGATAGCACCATCTAGT	chr12:88505027-88505086	CEP290			NM_025114	Centrosomal protein 290kDa	molecular function|microtubule minus-end binding|IDA|GO:0051011|GOA|16682973//molecular function|protein binding|IPI|GO:0005515|GOA|16682973//molecular function|transcription activator activity|IDA|GO:0016563|GOA|16682973//biological process|cell projection organization|IEA|GO:0030030|GOA|na//biological process|eye photoreceptor cell development|ISS|GO:0042462|GOA|16682973//biological process|hin…	F	15	0.6593	-1.5168	1.2231e-15	398.08	259.589
A_23_P48264	GCAAAGGAATTAAAGGCTTTGCCAATTTTGGAGGAGTTACTCAGATACTACCCTGATCAT	chr12:88588827-88588886	TMTC3			NM_181783	Transmembrane and tetratricopeptide repeat containing 3	molecular function|binding|IEA|GO:0005488|GOA|na//cellular component|integral to membrane|IEA|GO:0016021|GOA|na//cellular component|membrane|IEA|GO:0016020|GOA|na	F	14	0.7183	-1.3922	2.8203e-08	304.716	219.237
A_23_P139682	CTGGTTTTATTCCCCTGAAACCAACAGTAAAAATGCTTGAAAGATCTAGCTCTGTGAGCC	chr12:9304816-9304850	PZP			NM_002864	Pregnancy-zone protein	molecular function|endopeptidase inhibitor activity|TAS|GO:0004866|GOA|2476433//molecular function|protein binding|IEA|GO:0005515|GOA|na//molecular function|serine-type endopeptidase inhibitor activity|IEA|GO:0004867|GOA|na//biological process|female pregnancy|TAS|GO:0007565|GOA|2692707//cellular component|extracellular region|NAS|GO:0005576|GOA|14718574//cellular component|extracellular space|IE…	F	16	0.399	-2.5064	0	16837.5	6652.61
A_32_P54037	AGACGACTTGTCTTTCATTCAAAACCTCCATCTGGTAACAAACAGCAGCTACCTTTAGTC	chr12:96260902-96260961	CCDC38			NM_182496	Coiled-coil domain containing 38		M	14	1.4935	1.4935	2.1743e-10	277.539	414.376
A_24_P143599	ACTTCCACTCTTCTTTGTCATTACTGTGACGGCTATCAAACAGGGTTATGAAGACTGGCT	chr13:113460565-113460608	ATP11A			NM_032189	ATPase, class VI, type 11A	molecular function|ATP binding|IEA|GO:0005524|GOA|na//molecular function|ATPase activity, coupled to transmembrane movement of ions, phosphorylative mechanism|IEA|GO:0015662|GOA|na//molecular function|hydrolase activity|IEA|GO:0016787|GOA|na//molecular function|hydrolase activity, acting on acid anhydrides, catalyzing transmembrane movement of substances|IEA|GO:0016820|GOA|na//molecular function|…	F	14	0.8262	-1.2104	3.85e-07	11.023	8.9896
A_32_P202778	TCCTTCTTTTTAGAGATCGTTTTGATGGGATATATCTTCCTTGACAGCAAACTTCTTAAG	chr13:115048368-115048417	UPF3A			NM_080687	UPF3 regulator of nonsense transcripts homolog A (yeast)	molecular function|RNA binding|IEA|GO:0003723|GOA|na//molecular function|nucleocytoplasmic transporter activity|NAS|GO:0005487|GOA|11163187//molecular function|nucleotide binding|IEA|GO:0000166|GOA|na//molecular function|protein binding|IPI|GO:0005515|GOA|ARRAY(0x1a863e8)//biological process|mRNA transport|IEA|GO:0051028|GOA|na//biological process|nuclear-transcribed mRNA catabolic process, nonse…	F	14	0.8334	-1.1999	2.4517e-06	513.751	427.276
A_24_P188183	AGAACAGGAAGCTAGAGAACAAGAACGCTTTCTTAGAGAAGAAAACTGTGCCTAAAAAGC	chr13:20221241-20221300	MPHOSPH8			NM_017520	M-phase phosphoprotein 8	molecular function|chromatin binding|IEA|GO:0003682|GOA|na//molecular function|molecular_function|ND|GO:0003674|GOA|na//biological process|cell cycle|NAS|GO:0007049|GOA|8885239//biological process|chromatin assembly or disassembly|IEA|GO:0006333|GOA|na//cellular component|chromatin|IEA|GO:0000785|GOA|na//cellular component|cytoplasm|IDA|GO:0005737|GOA|8885239//cellular component|nucleus|IDA|GO:00…	F	15	0.8234	-1.2145	4.3369e-09	526.953	433.277
A_23_P204941	GTCATAGCACCTAACAACATTGTAGCCTCAATCGAGTGAGACAGACTAGAAGTTCCTAGT	chr13:20762258-20762317	GJB2			NM_004004	Gap junction protein, beta 2, 26kDa	molecular function|gap junction channel activity|IEA|GO:0005243|GOA|na//molecular function|protein binding|IEA|GO:0005515|GOA|na//biological process|cell-cell signaling|IEA|GO:0007267|GOA|na//biological process|male genitalia development|IEA|GO:0030539|GOA|na//biological process|sensory perception of sound|IEA|GO:0007605|GOA|na//biological process|transport|TAS|GO:0006810|GOA|1324944//cellular co…	F	15	0.8398	-1.1908	3.1782e-12	5665.21	4754.84
A_23_P390116	GGGTCCTCAGTGCAGAGCAACTTACGCATCCTCAAGAATCCACTGCTTTTCAGGCAAGGA	chr13:24877575-24877634	SPATA13			NM_153023	Spermatogenesis associated 13	molecular function|Rho guanyl-nucleotide exchange factor activity|IEA|GO:0005089|GOA|na//biological process|regulation of Rho protein signal transduction|IEA|GO:0035023|GOA|na//cellular component|intracellular|IEA|GO:0005622|GOA|na	F	15	0.7132	-1.4022	2.0042e-08	482.599	338.101
A_32_P472875	GTCTTCAGGTATAAGGACAAAAACAACCGCGGACATCACACCATTCCAAAGAAGAAAAAG	chr13:28528445-28528504	LOC100132234			AK000246	Similar to hCG2020055		F	16	0.6929	-1.4431	1.559e-08	46.5044	31.849
A_23_P334308	TTCTAACTTGTGCCTAAGAATTATTGGGAAATGAAAATGCATTTCTATCTAGCTTCCCAG	chr13:30077792-30077851	MTUS2			NM_015233	Microtubule associated tumor suppressor candidate 2	molecular function|microtubule binding|IDA|GO:0008017|GOA|19543227//molecular function|protein binding|IPI|GO:0005515|GOA|19543227//molecular function|protein homodimerization activity|IPI|GO:0042803|GOA|19543227//cellular component|centrosome|IDA|GO:0005813|GOA|19543227//cellular component|cytoplasm|IEA|GO:0005737|GOA|na//cellular component|cytoplasmic microtubule|IDA|GO:0005881|GOA|19543227//ce…	F	14	0.7273	-1.375	8.8724e-06	89.0605	65.5824
A_24_P917810	TTTGCACTATGGTAGATTTCAGGAATTTCAAAAGAAATCTGATGTCAGTGCAATTATCCG	chr13:32959952-32960011							F	14	0.8544	-1.1704	0.0012	161.499	137.859
A_23_P503064	GCTGAAACATGCTAGTGATATCTAGAAAGGGCTAATTAGGTCTCATCCTTTAATGCCCCT	chr13:33639483-33639542	KL			NM_004795	Klotho	molecular function|beta-glucosidase activity|TAS|GO:0008422|GOA|9363890//molecular function|beta-glucuronidase activity|IEA|GO:0004566|GOA|na//molecular function|cation binding|IEA|GO:0043169|GOA|na//molecular function|fibroblast growth factor binding|IPI|GO:0017134|GOA|18829467//molecular function|hormone activity|IEA|GO:0005179|GOA|na//molecular function|protein binding|IEA|GO:0005515|GOA|na//m…	F	15	0.4145	-2.4124	4.4778e-35	91.7547	37.9716
A_24_P316414	TAACCTTGGGGTCTTGGGAGTAGAACTTTAGCTTTGAATAATTTAAGGGCTTGGCCTGTA	chr13:41110713-41110772	LOC100289058			BC014346	Hypothetical protein LOC100289058		M	14	1.4338	1.4338	1.1478e-09	341.832	491.402
A_24_P22079	CAGGGAAAGGCATCTGGTCTGTCTGGAAAGCAAACATTATGTGGCCTCTGGTAGTTTTTT	chr13:41130709-41130768	FOXO1			NM_002015	Forkhead box O1	molecular function|protein binding|IPI|GO:0005515|GOA|ARRAY(0xfb9370)//molecular function|sequence-specific DNA binding|IDA|GO:0043565|GOA|12228231//molecular function|transcription activator activity|IDA|GO:0016563|GOA|ARRAY(0xb8bb70)//molecular function|transcription factor activity|IEA|GO:0003700|GOA|na//biological process|anti-apoptosis|IDA|GO:0006916|GOA|10871843//biological process|blood ve…	M	14	1.1812	1.1812	2.8057e-06	5054.4	5971.06
A_24_P170774	ACTTTTGGTGCTATCTTGTACTCTTCAATCTGTAACACAATAAAATCCCTTTGTACGATG	chr13:47317618-47317677	LRCH1			NM_015116	Leucine-rich repeats and calponin homology (CH) domain containing 1	molecular function|protein binding|IEA|GO:0005515|GOA|na	F	14	0.7832	-1.2768	1.5911e-10	48.5598	38.0894
A_23_P139950	GGTGGTTCTAGATGGTCTAAAAAACATTCTGATAATGGCCGGTGATGAAGCAAGCACAAT	chr13:50279783-50279842	KPNA3			NM_002267	Karyopherin alpha 3 (importin alpha 4)	molecular function|nuclear localization sequence binding|TAS|GO:0008139|GOA|9435235//molecular function|protein C-terminus binding|IEA|GO:0008022|GOA|na//molecular function|protein binding|IPI|GO:0005515|GOA|ARRAY(0xb687b0)//molecular function|protein transporter activity|IEA|GO:0008565|GOA|na//biological process|NLS-bearing substrate import into nucleus|TAS|GO:0006607|GOA|9435235//biological pro…	F	16	0.7262	-1.3771	6.2215e-22	1134.13	819.766
A_32_P142652	CCTGGATCTTTTGACATTGTTCACATGGAAGATGCCAATGGCAACAGCTTTGCCACTCAA	chr13:52035265-52035324	D28359			AX747262			F	16	0.7148	-1.3989	0	19114.7	13663.5
A_23_P204885	ATCATATTAAAAGTGAATTCTTCTAGAGGCTTGTGTACACTACTGGTTGTTTTAGTTGGG	chr13:61984366-61984425	PCDH20			NM_022843	Protocadherin 20	molecular function|calcium ion binding|IEA|GO:0005509|GOA|na//molecular function|protein binding|IEA|GO:0005515|GOA|na//biological process|cell adhesion|IEA|GO:0007155|GOA|na//biological process|homophilic cell adhesion|IEA|GO:0007156|GOA|na//cellular component|integral to membrane|IEA|GO:0016021|GOA|na//cellular component|plasma membrane|IEA|GO:0005886|GOA|na	M	16	1.6772	1.6772	1.2419e-13	307.945	530.473
A_24_P926189	TGCTTTTGTCATACATGTATTTAGTAGGGGACTGTTTTTAAGGTAGTAAAACACAAGGAC	chr13:79950783-79950842				AF116667			F	15	0.5603	-1.7849	5.95e-10	20.858	12.0946
A_23_P371682	GCCTGACACTTTCATCAGACAGCAGATTATGGCTCTCCGTGTGATGACCAACAAACTAAA	chr13:95050795-95050854	GPC6			NM_005708	Glypican 6	molecular function|heparan sulfate proteoglycan binding|IEA|GO:0043395|GOA|na//cellular component|anchored to membrane|IEA|GO:0031225|GOA|na//cellular component|extracellular region|IEA|GO:0005576|GOA|na//cellular component|extracellular space|IEA|GO:0005615|GOA|na//cellular component|integral to plasma membrane|TAS|GO:0005887|GOA|10329016//cellular component|plasma membrane|IEA|GO:0005886|GOA|na…	F	15	0.8612	-1.1612	6.8231e-09	243.9	208.27
A_23_P65217	GCCTAAGAAAGTCTCTGAAATGTTCGTTTTTAGGCAATATAGGATGTCTTAGGCCCTAAT	chr13:95226626-95226685	TGDS			NM_014305	TDP-glucose 4,6-dehydratase	molecular function|coenzyme binding|IEA|GO:0050662|GOA|na//molecular function|dTDP-glucose 4,6-dehydratase activity|IEA|GO:0008460|GOA|na//molecular function|lyase activity|IEA|GO:0016829|GOA|na//molecular function|protein binding|IPI|GO:0005515|GOA|17474147//biological process|cellular metabolic process|IEA|GO:0044237|GOA|na	M	14	1.2423	1.2423	3.9067e-16	3233.41	4015.75
A_23_P88021	TTAGCAGGGATCCTCCTAATTGTTCTAAGAATTTGCCTAGCATTGTCATTAGGCTGTGGA	chr13:95275429-95275488	GPR180			NM_180989	G protein-coupled receptor 180	cellular component|integral to membrane|IEA|GO:0016021|GOA|na//cellular component|membrane|IEA|GO:0016020|GOA|na	M	15	1.44	1.44	5.0664e-24	433.56	623.369
A_23_P36962	AAGGACGAGAAGCCTGTTGAAGCTATTAGGGTTTGTTCTGAAGTTTTACAGATGGAACCT	chr13:96416085-96416143	DNAJC3			NM_006260	DnaJ (Hsp40) homolog, subfamily C, member 3	molecular function|binding|IEA|GO:0005488|GOA|na//molecular function|heat shock protein binding|IEA|GO:0031072|GOA|na//molecular function|protein kinase inhibitor activity|TAS|GO:0004860|GOA|7511204//biological process|response to unfolded protein|IEA|GO:0006986|GOA|na//biological process|response to virus|IEA|GO:0009615|GOA|na//cellular component|cytoplasm|IEA|GO:0005737|GOA|na//cellular compone…	F	14	0.783	-1.2772	6.0402e-06	1272.48	991.931
A_32_P231493	CTCTTGTTACCTTGGCTCTCTAAGCTGTATCTACTTCTATACAAGGCGAACAATTTTGTC	chr13:99740791-99740850	LOC100129122			AF339771	Hypothetical LOC100129122		F	14	0.8608	-1.1617	7.0781e-09	77.7532	66.7973
A_24_P913576	GAAGGACAATGTCTGAATTAAATGCCGTGCTTTAAACTGAAAGGGAAACTTAGCAAATAA	chr14:101872344-101872403							M	14	1.6782	1.6782	0.0001	29.5659	50.6366
A_23_P421423	GCCGGTATAAAGGATGCCCAAGGTCTTTGTACGTGTGTAGGAGTTAGCGTGTTTGATATT	chr14:103603617-103603676	TNFAIP2			NM_006291	Tumor necrosis factor, alpha-induced protein 2	biological process|angiogenesis|IEA|GO:0001525|GOA|na//biological process|cell differentiation|IEA|GO:0030154|GOA|na//biological process|multicellular organismal development|IEA|GO:0007275|GOA|na//cellular component|extracellular space|TAS|GO:0005615|GOA|1374453	M	15	1.1926	1.1926	2.2457e-09	8238.88	9806.3
A_24_P22174	TGATTCTTGGTGTTAACTATGTTAGTAGATTCTTCAATGCTATAAGCAAATTAACAAGAA	chr14:104057419-104057478	C14orf153			BC007412	Chromosome 14 open reading frame 153		F	14	0.8172	-1.2237	8.997e-06	64.8375	53.1218
A_24_P153800	GGAGCTGCTGAAGGAATTAAGACATGGTGTGAAGATATGTGACGTGTATAACGCTGTCAT	chr14:21834655-21836453	SUPT16H			NM_007192	Suppressor of Ty 16 homolog (S. cerevisiae)	molecular function|positive transcription elongation factor activity|TAS|GO:0008159|GOA|10421373//biological process|DNA repair|IEA|GO:0006281|GOA|na//biological process|DNA replication|IEA|GO:0006260|GOA|na//biological process|cellular process|IEA|GO:0009987|GOA|na//biological process|nucleosome disassembly|TAS|GO:0006337|GOA|10421373//biological process|regulation of transcription|IEA|GO:004544…	F	16	0.7086	-1.4113	1.0966e-08	483.717	337.21
A_23_P54055	TGACTAATTTGCCAAAAGCTCAATTCCTATTTTGGTGTGTTTATATCCATTTAGGTGTCC	chr14:23441247-23441306	JUB			NM_198086	Jub, ajuba homolog (Xenopus laevis)	molecular function|metal ion binding|IEA|GO:0046872|GOA|na//molecular function|protein binding|IEA|GO:0005515|GOA|na//molecular function|zinc ion binding|IEA|GO:0008270|GOA|na//biological process|cell adhesion|IEA|GO:0007155|GOA|na//biological process|cell cycle|IEA|GO:0007049|GOA|na//biological process|focal adhesion assembly|IEA|GO:0048041|GOA|na//biological process|lamellipodium assembly|IEA|G…	F	14	0.8178	-1.2227	0.0001	4464.6	3655.82
A_24_P918843	TTTCAGAAAGTTTCAGTTGACAAGTCATTTTCTAGAGGATGGAGTCGTGATTAGCTTGGC	chr14:36190991-36191041	RALGAPA1			AK022988	Ral GTPase activating protein, alpha subunit 1 (catalytic)	molecular function|GTPase activator activity|IEA|GO:0005096|GOA|na//molecular function|Ral GTPase activator activity|ISS|GO:0017123|GOA|na//molecular function|protein heterodimerization activity|IPI|GO:0046982|GOA|19520869//biological process|activation of Ral GTPase activity|ISS|GO:0032859|GOA|na//biological process|regulation of small GTPase mediated signal transduction|IEA|GO:0051056|GOA|na//c…	F	15	0.7874	-1.27	1.3585e-05	36.9513	28.6865
A_24_P244706	GCTTCAACAACTTTGTGCTTTCCTGAAAGCAGTAACCAAGAGTTAAGATATCCCTAATGT	chr14:38681974-38682033	SSTR1			NM_001049	Somatostatin receptor 1	molecular function|G-protein coupled receptor activity|IEA|GO:0004930|GOA|na//molecular function|receptor activity|IEA|GO:0004872|GOA|na//molecular function|somatostatin receptor activity|IDA|GO:0004994|GOA|1346068//biological process|G-protein coupled receptor protein signaling pathway|EXP|GO:0007186|GOA|18240029//biological process|G-protein signaling, coupled to cyclic nucleotide second messen…	F	14	0.8296	-1.2055	2.6868e-10	1982.43	1646.94
A_23_P205408	CAGGAGATAGGGAAGATTTGTGGGCAGGAAGTAAAGGAAAGGAGTTTGGATATTTTCCCA	chr14:39706228-39709792	MIA2			NM_054024	Melanoma inhibitory activity 2	cellular component|extracellular region|IEA|GO:0005576|GOA|na	F	16	0.6205	-1.6116	1.6604e-13	218.438	134.611
A_32_P79504	TTGGAAGTTGAATCTTATTTACAAATGGAAGATGTTACCTCAACATTTATTGCTCCCAGG	chr14:45644292-45644351	FANCM			NM_020937	Fanconi anemia, complementation group M	molecular function|ATP binding|IEA|GO:0005524|GOA|na//molecular function|ATP-dependent helicase activity|IEA|GO:0008026|GOA|na//molecular function|DNA binding|IEA|GO:0003677|GOA|na//molecular function|helicase activity|IEA|GO:0004386|GOA|na//molecular function|hydrolase activity|IEA|GO:0016787|GOA|na//molecular function|nuclease activity|IEA|GO:0004518|GOA|na//molecular function|nucleotide bindin…	F	14	0.7477	-1.3375	5.2573e-05	26.6899	19.5512
A_23_P106162	ACAGAATTAAACATGTGCCACAGTAATTGCCAAAATAAACCAACATTAAGGTTCCCAGAT	chr14:45696920-45696979	C14orf106			NM_018353	Chromosome 14 open reading frame 106	molecular function|DNA binding|IEA|GO:0003677|GOA|na//biological process|cell cycle|IEA|GO:0007049|GOA|na//biological process|cell division|IEA|GO:0051301|GOA|na//biological process|mitosis|IEA|GO:0007067|GOA|na//cellular component|chromosome, centromeric region|IEA|GO:0000775|GOA|na//cellular component|nucleus|IEA|GO:0005634|GOA|na	F	15	0.7531	-1.3279	2.4056e-06	360.433	268.201
A_24_P16997	TTTACCATGTTACTGGACCATTATCAGAATTGCAAATAGCCTATGTATGCAGAGAAACCT	chr14:50949084-50949135	MAP4K5			NM_198794	Mitogen-activated protein kinase kinase kinase kinase 5	molecular function|ATP binding|IDA|GO:0005524|GOA|9038372//molecular function|nucleotide binding|IEA|GO:0000166|GOA|na//molecular function|protein binding|IPI|GO:0005515|GOA|ARRAY(0xbf5468)//molecular function|protein kinase activity|TAS|GO:0004672|GOA|9038372//molecular function|protein serine/threonine kinase activity|IDA|GO:0004674|GOA|9038372//molecular function|small GTPase regulator activit…	F	15	0.7555	-1.3235	3.9235e-07	263.464	194.704
A_23_P65555	AGAAGGACTTCCTCCTGGATGGGAACGAGTTGAGTCATCCGAATTTGGAACCTATTATGT	chr14:51111510-51111569	SAV1			NM_021818	Salvador homolog 1 (Drosophila)	molecular function|identical protein binding|IPI|GO:0042802|GOA|16930133//molecular function|protein binding|IPI|GO:0005515|GOA|16930133//biological process|signal transduction|IEA|GO:0007165|GOA|na	F	16	0.8251	-1.212	2.012e-05	591.459	486.962
A_32_P186364	TTCACGGTCCTCGGCATTGCTTCTTGTAATTTTTCCATCCCAAAGGAGAGCTACTGTACT	chr14:58460316-58460375				BC031314	CDNA clone IMAGE:5276765		M	16	1.718	1.718	2.1052e-36	52.8702	90.7596
A_24_P181295	CCTCTGAGAGAAGAACTGTTGTTCCATCTATTACTCGTGTTAATACAGCTGCCTCATATG	chr14:58598254-58598313	C14orf37			NM_001001872	Chromosome 14 open reading frame 37	cellular component|integral to membrane|IEA|GO:0016021|GOA|na//cellular component|membrane|IEA|GO:0016020|GOA|na	M	14	1.2961	1.2961	3.7485e-08	30.0609	38.9983
A_23_P117515	TTACAACCACAGAAAGCACTCAACTGGTTTGACATTGCTAAGTATATCCTGTATACTTTT	chr14:58838770-58838829	ARID4A			NM_023001	AT rich interactive domain 4A (RBP1-like)	molecular function|DNA binding|IDA|GO:0003677|GOA|15640446//molecular function|chromatin binding|IEA|GO:0003682|GOA|na//molecular function|protein binding|IPI|GO:0005515|GOA|12724404//molecular function|protein binding|TAS|GO:0005515|GOA|1857421//molecular function|transcription factor activity|TAS|GO:0003700|GOA|8414517//molecular function|transcription repressor activity|IDA|GO:0016564|GOA|1272…	F	15	0.8665	-1.1541	2.7665e-07	1093.08	946.495
A_23_P409553	AATTCTTAATGAATTCACTGGCATGAGTAATTTTATGCCGGGAAAATCTGATTTGTGGTC	chr14:60752731-60752790	PPM1A			NM_177951	Protein phosphatase, Mg2+/Mn2+ dependent, 1A	molecular function|hydrolase activity|IEA|GO:0016787|GOA|na//molecular function|magnesium ion binding|IEA|GO:0000287|GOA|na//molecular function|manganese ion binding|IEA|GO:0030145|GOA|na//molecular function|protein C-terminus binding|IEA|GO:0008022|GOA|na//molecular function|protein binding|IPI|GO:0005515|GOA|ARRAY(0x1c1b6a8)//molecular function|protein serine/threonine phosphatase activity|IDA|…	F	14	0.7413	-1.3489	6.303e-12	221.35	162.571
A_32_P184268	ACACCACTTCCAGTGCTCATAAATTACTGCTTCAATAATTGTTCTGCAATTCTGCCTATT	chr14:62023018-62023077							M	14	1.1613	1.1613	0.0005	23.3936	27.3068
A_24_P68311	CAATGCGCCACCTATGAGTCTGTCAATGTGACCGATTTTAAGTCAAGTTGGAGAAATGGG	chr14:64421437-64421485	SYNE2			NM_182914	Spectrin repeat containing, nuclear envelope 2	molecular function|actin binding|IEA|GO:0003779|GOA|na//molecular function|protein binding|IPI|GO:0005515|GOA|ARRAY(0x18124a4)//biological process|cytoskeletal anchoring at nuclear membrane|IDA|GO:0090286|GOA|18396275//cellular component|SUN-KASH complex|IDA|GO:0034993|GOA|18396275//cellular component|Z disc|IDA|GO:0030018|GOA|15671068//cellular component|cytoplasm|IDA|GO:0005737|GOA|15671068//ce…	F	16	0.6969	-1.4348	4.9911e-08	71.0326	48.6573
A_23_P3038	TGGGCAGAACGAGCATCCTGTCTTCGCCTACCTGAAGGACAAGCTCCCCTACCCTTATGA	chr14:65406396-65406455	GPX2			NM_002083	Glutathione peroxidase 2 (gastrointestinal)	molecular function|electron carrier activity|TAS|GO:0009055|GOA|8428933//molecular function|glutathione peroxidase activity|IEA|GO:0004602|GOA|na//molecular function|oxidoreductase activity|IEA|GO:0016491|GOA|na//biological process|interaction with symbiont|IEA|GO:0051702|GOA|na//biological process|negative regulation of inflammatory response to antigenic stimulus|IEA|GO:0002862|GOA|na//biologica…	M	14	1.2603	1.2603	0.0001	4459.28	5657.4
A_24_P347458	GAGTTAGGTCTGTCTTTTCAAAAAGGTGATATACTTCATGTGATCAGTCAAGAAGATCCA	chr14:67779304-67779363	MPP5			NM_022474	Membrane protein, palmitoylated 5 (MAGUK p55 subfamily member 5)	molecular function|protein binding|IPI|GO:0005515|GOA|17584769//cellular component|cell junction|IEA|GO:0030054|GOA|na//cellular component|cytoplasm|IDA|GO:0005737|GOA|ARRAY(0x2d3b250)//cellular component|endomembrane system|IEA|GO:0012505|GOA|na//cellular component|nucleus|IDA|GO:0005634|GOA|18029348//cellular component|plasma membrane|IDA|GO:0005886|GOA|18029348//cellular component|tight juncti…	F	14	0.8045	-1.2431	2.4927e-09	467.229	374.699
A_32_P48066	ATGATGTAGTGCTTAGCATGTCTCTATGGGTCCAACTTTGAACATTATTAAGAACTGGTT	chr14:67852533-67852592	EIF2S1			NM_004094	Eukaryotic translation initiation factor 2, subunit 1 alpha, 35kDa	molecular function|RNA binding|IEA|GO:0003723|GOA|na//molecular function|protein binding|IPI|GO:0005515|GOA|ARRAY(0xb72a14)//molecular function|translation initiation factor activity|IDA|GO:0003743|GOA|16289705//biological process|protein amino acid autophosphorylation|IEA|GO:0046777|GOA|na//biological process|regulation of translation|IEA|GO:0006417|GOA|na//biological process|regulation of trans…	F	16	0.5914	-1.6908	3.2432e-22	588.982	345.782
A_23_P151506	CATCTTCATGTTACAAACCTGGAAAGGCTAGAACAGCCATTAGGCGTCAGCATCTTGACT	chr14:67853811-67853870	PLEK2			NM_016445	Pleckstrin 2	biological process|actin cytoskeleton organization|TAS|GO:0030036|GOA|10419454//biological process|intracellular signaling cascade|IEA|GO:0007242|GOA|na//cellular component|cell projection|IEA|GO:0042995|GOA|na//cellular component|cytoplasm|IEA|GO:0005737|GOA|na//cellular component|cytoskeleton|IEA|GO:0005856|GOA|na//cellular component|lamellipodium membrane|IEA|GO:0031258|GOA|na//cellular compon…	F	16	0.47	-2.1279	0	5140.95	2400.09
A_32_P81623	CACAGCACCATTGTAAGTCTATGTGGATTAAAGGAATTCTACTCTTGAGTCCTAATTCTT	chr14:69024224-69024283							M	14	1.2603	1.2603	6.9418e-05	258.919	328.036
A_23_P117346	CCAGGACACTCAGACACTGACCGTGATAACTCGTCCCTGACAGGGACACTCCTACACAAA	chr14:69520760-69520819	DCAF5			NM_003861	DDB1 and CUL4 associated factor 5	biological process|protein ubiquitination|IC|GO:0016567|GOA|16949367//cellular component|CUL4 RING ubiquitin ligase complex|IDA|GO:0080008|GOA|16949367	F	15	0.845	-1.1835	5.9894e-16	2117.6	1789.22
A_23_P65357	TTTCTAACTACGTACCTGGGTGCCTATATCGACAAAGAGTGAGAAGAGCATTTTTACTTT	chr14:70839223-70839282	SYNJ2BP			NM_018373	Synaptojanin 2 binding protein	molecular function|protein binding|IEA|GO:0005515|GOA|na//cellular component|integral to membrane|IEA|GO:0016021|GOA|na//cellular component|membrane|IEA|GO:0016020|GOA|na//cellular component|mitochondrial outer membrane|IEA|GO:0005741|GOA|na//cellular component|mitochondrion|IDA|GO:0005739|GOA|18029348	F	14	0.8015	-1.2477	1.7769e-09	2094.49	1674.2
A_24_P290572	AGCCTTGGATGAAGAAACAAAGAGGAGAGATCAGATGATTAAAGGGGCTATTGAAGTTTT	chr14:73563661-73563720	RBM25			NM_021239	RNA binding motif protein 25	molecular function|mRNA binding|IDA|GO:0003729|GOA|18663000//molecular function|nucleic acid binding|IEA|GO:0003676|GOA|na//molecular function|nucleotide binding|IEA|GO:0000166|GOA|na//molecular function|protein binding|IPI|GO:0005515|GOA|18663000//biological process|RNA splicing|IEA|GO:0008380|GOA|na//biological process|apoptosis|IDA|GO:0006915|GOA|18663000//biological process|mRNA processing|IE…	F	14	0.7701	-1.2985	1.0396e-05	836.758	642.173
A_24_P25452	CAGAGTCCCTAGAATCTAGGATAAGATGTAGATATACAAGACCCCTAGCAAAATAAGAAT	chr14:74424991-74425050	COQ6			BC020966	coenzyme Q6 homolog, monooxygenase (S. cerevisiae)	molecular function|FAD binding|IEA|GO:0050660|GOA|na//molecular function|oxidoreductase activity, acting on paired donors, with incorporation or reduction of molecular oxygen, NADH or NADPH as one donor, and incorporation of one atom of oxygen|IEA|GO:0016709|GOA|na//biological process|oxidation reduction|IEA|GO:0055114|GOA|na//biological process|ubiquinone biosynthetic process|IEA|GO:0006744|GOA|…	F	14	0.8453	-1.1831	3.5476e-13	558.753	472.554
A_32_P142363	CATTGCTCATAGTAGAGAATTAAGGTATATTGACTAGTGAAATAGAGGATTATGGGGATC	chr14:76678370-76678429							F	14	0.8436	-1.1854	1.1956e-06	348.876	294.965
A_32_P145443	CATGTCTAGCATTTCGCTCTACTGTTCAAAAGCATCCGTGCATCAATAAAGCAAAAACAA	chr14:77490987-77491046	C14orf4			NM_024496	Chromosome 14 open reading frame 4	molecular function|molecular_function|ND|GO:0003674|GOA|na//biological process|biological_process|ND|GO:0008150|GOA|na//cellular component|nucleus|NAS|GO:0005634|GOA|11095982	M	14	1.2208	1.2208	4.6551e-05	82.3054	100.63
A_24_P150486	GTTTAAAAAATACCTTCCATGTGGAGAAAAACATGTCTTTTTCTCGCCTCAACTTTATCC	chr14:77973992-77974051	SPTLC2			NM_004863	Serine palmitoyltransferase, long chain base subunit 2	molecular function|acyltransferase activity|IEA|GO:0008415|GOA|na//molecular function|pyridoxal phosphate binding|IEA|GO:0030170|GOA|na//molecular function|serine C-palmitoyltransferase activity|IDA|GO:0004758|GOA|19416851//molecular function|transferase activity, transferring nitrogenous groups|IEA|GO:0016769|GOA|na//biological process|biosynthetic process|IEA|GO:0009058|GOA|na//biological proce…	F	15	0.8546	-1.1701	1.6711e-06	424.368	362.279
A_23_P65615	ACAAGTTATTGTTCCAGATTCTAAGTTGATACAGCATATGAATGCATCAAACATGAGTGC	chr14:81667938-81667992	GTF2A1			NM_201595	General transcription factor IIA, 1, 19/37kDa	molecular function|DNA binding|IDA|GO:0003677|GOA|7724559//molecular function|RNA polymerase II transcription factor activity|TAS|GO:0003702|GOA|8224848//molecular function|TATA-binding protein binding|IPI|GO:0017025|GOA|7724559//molecular function|general RNA polymerase II transcription factor activity|IDA|GO:0016251|GOA|7958900//molecular function|general RNA polymerase II transcription factor …	F	15	0.6736	-1.4845	3.7263e-17	120.83	78.5962
A_23_P88411	CATTATTTCAGTGTGCATAAGTTCTTAATGTCAACCATCTTTAAGGTATTGTGCATCGAC	chr14:81942931-81942990	SEL1L			NM_005065	Sel-1 suppressor of lin-12-like (C. elegans)	molecular function|protein binding|IPI|GO:0005515|GOA|ARRAY(0x4a49798)//biological process|Notch signaling pathway|IEA|GO:0007219|GOA|na//cellular component|endoplasmic reticulum|IEA|GO:0005783|GOA|na//cellular component|endoplasmic reticulum membrane|IEA|GO:0005789|GOA|na//cellular component|integral to membrane|NAS|GO:0016021|GOA|na//cellular component|membrane|IEA|GO:0016020|GOA|na	F	14	0.8175	-1.2232	0.0002	3468.62	2824.65
A_24_P282172	GCCGGCGTCGAGTTGGCAGGAGTAACCCACGGAACTGAGGAAAGTCATTAGAGCTGAGAA	chr14:92506309-92506368	TRIP11			NM_004239	Thyroid hormone receptor interactor 11	molecular function|protein binding|IPI|GO:0005515|GOA|17438371//molecular function|transcription coactivator activity|TAS|GO:0003713|GOA|9256431//biological process|transcription from RNA polymerase II promoter|TAS|GO:0006366|GOA|9256431//cellular component|Golgi apparatus|IDA|GO:0005794|GOA|18029348//cellular component|cytoplasm|IEA|GO:0005737|GOA|na//cellular component|cytoskeleton|IEA|GO:00058…	F	15	0.6698	-1.493	6.0182e-18	64.2438	42.8963
A_23_P503010	ATGCTCCTCTTGGCTAATTTTCTTTTGACTTTAATGTGCCAATGTAACTTCCTTTAAAGG	chr14:92962507-92962566	SLC24A4			NM_153648	Solute carrier family 24 (sodium/potassium/calcium exchanger), member 4	molecular function|antiporter activity|IEA|GO:0015297|GOA|na//molecular function|symporter activity|IEA|GO:0015293|GOA|na//biological process|calcium ion transport|IEA|GO:0006816|GOA|na//biological process|ion transport|IEA|GO:0006811|GOA|na//biological process|potassium ion transport|IEA|GO:0006813|GOA|na//biological process|sodium ion transport|IEA|GO:0006814|GOA|na//biological process|transmem…	M	15	1.154	1.154	2.3285e-06	63.3093	73.1768
A_24_P238878	AGTAAAAATGTAGCAACTGAAGGAACCAGTACCCAGAAAGAATTTGAAGTGAAAGATCCT	chr14:94545720-94545779	DDX24			NM_020414	DEAD (Asp-Glu-Ala-Asp) box polypeptide 24	molecular function|ATP binding|IEA|GO:0005524|GOA|na//molecular function|ATP-dependent RNA helicase activity|NAS|GO:0004004|GOA|na//molecular function|RNA binding|IEA|GO:0003723|GOA|na//molecular function|RNA helicase activity|NAS|GO:0003724|GOA|10936056//molecular function|hydrolase activity|IEA|GO:0016787|GOA|na//molecular function|nucleotide binding|IEA|GO:0000166|GOA|na//biological process|RN…	F	14	0.8652	-1.1558	0.0032	2946.3	2524.79
A_23_P425332	GCCTGTGGAATATATACAGTTCTTAATTTTAAACTGTCAGTTCTTGAGATATACCGTGTG	chr14:94745813-94745872	PPP4R4			NM_058237	Protein phosphatase 4, regulatory subunit 4	molecular function|protein binding|IPI|GO:0005515|GOA|18715871//cellular component|cytoplasm|IDA|GO:0005737|GOA|18715871//cellular component|protein serine/threonine phosphatase complex|IDA|GO:0008287|GOA|18715871	M	15	1.663	1.663	1.3537e-22	134.356	222.535
A_32_P167471	CTGGTCTATTGAGCAGATTGAATGTTTCCTTATTGTGCAGGGCTTAATTGACTATGTCTG	chr14:95648617-95648676	CLMN			NM_024734	Calmin (calponin-like, transmembrane)	molecular function|actin binding|IEA|GO:0003779|GOA|na//cellular component|cytoplasm|IEA|GO:0005737|GOA|na//cellular component|integral to membrane|IEA|GO:0016021|GOA|na//cellular component|membrane|IEA|GO:0016020|GOA|na	M	14	1.2201	1.2201	6.1806e-06	2599.87	3186.23
A_24_P348925	CCCTGGCAACTGGAATAATTTATTTTCATCGCTTCTATATGTTTCATTCCTTCAAGCAAT	chr14:99959862-99959921	CCNK			NM_003858	Cyclin K	molecular function|protein binding|IPI|GO:0005515|GOA|16713569//biological process|cell cycle|IEA|GO:0007049|GOA|na//biological process|cell division|IEA|GO:0051301|GOA|na//biological process|mitosis|IEA|GO:0007067|GOA|na//biological process|regulation of cyclin-dependent protein kinase activity|TAS|GO:0000079|GOA|9632813//biological process|regulation of transcription|IEA|GO:0045449|GOA|na//biol…	F	14	0.7507	-1.332	9.848e-05	49.0864	36.1391
A_23_P353652	GGGCCCCCTACTTGTTTTATTTAACTGTGCAGTGACTGTAGTTACTTAAGAGAAAATGCT	chr15:100253342-100253401	MEF2A			NM_005587	Myocyte enhancer factor 2A	molecular function|protein binding|IPI|GO:0005515|GOA|16043483//molecular function|protein binding|IPI|GO:0005515|GOA|16043483//molecular function|sequence-specific DNA binding|IEA|GO:0043565|GOA|na//molecular function|transcription factor activity|IDA|GO:0003700|GOA|16043483//biological process|apoptosis|IEA|GO:0006915|GOA|na//biological process|cell differentiation|IEA|GO:0030154|GOA|na//biolog…	F	14	0.7645	-1.3081	2.0941e-10	580.092	430.645
A_24_P118489	TAGCTCAAGAGACTCTGCAACTCATGAGAGCGAAAGAGTTATGTTTAAATCACAAAAGAG	chr15:23200254-23200313	WHAMML1			NR_003521	WAS protein homolog associated with actin, golgi membranes and microtubules-like 1		F	15	0.7558	-1.3231	1.4105e-06	930.015	696.391
A_23_P10966	GCCTTGAGAATGAGGGCGTGAAACACAATATCATCCCCAAATGTGTCTTGTATTATCATA	chr15:26792524-26792583	GABRB3			NM_021912	Gamma-aminobutyric acid (GABA) A receptor, beta 3	molecular function|GABA-A receptor activity|IEA|GO:0004890|GOA|na//molecular function|chloride channel activity|IEA|GO:0005254|GOA|na//molecular function|extracellular ligand-gated ion channel activity|IEA|GO:0005230|GOA|na//molecular function|ion channel activity|IEA|GO:0005216|GOA|na//molecular function|protein binding|IEA|GO:0005515|GOA|na//biological process|ion transport|IEA|GO:0006811|GOA|n…	M	14	1.173	1.173	5.1847e-05	50.188	59.0011
A_24_P555791	CAATGAAGTGAACATAAGTCCAGGTCATCGATTGGTGATTGATCTTCTGGTGGGCAGCTT	chr15:28501076-28501135	HERC2	LOC100132101|HERC2P7|HERC2	same family	NM_004667	Hect domain and RLD 2	molecular function|acid-amino acid ligase activity|IEA|GO:0016881|GOA|na//molecular function|guanyl-nucleotide exchange factor activity|NAS|GO:0005085|GOA|9949213//molecular function|heme binding|IEA|GO:0020037|GOA|na//molecular function|ligase activity|IEA|GO:0016874|GOA|na//molecular function|metal ion binding|IEA|GO:0046872|GOA|na//molecular function|protein binding|IEA|GO:0005515|GOA|na//mole…	F	14	0.7868	-1.271	2.2403e-05	88.1333	68.3159
A_32_P119569	AAGTCAGTCAACTGAAGAACACCATCAAATCTTTGAAACAACAGAAGAAACAAGTGGTAC	chr15:31086797-31087708	GOLGA8E	GOLGA8C|GOLGA8DP|GOLGA8F|GOLGA8G|GOLGA9P	same family	NR_033350	golgin A8 family, member E		F	14	0.7635	-1.3097	9.1947e-05	111.99	82.6306
A_23_P413150	GCACCTGAGAACTCACACAGGTGAGAGGCCCTTCGCCTGCAGCTGGCAGGACTGCAACAA	chr15:31664208-31664252	KLF13			NM_015995	Kruppel-like factor 13	molecular function|DNA binding|IEA|GO:0003677|GOA|na//molecular function|RNA polymerase II transcription factor activity|IEA|GO:0003702|GOA|na//molecular function|metal ion binding|IEA|GO:0046872|GOA|na//molecular function|protein binding|IPI|GO:0005515|GOA|17513757//molecular function|zinc ion binding|IEA|GO:0008270|GOA|na//biological process|positive regulation of transcription from RNA polymer…	F	14	0.8169	-1.2241	3.7697e-17	329.899	270.163
A_24_P912691	ACTTTTCCTGCTGAACAATATTTTCAATGTGTGGTAATTACTGTACTAACATCCATGTCC	chr15:31773690-31773749				AK021616	CDNA FLJ11554 fis, clone HEMBA1003037		F	15	0.6852	-1.4593	4.3763e-05	13.9741	9.669
A_24_P186324	CCCATGTATAGCATGAAAAGAAGAAAGAATATTCATGCATGTACAATCTGTGGCAAGATG	chr15:35275132-35275191	ZNF770			NM_014106	Zinc finger protein 770	molecular function|DNA binding|IEA|GO:0003677|GOA|na//molecular function|metal ion binding|IEA|GO:0046872|GOA|na//molecular function|zinc ion binding|IEA|GO:0008270|GOA|na//biological process|regulation of transcription|IEA|GO:0045449|GOA|na//cellular component|intracellular|IEA|GO:0005622|GOA|na//cellular component|nucleus|IEA|GO:0005634|GOA|na	F	14	0.7273	-1.375	8.4252e-05	36.763	26.5585
A_32_P68408	GTGGTCAGGAAGAAGACTATAATGTACTAGTCATGGATTTTTCTGGGACCTAGCCTCGAA	chr15:37110047-37110106	CSNK1A1P			NR_027320	casein kinase 1, alpha 1 pseudogene		F	14	0.8023	-1.2464	3.7165e-07	1835.93	1464.89
A_32_P157775	TTTGACTGCCACAAAATTCAGAAAACAGCCCACCCGACTCTAGATATATTTAGCTTGCTG	chr15:40268397-40268456							F	14	0.7681	-1.3019	1.6033e-09	29.0957	22.0309
A_23_P129322	TCTCTATGAAGCTCAAAGCGGAAAAGAAAGGAAATCACTACATCCTGAATGGCAACAAGT	chr15:40703523-40703783	IVD			NM_002225	Isovaleryl Coenzyme A dehydrogenase	molecular function|FAD binding|IEA|GO:0050660|GOA|na//molecular function|isovaleryl-CoA dehydrogenase activity|ISS|GO:0008470|GOA|na//biological process|leucine catabolic process|ISS|GO:0006552|GOA|na//biological process|oxidation reduction|IEA|GO:0055114|GOA|na//cellular component|mitochondrial matrix|ISS|GO:0005759|GOA|na//cellular component|mitochondrion|IEA|GO:0005739|GOA|na	F	14	0.8587	-1.1645	7.5979e-05	856.041	727.902
A_23_P364236	CCTCTTTTTGTTGTTTCAAATCTGTTAGGAATGTTAGGTAAGAGTGTCAGTTGAAATCTC	chr15:42033141-42033200				AL713737			M	14	1.4627	1.4627	4.2918e-10	74.9971	109.882
A_24_P40968	TGGACATTGAGACTGTAGAAGAGCTCTCAGAGGAAATTAATGTTGCTCACCTGAAGACCA	chr15:42046675-42046734	MGA			NM_001164273	MAX gene associated	molecular function|transcription factor activity|IEA|GO:0003700|GOA|na//biological process|regulation of transcription, DNA-dependent|IEA|GO:0006355|GOA|na//cellular component|MLL1 complex|IDA|GO:0071339|GOA|15960975//cellular component|nucleus|IEA|GO:0005634|GOA|na	F	14	0.8464	-1.1814	1.2985e-09	372.904	315.487
A_24_P102203	AGCCATGAATATACAAATGCTTTTGGAAAAACTCAAAGGAATTCCCCAGTTAGAAGGCCA	chr15:43313501-43313560	UBR1			NM_174916	Ubiquitin protein ligase E3 component n-recognin 1	molecular function|ligase activity|IEA|GO:0016874|GOA|na//molecular function|metal ion binding|IEA|GO:0046872|GOA|na//molecular function|protein binding|IEA|GO:0005515|GOA|na//molecular function|ubiquitin-protein ligase activity|IEA|GO:0004842|GOA|na//molecular function|zinc ion binding|IEA|GO:0008270|GOA|na//biological process|protein catabolic process|IEA|GO:0030163|GOA|na//biological process|u…	F	15	0.8283	-1.2072	2.4565e-06	425.395	351.849
A_32_P221694	ACCTTAGTACTCACTTTCTGCTTGGTCTGAAAGATACCTCTAGTAGTGGCAACATTGTGT	chr15:43645279-43645338	ADAL			NM_001159280	Adenosine deaminase-like	molecular function|adenosine deaminase activity|IEA|GO:0004000|GOA|na//molecular function|hydrolase activity|IEA|GO:0016787|GOA|na//biological process|nucleotide metabolic process|IEA|GO:0009117|GOA|na//biological process|purine ribonucleoside monophosphate biosynthetic process|IEA|GO:0009168|GOA|na	F	15	0.8045	-1.2431	8.7253e-08	260.292	208.603
A_32_P1543	AGACACTGAGGGCTTTTTCTGTGTTGTTCTGTTTTCCAAGTGTCTTACCTGGAATATGCA	chr15:44860375-44860434							M	14	1.1764	1.1764	1.9086e-12	311.89	365.528
A_32_P89691	CGTCTGGGATGAAGGCTTGTCAGCACTTCCAGTTTAGAACGCAATGTTTCTAGAGACATA	chr15:45366167-45366225	SORD			NM_003104	Sorbitol dehydrogenase	molecular function|L-iditol 2-dehydrogenase activity|IDA|GO:0003939|GOA|ARRAY(0x2d3c624)//molecular function|L-iditol 2-dehydrogenase activity|ISS|GO:0003939|GOA|na//molecular function|NAD or NADH binding|IDA|GO:0051287|GOA|12962626//molecular function|binding|IEA|GO:0005488|GOA|na//molecular function|metal ion binding|IEA|GO:0046872|GOA|na//molecular function|oxidoreductase activity|IEA|GO:00164…	F	16	0.8146	-1.2276	2.9145e-17	31288.1	25500.2
A_32_P21255	GTCAATAAAAGGATTGATGGTCCCTCTAATGAAACCCAGTAGATGTTTGTTGAATTGAAC	chr15:45775295-45775354	SLC30A4			NM_013309	Solute carrier family 30 (zinc transporter), member 4	molecular function|cation transmembrane transporter activity|IEA|GO:0008324|GOA|na//molecular function|zinc ion transmembrane transporter activity|IEA|GO:0005385|GOA|na//biological process|cation transport|IEA|GO:0006812|GOA|na//biological process|lactation|IEA|GO:0007595|GOA|na//biological process|response to toxin|IDA|GO:0009636|GOA|17575980//biological process|response to vitamin A|IEA|GO:0033…	F	15	0.5721	-1.7479	7.7137e-11	52.7389	29.1915
A_23_P406889	CAGGAACTCACACAGAACCAAGTTGTATTGTTAGACACACTGGAACAAGAGATTTCAAAA	chr15:45895298-45895346	PLDN			NM_012388	Pallidin homolog (mouse)	molecular function|identical protein binding|IPI|GO:0042802|GOA|15102850//molecular function|protein binding|IPI|GO:0005515|GOA|15102850//molecular function|syntaxin-13 binding|TAS|GO:0030349|GOA|10610180//biological process|blood coagulation|IEA|GO:0007596|GOA|na//biological process|cellular membrane fusion|IEA|GO:0006944|GOA|na//biological process|cellular membrane organization|EXP|GO:0016044|G…	F	14	0.8435	-1.1855	4.136e-06	386.846	325.74
A_23_P88484	CAGAAATAGAAGAAGTTCAAGCCTTGGATGACACCGAAAGGGGTTCAGGAGGTTTTGGTT	chr15:48633763-48634258	DUT			NM_001948	Deoxyuridine triphosphatase	molecular function|dUTP diphosphatase activity|EXP|GO:0004170|GOA|8631816//molecular function|hydrolase activity|IEA|GO:0016787|GOA|na//molecular function|protein binding|IPI|GO:0005515|GOA|19060904//biological process|DNA replication|TAS|GO:0006260|GOA|1325640//biological process|dUTP metabolic process|IEA|GO:0046080|GOA|na//biological process|nucleobase, nucleoside, nucleotide and nucleic acid …	F	14	0.8641	-1.1573	1.1341e-07	10251.5	8873.5
A_32_P14978	ATGTGAACAGACTGATTTATATCACCTTCCTGAAAACTTTAGGCCATATACCAATGGTCA	chr15:49089568-49089627	CEP152			NM_014985	Centrosomal protein 152kDa	cellular component|cytoplasm|IEA|GO:0005737|GOA|na//cellular component|cytoskeleton|IEA|GO:0005856|GOA|na//cellular component|cytosol|EXP|GO:0005829|GOA|ARRAY(0xe05834)//cellular component|microtubule organizing center|IEA|GO:0005815|GOA|na	F	15	0.7178	-1.3932	1.1103e-06	18.0154	12.5637
A_32_P234145	AGCAAGAGTTCCTGATACAAATAGATGCAATGACTGTAAATGGTGTCAGCAGTACACATG	chr15:49116147-49116206	SHC4			NM_203349	SHC (Src homology 2 domain containing) family, member 4	molecular function|protein domain specific binding|IEA|GO:0019904|GOA|na//molecular function|receptor tyrosine kinase binding|IEA|GO:0030971|GOA|na//biological process|intracellular signaling cascade|IEA|GO:0007242|GOA|na//cellular component|cell junction|IEA|GO:0030054|GOA|na//cellular component|plasma membrane|IEA|GO:0005886|GOA|na//cellular component|postsynaptic membrane|IEA|GO:0045211|GOA|na…	F	14	0.7372	-1.3565	3.4782e-05	26.4745	19.3542
A_23_P368882	AAAGTCGCACTATAGTAGTACTGGTCCAGAGTTTAATCGTGTTCTCTTCAATTTTGGAGG	chr15:49659750-49659809	C15orf33			NM_152647	Chromosome 15 open reading frame 33		F	15	0.8033	-1.2448	2.264e-05	20.9108	16.7579
A_23_P14612	TCATGCTTTTTTCCTATGGTTACTGCATTAAACTCTATATTAAGTTGTTTTTGAACTTTA	chr15:49777580-49777639	FGF7	KGFLP2	same family	NM_002009	Fibroblast growth factor 7 (keratinocyte growth factor)	molecular function|chemoattractant activity|IDA|GO:0042056|GOA|17449030//molecular function|growth factor activity|IEA|GO:0008083|GOA|na//molecular function|heparin binding|IEA|GO:0008201|GOA|na//molecular function|type 2 fibroblast growth factor receptor binding|IEA|GO:0005111|GOA|na//biological process|actin cytoskeleton reorganization|IDA|GO:0031532|GOA|17449030//biological process|epidermis d…	F	15	0.8044	-1.2432	3.3534e-10	1086.07	863.777
A_23_P413131	AACTGTTACACATAATTTCAGATCGTTTGGCTGTAAAATTTGTCTGTTTTCCACTTGGAG	chr15:51295457-51295516	AP4E1			NM_007347	Adaptor-related protein complex 4, epsilon 1 subunit	molecular function|protein binding|IEA|GO:0005515|GOA|na//molecular function|structural molecule activity|IEA|GO:0005198|GOA|na//biological process|intracellular protein transport|IEA|GO:0006886|GOA|na//biological process|vesicle-mediated transport|IEA|GO:0016192|GOA|na//cellular component|COPI vesicle coat|IEA|GO:0030126|GOA|na//cellular component|Golgi apparatus|IEA|GO:0005794|GOA|na//cellular …	M	14	1.1544	1.1544	2.618e-05	40.4916	46.8567
A_32_P225768	ATGCACCCCCTCATGTGGTTGCCTTTAGCATGTGATAAATGAGGAATGAAACGACAGGAC	chr15:51481151-51481210							M	15	1.1607	1.1607	1.0979e-10	1632.91	1904.52
A_23_P205778	TCACATGTAAATAGATATTACTTCTAGAGGAGCTTAGAGTTTATTGCAGTGTAGCTTAGG	chr15:52414848-52414907	GNB5			NM_016194	Guanine nucleotide binding protein (G protein), beta 5	molecular function|GTPase activity|NAS|GO:0003924|GOA|9606987//molecular function|protein binding|IEA|GO:0005515|GOA|na//molecular function|signal transducer activity|NAS|GO:0004871|GOA|9606987//biological process|G-protein coupled receptor protein signaling pathway|IEA|GO:0007186|GOA|na//biological process|signal transduction|NAS|GO:0007165|GOA|9606987//cellular component|heterotrimeric G-protei…	F	14	0.7957	-1.2567	8.9207e-14	681.115	539.933
A_24_P497318	GGAAATTAAGGAAAGTACACAAGAATTCGAATGGGGCTTTAGGATTTCAAAAATACTTGG	chr15:52497664-52497723	LOC100129973			AF007131	Hypothetical protein LOC100129973		F	14	0.6706	-1.4912	6.9102e-14	60.0854	40.182
A_24_P255218	GATGTCCGCAAGGAGGAAGTCCTCATCTTAAGGTCTCAACTGGTGAGCCAGAAAGAGGCC	chr15:52643463-52643522	MYO5A			NM_001142495	Myosin VA (heavy chain 12, myoxin)	molecular function|ATP binding|IEA|GO:0005524|GOA|na//molecular function|actin filament binding|IEA|GO:0051015|GOA|na//molecular function|calmodulin binding|IEA|GO:0005516|GOA|na//molecular function|microfilament motor activity|NAS|GO:0000146|GOA|10448864//molecular function|nucleotide binding|IEA|GO:0000166|GOA|na//biological process|actin filament-based movement|NAS|GO:0030048|GOA|10448864//bio…	F	15	0.7705	-1.2978	1.395e-05	75.0511	57.6116
A_23_P340717	AGGGCAGCTCCAATTCAGGCAACTCATCTTCTTCATCAAGCACTTGTACCAAAGCATGAA	chr15:53049751-53049810	ONECUT1			NM_004498	One cut homeobox 1	molecular function|sequence-specific DNA binding|IEA|GO:0043565|GOA|na//molecular function|transcription activator activity|NAS|GO:0016563|GOA|na//molecular function|transcription factor activity|IEA|GO:0003700|GOA|na//biological process|B cell differentiation|IEA|GO:0030183|GOA|na//biological process|anatomical structure morphogenesis|IEA|GO:0009653|GOA|na//biological process|cell fate commitmen…	F	14	0.7631	-1.3104	0.0001	736.834	545.375
A_23_P26107	AAATCTCTGTAGGACTTTCTGGGGCTTCAGTACCATTTACACCCACGATGAAGGGCTTAA	chr15:56384977-56385036	RFX7			NM_022841	Regulatory factor X, 7	molecular function|DNA binding|IEA|GO:0003677|GOA|na//biological process|regulation of transcription, DNA-dependent|IEA|GO:0006355|GOA|na//cellular component|nucleus|IEA|GO:0005634|GOA|na	F	14	0.8551	-1.1694	2.1486e-06	302.724	258.925
A_24_P135319	ACCAGCTCTCAGAAATGCACGATGAACTGGACAGTGCAAAGCGATCGGAGGACAGGGAGA	chr15:57745940-57745999	CGNL1			NM_032866	Cingulin-like 1	molecular function|motor activity|IEA|GO:0003774|GOA|na//cellular component|cell junction|IEA|GO:0030054|GOA|na//cellular component|myosin complex|IEA|GO:0016459|GOA|na//cellular component|tight junction|IEA|GO:0005923|GOA|na	F	14	0.7475	-1.3377	1.9918e-07	68.56	51.0439
A_23_P88559	GCGAAAGATCAGATGAGATTTAATGAAGACCCAGTGTAAAGAATAAATGAATCTTACTCC	chr15:58861011-58861070	LIPC			NM_000236	Lipase, hepatic	molecular function|apolipoprotein binding|ISS|GO:0034185|GOA|na//molecular function|heparin binding|IEA|GO:0008201|GOA|na//molecular function|hydrolase activity|IEA|GO:0016787|GOA|na//molecular function|low-density lipoprotein binding|ISS|GO:0030169|GOA|na//molecular function|phospholipase activity|TAS|GO:0004620|GOA|3244012//molecular function|triglyceride lipase activity|IDA|GO:0004806|GOA|ARRA…	M	15	1.2075	1.2075	5.3902e-11	38169.8	46018.7
A_23_P26124	CCTCCATTATACAAGGAGTTGTTCACTTCAGAATTTGAGCCAGCAATGCAAATTGATGGG	chr15:60789657-60789716	RORA			NM_134262	RAR-related orphan receptor A	molecular function|ligand-dependent nuclear receptor activity|TAS|GO:0004879|GOA|7926749//molecular function|metal ion binding|IEA|GO:0046872|GOA|na//molecular function|protein binding|IPI|GO:0005515|GOA|16713569//molecular function|sequence-specific DNA binding|IEA|GO:0043565|GOA|na//molecular function|steroid hormone receptor activity|IEA|GO:0003707|GOA|na//molecular function|transcription fact…	F	15	0.7494	-1.3344	1.6668e-09	3037.73	2249.45
A_24_P347566	ATCTTGTATTTTGTGGCCCAGAAAACTGAACGATTATTTTGTTCCTCCGTAGTCCAAAGG	chr15:63133422-63133481	TLN2			NM_015059	Talin 2	molecular function|actin binding|NAS|GO:0003779|GOA|10320934//molecular function|insulin receptor binding|IEA|GO:0005158|GOA|na//molecular function|protein binding|IPI|GO:0005515|GOA|10320934//molecular function|structural constituent of cytoskeleton|IEA|GO:0005200|GOA|na//molecular function|structural molecule activity|NAS|GO:0005198|GOA|10320934//biological process|cell adhesion|NAS|GO:0007155|…	F	15	0.7527	-1.3286	7.1853e-19	925.724	694.41
A_24_P924721	TGAGGAGCGCGCGGGCACCCTGCAGCGCGAGCTGGACCACGAGAGGAAGCTGAGGGAGAC	chr15:63340846-63340905	TPM1			NM_001018008	Tropomyosin 1 (alpha)	molecular function|actin binding|TAS|GO:0003779|GOA|12686598//molecular function|structural constituent of cytoskeleton|TAS|GO:0005200|GOA|12686598//molecular function|structural constituent of muscle|TAS|GO:0008307|GOA|8205619//biological process|cardiac muscle contraction|IMP|GO:0060048|GOA|11136687//biological process|cellular component movement|TAS|GO:0006928|GOA|16130169//biological process|…	F	15	0.8278	-1.2081	8.4038e-18	376.938	311.953
A_24_P10233	AATATAAAGGACATCCTCATCATCACGGGGTGAAGGTCAGACTAAGGCAGCCTTCTTCAC	chr15:64200366-64200425	DAPK2			NM_014326	Death-associated protein kinase 2	molecular function|ATP binding|IDA|GO:0005524|GOA|10376525//molecular function|calmodulin binding|IDA|GO:0005516|GOA|10376525//molecular function|calmodulin-dependent protein kinase activity|TAS|GO:0004683|GOA|10629061//molecular function|identical protein binding|IPI|GO:0042802|GOA|10629061//molecular function|nucleotide binding|IEA|GO:0000166|GOA|na//molecular function|transferase activity|IEA|…	F	14	0.8399	-1.1906	4.2334e-09	154.719	130.15
A_23_P14841	GAAAAATTCCCTTGATGTACCTTACACAGAGCAGAAATAACATTAACATGGATCAGAGGT	chr15:64462076-64462135	CSNK1G1			NM_022048	Casein kinase 1, gamma 1	molecular function|ATP binding|IEA|GO:0005524|GOA|na//molecular function|nucleotide binding|IEA|GO:0000166|GOA|na//molecular function|protein serine/threonine kinase activity|IEA|GO:0004674|GOA|na//molecular function|transferase activity|IEA|GO:0016740|GOA|na//biological process|Wnt receptor signaling pathway|IEA|GO:0016055|GOA|na//biological process|protein amino acid phosphorylation|IEA|GO:0006…	F	14	0.792	-1.2626	5.3936e-05	43.0122	33.6027
A_24_P275585	GATAAAAGAAGAAAGTTAAAAGTCTTACTGATATCACCTCCGCATTTACTTCCTCATAGG	chr15:67793350-67793409	IQCH			NM_001031715	IQ motif containing H		M	15	1.2053	1.2053	4.0842e-06	72.8196	87.8956
A_23_P129085	CAGCAGCAGAACATAAATTAAAAACAATGTATAAGTCCCAGTTATTGCCAGTAGGACGAA	chr15:69238679-69238738	SPESP1			NM_145658	NADPH oxidase, EF-hand calcium binding domain 5	molecular function|FAD binding|NAS|GO:0050660|GOA|11483596//molecular function|NADP or NADPH binding|NAS|GO:0050661|GOA|11483596//molecular function|calcium ion binding|IEA|GO:0005509|GOA|na//molecular function|electron carrier activity|IEA|GO:0009055|GOA|na//molecular function|heme binding|NAS|GO:0020037|GOA|11483596//molecular function|hydrogen ion channel activity|IDA|GO:0015252|GOA|11483596//…	M	15	1.4924	1.4924	9.6854e-09	88.355	133.541
A_24_P290585	CAGACTCACAGTGTACTTCCCCAGGTATACCAGCCCATATGCAAAGCAGATCTATGTTAA	chr15:70961753-70961804	UACA			NM_018003	Uveal autoantigen with coiled-coil domains and ankyrin repeats	molecular function|molecular_function|ND|GO:0003674|GOA|na//molecular function|protein binding|IEA|GO:0005515|GOA|na//biological process|DNA damage response, signal transduction resulting in induction of apoptosis|IEA|GO:0008630|GOA|na//biological process|biological_process|ND|GO:0008150|GOA|na//biological process|induction of apoptosis by oxidative stress|IEA|GO:0008631|GOA|na//biological proces…	F	16	0.6585	-1.5187	4.1689e-18	472.629	301.614
A_23_P140490	AAGGGAAGCCCAGATTTACTTCTTTCAAAATCATATCATTCCTTAGAGTTTAGGGACCAA	chr15:72578363-72578422	CELF6			NM_052840	CUGBP, Elav-like family member 6	molecular function|RNA binding|NAS|GO:0003723|GOA|14761971//molecular function|nucleotide binding|IEA|GO:0000166|GOA|na//biological process|mRNA processing|IEA|GO:0006397|GOA|na//biological process|regulation of alternative nuclear mRNA splicing, via spliceosome|IDA|GO:0000381|GOA|14761971//cellular component|cytoplasm|NAS|GO:0005737|GOA|14761971//cellular component|nucleus|NAS|GO:0005634|GOA|147…	F	14	0.833	-1.2004	1.8549e-08	180.806	150.883
A_23_P206113	ACCTTGTCAATGACATCTTTGGAGCAGGATTTGACACAGTCACCACAGCCATCTCCTGGA	chr15:75043624-75044138	CYP1A2			NM_000761	Cytochrome P450, family 1, subfamily A, polypeptide 2	molecular function|aromatase activity|IEA|GO:0070330|GOA|na//molecular function|caffeine oxidase activity|IDA|GO:0034875|GOA|18619574//molecular function|demethylase activity|IDA|GO:0032451|GOA|2813353//molecular function|electron carrier activity|TAS|GO:0009055|GOA|2813353//molecular function|enzyme binding|IPI|GO:0019899|GOA|15680923//molecular function|heme binding|IDA|GO:0020037|GOA|17311915/…	F	14	0.853886	-1.1711	0.0018	3246.2	2770.52
A_32_P361915	GTTACCATAGTGGAAGTTTTCATGCCTCGAGACTATTATACAAAGACTCTTTTAGGATCC	chr15:78301342-78301401	TBC1D2B			NM_144572	TBC1 domain family, member 2B	molecular function|GTPase activator activity|IEA|GO:0005096|GOA|na//molecular function|Rab GTPase activator activity|IEA|GO:0005097|GOA|na//biological process|regulation of Rab GTPase activity|IEA|GO:0032313|GOA|na//cellular component|intracellular|IEA|GO:0005622|GOA|na	F	15	0.7905	-1.265	3.696e-15	308.673	243.301
A_32_P39093	GTTGATTGCCAGTTTGTGTACTGTTGCTTGGATGCGGCACAGTGGTTGGTAATGGAATAA	chr15:81047885-81047944	FAM108C1			NM_021214	Family with sequence similarity 108, member C1	molecular function|hydrolase activity|IEA|GO:0016787|GOA|na	M	16	1.1609	1.1609	1.4879e-07	746.148	869.821
A_23_P43940	TGGAAGTGCATGTACGCACCCAAACCCAAGGTTATGCAAACTTGTAATCTGTTTGATTGC	chr15:84561551-84561610	ADAMTSL3			NM_207517	ADAMTS-like 3	molecular function|metallopeptidase activity|IEA|GO:0008237|GOA|na//molecular function|peptidase activity|IEA|GO:0008233|GOA|na//molecular function|zinc ion binding|IEA|GO:0008270|GOA|na//cellular component|extracellular region|IEA|GO:0005576|GOA|na//cellular component|proteinaceous extracellular matrix|IEA|GO:0005578|GOA|na	F	14	0.7065	-1.4154	5.3194e-12	222.835	153.91
A_23_P206077	TAAGCCCATTGTTTATTCTTTGAGAATTTGTTGTAACTTCTTCAGGATAACACCTGAGTC	chr15:89174900-89174959	AEN			NM_022767	Apoptosis enhancing nuclease	molecular function|exonuclease activity|IDA|GO:0004527|GOA|ARRAY(0xf92aa4)//molecular function|hydrolase activity|IEA|GO:0016787|GOA|na//molecular function|nucleic acid binding|IEA|GO:0003676|GOA|na//biological process|DNA damage response, signal transduction by p53 class mediator resulting in induction of apoptosis|IDA|GO:0042771|GOA|18264133//biological process|apoptosis|IEA|GO:0006915|GOA|na//…	M	15	1.1684	1.1684	2.1694e-08	275.111	322.178
A_24_P916808	GTTGTTACTTAGGGCATGTCAGTGTTGTGGAGTAGTTTAAAGCCACCTGAATGAAGTTTT	chr15:91142660-91142719	CRTC3			BC019060	CREB regulated transcription coactivator 3	biological process|interspecies interaction between organisms|IEA|GO:0044419|GOA|na//biological process|regulation of transcription|IEA|GO:0045449|GOA|na//cellular component|cytoplasm|IEA|GO:0005737|GOA|na//cellular component|nucleus|IEA|GO:0005634|GOA|na	F	15	0.6683	-1.4964	8.8317e-05	7.4084	4.7964
A_24_P795371	TTAGACAACACAAACCTAGGAAGGGTTTGAGAGGTGAAACAAACTGGGGTTATGGATGAA	chr15:96813122-96813180	LOC644192			AK000872	Hypothetical LOC644192		F	14	0.8665	-1.1541	0.0003	51.7123	44.8793
A_24_P313354	TGCCTCAAGGCCATAGTCCTGTTCACCTCAGATGCCTGTGGTCTCTCTGATGTAGCCCAT	chr15:96877802-96880605	NR2F2			NM_021005	Nuclear receptor subfamily 2, group F, member 2	molecular function|ligand-dependent nuclear receptor activity|TAS|GO:0004879|GOA|1899293//molecular function|ligand-regulated transcription factor activity|TAS|GO:0003706|GOA|8530078//molecular function|metal ion binding|IEA|GO:0046872|GOA|na//molecular function|promoter binding|IDA|GO:0010843|GOA|19210544//molecular function|protein binding|IPI|GO:0005515|GOA|ARRAY(0x47ae5c4)//molecular function…	F	14	0.7793	-1.2831	8.6053e-20	1264.53	985.831
A_24_P813520	AATGATTTGCGTGTTTTAAGAACTGGTGTATATAGGTACATCTTGAATGTTCTGCTTTCC	chr16:10481317-10481376	LOC100287628			CR626222	Hypothetical protein LOC100287628		F	14	0.8361	-1.196	3.6013e-10	4034.14	3381.51
A_24_P341987	GAATTCAGTCACTTCTAACAACTGTGCTGATGACATTTTGAAAACCGATGAGTGTAGTAG	chr16:10525185-10525244	ATF7IP2			NM_024997	Activating transcription factor 7 interacting protein 2	biological process|regulation of transcription|IEA|GO:0045449|GOA|na//cellular component|nucleus|IEA|GO:0005634|GOA|na	F	14	0.8413	-1.1886	5.0314e-11	90.9753	76.6672
A_23_P206920	GCGAGGTGAACGCACTCAAGAGCAAGCTCAGGCGAGGAAACGAGACCTCTTTCGTTCCTT	chr16:15797952-15808796	MYH11			NM_022844	Myosin, heavy chain 11, smooth muscle	molecular function|ATP binding|IEA|GO:0005524|GOA|na//molecular function|actin binding|IEA|GO:0003779|GOA|na//molecular function|calmodulin binding|IEA|GO:0005516|GOA|na//molecular function|motor activity|IEA|GO:0003774|GOA|na//molecular function|nucleotide binding|IEA|GO:0000166|GOA|na//molecular function|structural constituent of muscle|IMP|GO:0008307|GOA|16444274//biological process|cardiac mu…	F	14	0.8186	-1.2215	0.0004	424.654	353.945
A_32_P20120	CAAGGTTTCCTTAAATTTAGCATTTGCATTTCAGTACTGACTGTGTAAGCTAAATTGCTG	chr16:18819468-18819526	SMG1			NM_015092	SMG1 homolog, phosphatidylinositol 3-kinase-related kinase (C. elegans)	molecular function|ATP binding|IEA|GO:0005524|GOA|na//molecular function|metal ion binding|IEA|GO:0046872|GOA|na//molecular function|nucleotide binding|IEA|GO:0000166|GOA|na//molecular function|protein binding|IPI|GO:0005515|GOA|ARRAY(0x1bf1ab0)//molecular function|protein kinase activity|TAS|GO:0004672|GOA|14636577//molecular function|protein serine/threonine kinase activity|IDA|GO:0004674|GOA|A…	F	16	0.7385	-1.3542	2.4935e-08	226.882	165.54
A_24_P315306	GTAGAAGGATGTGGCTTTTAGAGAAGTCCAGTAGAAGAAGCAAGAACTAGCTGCAGGGAA	chr16:19127673-19127732	ITPRIPL2			NR_028028	inositol 1,4,5-triphosphate receptor interacting protein-like 2	cellular component|integral to membrane|IEA|GO:0016021|GOA|na//cellular component|membrane|IEA|GO:0016020|GOA|na	F	14	0.8155	-1.2263	1.2126e-10	836.979	680.212
A_24_P367776	TCATTTGCTTCTATAATGCGGTGGTAGTTATTAGAGCTACCATTCAGAGTACATGAAATA	chr16:20430976-20431035	ACSM5			BC016703	Acyl-CoA synthetase medium-chain family member 5	molecular function|ATP binding|IEA|GO:0005524|GOA|na//molecular function|GTP binding|IEA|GO:0005525|GOA|na//molecular function|butyrate-CoA ligase activity|IEA|GO:0047760|GOA|na//molecular function|ligase activity|IEA|GO:0016874|GOA|na//molecular function|metal ion binding|IEA|GO:0046872|GOA|na//molecular function|nucleotide binding|IEA|GO:0000166|GOA|na//biological process|fatty acid metabolic p…	F	15	0.8488	-1.1782	6.1414e-15	820.805	694.9
A_32_P142881	AGAACAAGATCAGAAGTGGCAGTCTATAACTGAAAATGTGGTAAAGTACTTGAAGCAAAC	chr16:22501731-22502164	LOC100271836	LOC100271836|LOC641298|SMG1		NR_027155	SMG1 homolog, phosphatidylinositol 3-kinase-related kinase pseudogene		F	14	0.8126	-1.2306	4.1024e-05	671.73	546.282
A_23_P426835	CACTTATAATCTTGATAAATACACTTGATATATTCTTTTTCAGCATGACATGTATCAACC	chr16:2515366-2515425	LOC729652			AL834536	Hypothetical protein LOC729652		M	14	1.2453	1.2453	0.0006	18.0579	22.6658
A_24_P945160	TCAGTTGTAGCTTCTGTGTGTACTTCTTTCTGGTCTCGTTTTTCATGACTTTCTGATAAA	chr16:2616014-2616073				AK056253	Hypothetical LOC645644		F	14	0.7061	-1.4162	0.0003	11.1576	7.615
A_24_P830690	GAATATGACTTTCCAGAAAAATTCTTCCCTAAGGCAAGAGACCTCGTGGAGAAACTTTTG	chr16:2631645-2631704	PDPK1			NM_031268	3-phosphoinositide dependent protein kinase-1	molecular function|3-phosphoinositide-dependent protein kinase activity|EXP|GO:0004676|GOA|9768361//molecular function|3-phosphoinositide-dependent protein kinase activity|IDA|GO:0004676|GOA|9368760//molecular function|ATP binding|IEA|GO:0005524|GOA|na//molecular function|insulin receptor binding|IEA|GO:0005158|GOA|na//molecular function|nucleotide binding|IEA|GO:0000166|GOA|na//molecular functio…	F	14	0.7925	-1.2618	1.2885e-07	483.69	383.334
A_23_P146865	TCCCACCACCTTCTAGTCACCATCCCCCAGAAGTAATGACTCTCAAACCTGGGGGATTTG	chr16:27232880-27232939	JMJD5			NM_024773	Jumonji domain containing 5	molecular function|molecular_function|ND|GO:0003674|GOA|na//biological process|biological_process|ND|GO:0008150|GOA|na//cellular component|cellular_component|ND|GO:0005575|GOA|na	F	14	0.8651	-1.156	1.0118e-08	1393.26	1208.42
A_24_P68050	AAGCCATGTGCTAGACAGAATTCTTGCGTGCAGGTGACAGAAGCCCATTGTAAAACTGTA	chr16:28991820-28991879	SPNS1			AK095677	Spinster homolog 1 (Drosophila)	molecular function|protein binding|IPI|GO:0005515|GOA|12815463//biological process|lipid transport|IEA|GO:0006869|GOA|na//biological process|transmembrane transport|IEA|GO:0055085|GOA|na//cellular component|integral to membrane|IEA|GO:0016021|GOA|na//cellular component|membrane|IEA|GO:0016020|GOA|na//cellular component|mitochondrial inner membrane|IEA|GO:0005743|GOA|na//cellular component|mitocho…	F	14	0.7858	-1.2727	2.314e-06	31.9628	25.1736
A_23_P401524	TACGAACACCCCTGAGGCCCCGGACGCCCCCGGACACAATAAAGGTGTGAAGCTTAAAAA	chr16:31439055-31439109	COX6A2			NM_005205	Cytochrome c oxidase subunit VIa polypeptide 2	molecular function|cytochrome-c oxidase activity|IEA|GO:0004129|GOA|na//biological process|generation of precursor metabolites and energy|TAS|GO:0006091|GOA|9284905//cellular component|membrane|IEA|GO:0016020|GOA|na//cellular component|mitochondrial inner membrane|IEA|GO:0005743|GOA|na//cellular component|mitochondrial respiratory chain complex IV|IEA|GO:0005751|GOA|na//cellular component|mitocho…	F	15	0.8056	-1.2413	9.0805e-12	682.961	549.248
A_32_P24295	ATTTTGTATCATGAAAGGGTAAATGAATTAATTAGTGAATCTGGTTTCTAAGCCAATGGC	chr16:31463705-31463764							F	14	0.8147	-1.2275	2.4989e-05	264.544	215.947
A_24_P185018	CAGTGTCAACTGATGGAGATAAATTCCATAAAATTGTCATTAACTCAGATACTAGCCTTC	chr16:3483581-3483640							M	14	1.1661	1.1661	5.0514e-09	307.076	357.58
A_24_P342279	TCACCAACGTGCCAAATATGTCTCAGATGCAAACATCAGTGGGAATTGTACCCACACAAG	chr16:3843588-3843628	CREBBP			NM_004380	CREB binding protein	molecular function|MyoD binding|IDA|GO:0051577|GOA|8621548//molecular function|SMAD binding|IEA|GO:0046332|GOA|na//molecular function|acetyltransferase activity|IDA|GO:0016407|GOA|11742995//molecular function|histone acetyltransferase activity|IDA|GO:0004402|GOA|11742995//molecular function|metal ion binding|IEA|GO:0046872|GOA|na//molecular function|p53 binding|IPI|GO:0002039|GOA|9194565//molecul…	F	14	0.7989	-1.2517	1.5885e-09	111.548	88.0036
A_23_P100501	CTAGCTGCTGGACTCTTGGCCTGGTACTACATGTGAAGCACCCATCATGCCACACCGGTA	chr16:4559722-4559781	HMOX2			NM_002134	Heme oxygenase (decycling) 2	molecular function|electron carrier activity|IDA|GO:0009055|GOA|1575508//molecular function|heme oxygenase (decyclizing) activity|IDA|GO:0004392|GOA|1575508//molecular function|metal ion binding|IEA|GO:0046872|GOA|na//molecular function|oxidoreductase activity|IEA|GO:0016491|GOA|na//molecular function|protein binding|IPI|GO:0005515|GOA|15528406//biological process|heme oxidation|IEA|GO:0006788|GO…	M	15	1.1983	1.1983	1.4525e-18	2619.72	3138.98
A_23_P118185	TAAGTTTTGTCACAGCAAGCTGCCTGGATGAGGTTCTTAATGCAGCTTTTGATGGTGGCT	chr16:48385610-48385669	LONP2			NM_031490	Lon peptidase 2, peroxisomal	molecular function|ATP binding|IEA|GO:0005524|GOA|na//molecular function|ATP-dependent peptidase activity|IEA|GO:0004176|GOA|na//molecular function|enzyme binding|IPI|GO:0019899|GOA|18281296//molecular function|nucleoside-triphosphatase activity|IEA|GO:0017111|GOA|na//molecular function|nucleotide binding|IEA|GO:0000166|GOA|na//molecular function|peptidase activity|IDA|GO:0008233|GOA|18281296//mo…	F	14	0.8693	-1.1504	1.5727e-07	6027.36	5229.64
A_23_P118334	GATTATGCCTACGTTGTTTTGAGTCATGCTGTATCACCAATAGCAAAGTACTATCCCAAC	chr16:50258621-50258680	PAPD5			NM_001040285	PAP associated domain containing 5	molecular function|DNA binding|IEA|GO:0003677|GOA|na//molecular function|DNA-directed DNA polymerase activity|IEA|GO:0003887|GOA|na//molecular function|molecular_function|ND|GO:0003674|GOA|na//molecular function|nucleotidyltransferase activity|IEA|GO:0016779|GOA|na//molecular function|transferase activity|IEA|GO:0016740|GOA|na//biological process|DNA replication|IEA|GO:0006260|GOA|na//biological …	F	14	0.8196	-1.2201	9.7632e-14	685.528	559.641
A_23_P65996	GGTATTTAGCAGTTGAAGCTCTTCATTCATAGTAGTTACTGTCAGCTAACAGGTTTTTTA	chr16:50831105-50831164	CYLD			NM_015247	Cylindromatosis (turban tumor syndrome)	molecular function|cysteine-type peptidase activity|IEA|GO:0008234|GOA|na//molecular function|peptidase activity|IEA|GO:0008233|GOA|na//molecular function|structural constituent of ribosome|IEA|GO:0003735|GOA|na//molecular function|ubiquitin thiolesterase activity|NAS|GO:0004221|GOA|na//biological process|cell cycle|IEA|GO:0007049|GOA|na//biological process|translation|IEA|GO:0006412|GOA|na//biol…	F	14	0.8633	-1.1583	1.5286e-06	265.735	228.708
A_23_P152235	ATGTGTGAACCAAATTGTACGAGAAAGTATCTATTTTTGGCTAAATAAATGAGCTGCTGC	chr16:54317230-54317289	IRX3			NM_024336	Iroquois homeobox 3	molecular function|sequence-specific DNA binding|IEA|GO:0043565|GOA|na//molecular function|transcription factor activity|IEA|GO:0003700|GOA|na//biological process|multicellular organismal development|IEA|GO:0007275|GOA|na//biological process|negative regulation of neuron differentiation|IEA|GO:0045665|GOA|na//biological process|positive regulation of neuron differentiation|IEA|GO:0045666|GOA|na//…	M	14	1.2199	1.2199	4.3181e-05	180.709	220.942
A_32_P166921	GGCCTAGGAAGCACTTCAAAATCAACAACAGGGCTTAGGTGAAGGAGTTATTGGGTATCA	chr16:66543993-66544052	TK2			NM_004614	Thymidine kinase 2, mitochondrial	molecular function|ATP binding|IEA|GO:0005524|GOA|na//molecular function|kinase activity|IEA|GO:0016301|GOA|na//molecular function|nucleotide binding|IEA|GO:0000166|GOA|na//molecular function|phosphotransferase activity, alcohol group as acceptor|IEA|GO:0016773|GOA|na//molecular function|thymidine kinase activity|IEA|GO:0004797|GOA|na//molecular function|transferase activity|IEA|GO:0016740|GOA|na…	M	15	1.1728	1.1728	0.0002	181.032	214.53
A_23_P391980	TCCTTTTCTTTATTGCTTCAATCGTACTGGCTGCTTTAAACCATAGAGCCGGAGCAGAAA	chr16:66657318-66657377	CMTM4			NM_181521	CKLF-like MARVEL transmembrane domain containing 4	molecular function|cytokine activity|IEA|GO:0005125|GOA|na//biological process|chemotaxis|IEA|GO:0006935|GOA|na//cellular component|extracellular space|IEA|GO:0005615|GOA|na//cellular component|integral to membrane|IEA|GO:0016021|GOA|na//cellular component|membrane|IEA|GO:0016020|GOA|na	F	14	0.8493	-1.1774	0.0002	23.6352	20.0023
A_23_P361544	AAGAAGATGGCTTTTTGGATGAGTCTGTACCAGTCTCAAAGACCTGAGAAGCAGAGGCAA	chr16:67042980-67043039	CES8			NM_173815	Carboxylesterase 8 (putative)	molecular function|carboxylesterase activity|IEA|GO:0004091|GOA|na//molecular function|hydrolase activity|IEA|GO:0016787|GOA|na//cellular component|extracellular region|IEA|GO:0005576|GOA|na	F	15	0.7969	-1.2548	6.0359e-09	234.062	185.638
A_24_P176404	TAAGTCTAATTGCCCATTGCCATAAATTTTGCCTTGTACTCAGAGAAGCAACATGCACTG	chr16:68599637-68599696	ZFP90			NM_133458	Zinc finger protein 90 homolog (mouse)	molecular function|DNA binding|IEA|GO:0003677|GOA|na//molecular function|metal ion binding|IEA|GO:0046872|GOA|na//molecular function|metallopeptidase activity|IEA|GO:0008237|GOA|na//molecular function|zinc ion binding|IEA|GO:0008270|GOA|na//biological process|proteolysis|IEA|GO:0006508|GOA|na//biological process|regulation of transcription, DNA-dependent|IEA|GO:0006355|GOA|na//cellular component|…	F	15	0.856	-1.1682	9.8839e-12	837.542	716.865
A_32_P184746	GGTCCTTAGCTGCCCAAACAAATCAGGATTCTGTTGGCAAGCGAAAAAGAGAGTGGCCGC	chr16:70444777-70444836							M	14	1.1926	1.1926	1.347e-10	237.625	283.359
A_23_P383679	CGGGTACAGCATAATCATCCCCTTCAAGAATGTCTTCTATCACATGGTGACCTTCTCCAT	chr16:70841688-70841747	HYDIN			NM_032821	Hydrocephalus inducing homolog (mouse)	biological process|multicellular organismal development|IEA|GO:0007275|GOA|na	F	16	0.349	-2.8652	1.4994e-43	115.864	39.0685
A_23_P152428	AGAGAAGCCAGCAGAAATGTTTGAATTTTAAGGGTTTCTAAAACGCTCTGACAGATGCAA	chr16:71668676-71668735	MARVELD3			NM_052858	MARVEL domain containing 3	cellular component|integral to membrane|IEA|GO:0016021|GOA|na//cellular component|membrane|IEA|GO:0016020|GOA|na	F	15	0.6855	-1.4587	5.1849e-27	264.108	180.478
A_32_P131317	GCTGCTTTTTCCCCACATAGAGTGTTAAAGTAGGGGCAATGTCTTTCGCTGTTGCATTTT	chr16:72110388-72110447	HPR	HP	same family	NM_020995	Haptoglobin-related protein	molecular function|catalytic activity|IEA|GO:0003824|GOA|na//molecular function|hemoglobin binding|NAS|GO:0030492|GOA|2987228//molecular function|serine-type endopeptidase activity|IEA|GO:0004252|GOA|na//biological process|proteolysis|IEA|GO:0006508|GOA|na//cellular component|extracellular region|IEA|GO:0005576|GOA|na//cellular component|spherical high-density lipoprotein particle|IDA|GO:0034366|…	M	14	1.1664	1.1664	0.0002	20.8775	24.2404
A_32_P136588	CTGCCCAAATGGTGAGAAATAAAAGGAAGCATTCTGGCCTTTCAGGTTTTTCAAACTCAC	chr16:74482305-74482364	GLG1			NR_027265	golgi glycoprotein 1	molecular function|receptor binding|TAS|GO:0005102|GOA|7531823//cellular component|Golgi apparatus|IEA|GO:0005794|GOA|na//cellular component|Golgi medial cisterna|IEA|GO:0005797|GOA|na//cellular component|Golgi membrane|IEA|GO:0000139|GOA|na//cellular component|integral to membrane|IEA|GO:0016021|GOA|na//cellular component|membrane|IEA|GO:0016020|GOA|na	M	14	1.2526	1.2526	2.4787e-08	55.0181	68.9651
A_23_P140916	CTTGCCATGCAAGTAATGACGTCTCCATCTAAGAACTACATTCTCTCTGTGATCAGTGGG	chr16:74487146-74487205	GLG1			NR_027265	golgi glycoprotein 1	molecular function|receptor binding|TAS|GO:0005102|GOA|7531823//cellular component|Golgi apparatus|IEA|GO:0005794|GOA|na//cellular component|Golgi medial cisterna|IEA|GO:0005797|GOA|na//cellular component|Golgi membrane|IEA|GO:0000139|GOA|na//cellular component|integral to membrane|IEA|GO:0016021|GOA|na//cellular component|membrane|IEA|GO:0016020|GOA|na	F	15	0.7926	-1.2617	1.1486e-27	2534.87	2012.06
A_24_P238386	ATAATCAACTTTATCAAATTCCACACAGGCAATGCGTGTATGGTGATTGGCGGAGCCAGC	chr16:75226586-75226645							M	16	18.0756	18.0756	0	22.1937	400.761
A_23_P400449	TAATCGCAAATTACTCCAGATGGTTAAAGAAAACCCTTTCAGAATACAGAACGAGAAAAC	chr16:78013635-78013694	VAT1L			NM_020927	Vesicle amine transport protein 1 homolog (T. californica)-like	molecular function|binding|IEA|GO:0005488|GOA|na//molecular function|oxidoreductase activity|IEA|GO:0016491|GOA|na//molecular function|zinc ion binding|IEA|GO:0008270|GOA|na//biological process|oxidation reduction|IEA|GO:0055114|GOA|na	F	14	0.8487	-1.1783	1.8621e-06	118.981	100.82
A_24_P676566	GAGCTCAGTGCAAGACAAGATTCTGGCGTAAGAACTGCGGTAGCAAGGACAAGAGGGCGT	chr16:78980680-78980739							F	14	0.7846	-1.2745	6.8991e-05	51.2968	39.5281
A_23_P3502	AGTTGACACTGTTGAATAAGGCGGCTGATAAAGGAAGCAGGAAGCGCTATGAACCATCAG	chr16:88695164-88695205	ZC3H18			NM_144604	Zinc finger CCCH-type containing 18	molecular function|metal ion binding|IEA|GO:0046872|GOA|na//molecular function|nucleic acid binding|IEA|GO:0003676|GOA|na//molecular function|zinc ion binding|IEA|GO:0008270|GOA|na//cellular component|nucleus|IEA|GO:0005634|GOA|na	F	14	0.8266	-1.2098	6.7707e-08	255.283	210.922
A_32_P25357	TATGAAAGACAGCAACCTCCTGGGTAAATCTGAATGAAAAACGTGCTAGTCTCTTTCATG	chr16:89261839-89261898	CDH15			NM_004933	Cadherin 15, type 1, M-cadherin (myotubule)	molecular function|calcium ion binding|IEA|GO:0005509|GOA|na//molecular function|protein binding|IEA|GO:0005515|GOA|na//biological process|cell adhesion|IEA|GO:0007155|GOA|na//biological process|homophilic cell adhesion|IEA|GO:0007156|GOA|na//cellular component|integral to membrane|IEA|GO:0016021|GOA|na//cellular component|neuromuscular junction|IEA|GO:0031594|GOA|na//cellular component|plasma me…	M	15	2.2777	2.2777	4.9376e-23	69.3446	166.317
A_23_P424637	AAGCGCAATGCCCGACAGATGCGAAAACAGCCTCTGTCATTAAAACTGTGTGCTACTGAC	chr16:89283348-89283402	LOC283861			BC009880	Hypothetical locus LOC283861		F	16	0.8102	-1.2343	7.7545e-08	43.3569	35.1875
A_24_P324405	ACAAAAGTGAGAAATCAATCCTGGAAAAATGTCAGAAGGACAAAGAATTTGATAAATGTT	chr16:89349784-89349843	ANKRD11			NM_013275	Ankyrin repeat domain 11	biological process|bone development|IEA|GO:0060348|GOA|na//biological process|head morphogenesis|IEA|GO:0060323|GOA|na//biological process|in utero embryonic development|IEA|GO:0001701|GOA|na//biological process|multicellular organism growth|IEA|GO:0035264|GOA|na//biological process|skeletal system morphogenesis|IEA|GO:0048705|GOA|na//biological process|tissue homeostasis|IEA|GO:0001894|GOA|na//c…	F	15	0.7423	-1.3472	6.5858e-10	1129.78	836.594
A_24_P607195	TCAAGCCTGTAATCCATCAGTTTTAAGATACTTAACCAAAACATTTGTGCTAGGTGTCAA	chr16:9204558-9204606							M	14	1.3385	1.3385	0.0001	11.1771	14.8084
A_32_P134698	GATGAAGAAAGAAACCTCCTATCTGTTGCATATGAGAATGTGATTGGAGCTAGAAGAACC	chr17:1268243-1268302	YWHAE			NR_024058	tyrosine 3-monooxygenase/tryptophan 5-monooxygenase activation protein, epsilon polypeptide	molecular function|enzyme binding|IPI|GO:0019899|GOA|10788521//molecular function|histone deacetylase binding|IPI|GO:0042826|GOA|10869435//molecular function|phosphoprotein binding|IPI|GO:0051219|GOA|10869435//molecular function|phosphoserine binding|IPI|GO:0050815|GOA|10869435//molecular function|protein binding|IPI|GO:0005515|GOA|ARRAY(0xd1b654)//molecular function|protein domain specific bindi…	F	14	0.7497	-1.334	1.6437e-09	917.633	685.057
A_24_P740962	TTTGTGGACTTGAGTTGATTCATTCACTATTCATATGCAACTCTGATAAACTAACCGTGT	chr17:15949422-15949481				AF086551	Full length insert cDNA clone ZE12G01		F	14	0.7082	-1.412	2.0014e-09	173.049	118.404
A_23_P152570	AGAGAGGGAGAGGGAGAGAGATTAGAGTTGGAAAATACTCATCAGAGATGCTAATTTGTT	chr17:17772510-17772569	TOM1L2			AK303305	Target of myb1-like 2 (chicken)	biological process|intracellular protein transport|IEA|GO:0006886|GOA|na//cellular component|intracellular|IEA|GO:0005622|GOA|na	F	15	0.8585	-1.1649	3.2792e-08	210.736	181.669
A_23_P4014	GTTAAAGATGTCTGCAAGGGAACTGAACAACCAAGAGCAGAATGGTCCTATAGACCCAGA	chr17:2203709-2203767	SMG6			NM_017575	Smg-6 homolog, nonsense mediated mRNA decay factor (C. elegans)	molecular function|DNA binding|IEA|GO:0003677|GOA|na//molecular function|endonuclease activity|IEA|GO:0004519|GOA|na//molecular function|hydrolase activity|IEA|GO:0016787|GOA|na//molecular function|metal ion binding|IEA|GO:0046872|GOA|na//molecular function|protein binding|IPI|GO:0005515|GOA|12699629//molecular function|telomeric DNA binding|IDA|GO:0042162|GOA|12699629//biological process|mRNA ex…	F	15	0.6927	-1.4436	3.1078e-07	99.017	66.7443
A_24_P350969	AAACTTAATAGAAATTTTGTTTGCAGTTCTTACATTCTCAGTGTGAGCCAATCTGTGACC	chr17:2293179-2293238	MNT			AK001561	MAX binding protein	molecular function|transcription coactivator activity|TAS|GO:0003713|GOA|9598315//molecular function|transcription corepressor activity|TAS|GO:0003714|GOA|9598315//molecular function|transcription factor activity|IEA|GO:0003700|GOA|na//biological process|cell aging|IEA|GO:0007569|GOA|na//biological process|multicellular organismal development|TAS|GO:0007275|GOA|9184233//biological process|negativ…	M	14	1.1978	1.1978	5.3637e-06	187.206	225.935
A_32_P201521	CTTACTCATCCCATTCATACTTTTAATTTTCATGTTGCGGAGCCCCTACTACAAGTATGA	chr17:26653738-26653797	TMEM97			NM_014573	Transmembrane protein 97	molecular function|molecular_function|ND|GO:0003674|GOA|na//biological process|regulation of cell growth|NAS|GO:0001558|GOA|7694637//cellular component|cellular_component|ND|GO:0005575|GOA|na//cellular component|integral to membrane|IEA|GO:0016021|GOA|na//cellular component|membrane|IEA|GO:0016020|GOA|na	F	15	0.8045	-1.243	1.0979e-14	1053.86	843.186
A_23_P78108	TGGCCAGGGCCAAATAGCTATGCAGAGCAGAGATGCCTTCACCTGGCACCAACTTGTCTT	chr17:26900423-26900482	ALDOC			NM_005165	Aldolase C, fructose-bisphosphate	molecular function|cytoskeletal protein binding|IDA|GO:0008092|GOA|9244396//molecular function|fructose-bisphosphate aldolase activity|IDA|GO:0004332|GOA|ARRAY(0xcdfb94)//molecular function|lyase activity|IEA|GO:0016829|GOA|na//molecular function|protein binding|IPI|GO:0005515|GOA|11399750//biological process|aging|IEA|GO:0007568|GOA|na//biological process|apoptosis|IEA|GO:0006915|GOA|na//biologi…	F	14	0.7568	-1.3214	2.7748e-11	1216.74	917.277
A_23_P38457	TTTACCAGCTGCTGACTAATCTTCATCACCACTGTAGATTTTGCTGCATGTGCAGGTCCT	chr17:27871269-27871328	TAOK1			NM_020791	TAO kinase 1	molecular function|ATP binding|NAS|GO:0005524|GOA|14517247//molecular function|kinase activity|NAS|GO:0016301|GOA|14517247//molecular function|nucleotide binding|IEA|GO:0000166|GOA|na//molecular function|protein kinase activator activity|IEA|GO:0030295|GOA|na//molecular function|protein kinase activity|NAS|GO:0004672|GOA|14517247//molecular function|protein kinase binding|IEA|GO:0019901|GOA|na//m…	F	15	0.7343	-1.3618	8.7069e-11	1317.44	935.835
A_23_P141606	GTTGGGTGAGAACAACCAAAATCTTATCATGGTCTCAGTCATAATCATTAGGGGGAACTC	chr17:28575348-28575407	BLMH			NM_000386	Bleomycin hydrolase	molecular function|aminopeptidase activity|TAS|GO:0004177|GOA|9546396//molecular function|carboxypeptidase activity|TAS|GO:0004180|GOA|9546396//molecular function|cysteine-type endopeptidase activity|IEA|GO:0004197|GOA|na//molecular function|cysteine-type peptidase activity|TAS|GO:0008234|GOA|8639621//molecular function|peptidase activity|IEA|GO:0008233|GOA|na//molecular function|protein binding|…	M	16	1.3138	1.3138	1.4166e-36	1811.85	2380.38
A_23_P207837	AGTGATAAAACACTGTGGTGTGAAAGTGTCATCTTCACTGCCAATCAGGCAAAGACCGGA	chr17:28793063-28793122	CPD			NM_001304	Carboxypeptidase D	molecular function|metal ion binding|IEA|GO:0046872|GOA|na//molecular function|metallocarboxypeptidase activity|IEA|GO:0004181|GOA|na//molecular function|metallopeptidase activity|IEA|GO:0008237|GOA|na//molecular function|peptidase activity|IEA|GO:0008233|GOA|na//molecular function|serine-type carboxypeptidase activity|IEA|GO:0004185|GOA|na//molecular function|zinc ion binding|IEA|GO:0008270|GOA|…	M	16	1.229	1.229	1.8231e-25	1515.28	1868.23
A_24_P32151	AAGGAAGTAAGGTACACCTCCTTGGTCAAGTACGACTCCGAGAGGCACTTCATCGACGAC	chr17:293237-293287	FAM101B			NM_182705	Family with sequence similarity 101, member B		F	14	0.8615	-1.1608	0.0016	18.3096	15.6029
A_24_P910948	CTGCAAATCAAGTATTGGGTTAATACCACTTTACTATTATTAACTGATTCCTCTAATATT	chr17:30707635-30707694	ZNF207			AB209215	Zinc finger protein 207	molecular function|metal ion binding|IEA|GO:0046872|GOA|na//molecular function|transcription factor activity|NAS|GO:0003700|GOA|9799612//molecular function|zinc ion binding|NAS|GO:0008270|GOA|9799612//biological process|regulation of transcription, DNA-dependent|NAS|GO:0006355|GOA|9799612//cellular component|intracellular|IEA|GO:0005622|GOA|na//cellular component|nucleolus|IDA|GO:0005730|GOA|1802…	M	14	1.4796	1.4796	6.364e-06	7.8997	11.8907
A_32_P67223	TCCAAGTCAGAAAAACTATTCATATAGGGATGGGCTATTAGCAAGAGTATATGAATAACG	chr17:33598275-33598334							F	14	0.7323	-1.3656	1.904e-08	140.278	101.956
A_24_P697437	TTGCCTTAGCATGTAGAAAAGGGACTTGTAACATTAATGCAGATTTGAAAGAAAGATTGG	chr17:34157497-34157555							F	14	0.771	-1.297	0.0001	128.664	96.7463
A_24_P915149	ATGCTGAATGCTATCATTTCTTTCTAACATATTTAGCATTAATAAAAAGTGAGTATTCTG	chr17:36883647-36883703	MLLT6			NM_005937	Myeloid/lymphoid or mixed-lineage leukemia (trithorax homolog, Drosophila); translocated to, 6	molecular function|metal ion binding|IEA|GO:0046872|GOA|na//molecular function|protein binding|IPI|GO:0005515|GOA|16713569//molecular function|zinc ion binding|IEA|GO:0008270|GOA|na//biological process|regulation of transcription, DNA-dependent|TAS|GO:0006355|GOA|8058765//cellular component|cytoplasm|IDA|GO:0005737|GOA|18029348//cellular component|mitochondrion|IDA|GO:0005739|GOA|18029348//cellul…	M	14	1.2282	1.2282	3.9736e-07	28.28	34.8545
A_23_P425704	GTTCAAAATGATGGAAGGCCGAAGAGCAAGGCTTATATGGTGGTAGGGAGCTTATAGCTT	chr17:37563012-37563071	MED1			NM_004774	Mediator complex subunit 1	molecular function|DNA binding|IEA|GO:0003677|GOA|na//molecular function|RNA polymerase II transcription mediator activity|IDA|GO:0016455|GOA|10198638//molecular function|chromatin binding|IEA|GO:0003682|GOA|na//molecular function|ligand-dependent nuclear receptor transcription coactivator activity|NAS|GO:0030374|GOA|10235266//molecular function|protein binding|IPI|GO:0005515|GOA|ARRAY(0x2e86450)…	F	14	0.8585	-1.1648	4.2377e-06	968.144	831.526
A_23_P38334	TGTGTTCTCAGAATCTGATGCTTTCTGATCAACAAAACTGAGCAAGGAAGATCCCAACAC	chr17:40948759-40948818	WNK4			NM_032387	WNK lysine deficient protein kinase 4	molecular function|ATP binding|ISS|GO:0005524|GOA|na//molecular function|nucleotide binding|IEA|GO:0000166|GOA|na//molecular function|protein binding|IEA|GO:0005515|GOA|na//molecular function|protein serine/threonine kinase activity|ISS|GO:0004674|GOA|na//molecular function|transferase activity|IEA|GO:0016740|GOA|na//biological process|chloride transport|IEA|GO:0006821|GOA|na//biological process|…	M	14	2.5216	2.5216	2.4084e-05	3.4459	7.4474
A_23_P435521	GACTCTTTTCAAGTTTTCTACCCTCTGATAAGAAAATTTGGGGATATCCAGTGCCATCTC	chr17:41370687-41370746	TMEM106A			NM_145041	Transmembrane protein 106A	molecular function|molecular_function|ND|GO:0003674|GOA|na//biological process|biological_process|ND|GO:0008150|GOA|na//cellular component|cellular_component|ND|GO:0005575|GOA|na//cellular component|integral to membrane|IEA|GO:0016021|GOA|na//cellular component|membrane|IEA|GO:0016020|GOA|na	F	14	0.8376	-1.1939	2.3565e-06	97.3972	81.0192
A_24_P636441	CAGGTGATGAAATCTTCCCACCTTATGACTGGGGAATGTCAGGTCTAGTAGCAAAGCAAA	chr17:43102413-43102472				AK022223	CDNA FLJ12161 fis, clone MAMMA1000576		M	14	1.1823	1.1823	5.0388e-07	141.044	167.369
A_24_P889473	TTTTTGAGCATAATACAATACATGACATCATTAAGAGATTACGTGAACATAGACTGAGAC	chr17:45392976-45393035				AF085920	Full length insert cDNA clone YR40C10		M	14	1.1622	1.1622	1.1005e-09	35.2963	40.9736
A_23_P316511	ACATTTTAAAAACCAGACAAGATGGCTAGGCCATCACCAACCAACGGACTTACCTTACAT	chr17:46627302-46627361	HOXB3			NM_002146	Homeobox B3	molecular function|sequence-specific DNA binding|IEA|GO:0043565|GOA|na//molecular function|transcription factor activity|IEA|GO:0003700|GOA|na//biological process|anterior/posterior pattern formation|IEA|GO:0009952|GOA|na//biological process|cartilage development|IEA|GO:0051216|GOA|na//biological process|definitive hemopoiesis|IEA|GO:0060216|GOA|na//biological process|embryonic skeletal system mo…	F	14	0.8583	-1.1652	8.8393e-05	38.1753	32.6992
A_32_P179686	TCGAGGTAGTGTCCAGGGTTGGAAGGTCATCATTCTTTATTGTAAGTGCTACAGATGACA	chr17:47370884-47370943	ZNF652			NM_014897	Zinc finger protein 652	molecular function|DNA binding|IEA|GO:0003677|GOA|na//molecular function|metal ion binding|IEA|GO:0046872|GOA|na//molecular function|protein binding|IPI|GO:0005515|GOA|16966434//molecular function|zinc ion binding|IEA|GO:0008270|GOA|na//biological process|regulation of transcription|IEA|GO:0045449|GOA|na//cellular component|intracellular|IEA|GO:0005622|GOA|na//cellular component|nucleus|IEA|GO:00…	M	15	1.2592	1.2592	0.0002	239.035	302.017
A_32_P73796	CTGCAAATAGCTTAAATGTCTCTTGCAAAACAAAGTAAGATACCACCAGTATTACAACAC	chr17:57062010-57062069	PPM1E			NM_014906	Protein phosphatase, Mg2+/Mn2+ dependent, 1E	molecular function|hydrolase activity|IEA|GO:0016787|GOA|na//molecular function|metal ion binding|IEA|GO:0046872|GOA|na//molecular function|protein serine/threonine phosphatase activity|IEA|GO:0004722|GOA|na//biological process|protein amino acid dephosphorylation|IEA|GO:0006470|GOA|na//cellular component|cytoplasm|IEA|GO:0005737|GOA|na//cellular component|nucleolus|IDA|GO:0005730|GOA|18029348//c…	F	16	0.832	-1.202	0.0001	122.867	102.419
A_24_P572974	GGTTTCCCTCTGAATCAGAATCACAGACTAAACAATCACAAATTCTTCTAAAACTAAGTG	chr17:60076688-60076747							M	14	1.1981	1.1981	9.7245e-08	13.379	16.0122
A_23_P218346	CAGAGGTGACAAACTTCAGTTTAATAGGTTTCTCACCAAGTTGTATGTTCCATTGGCCCA	chr17:61501958-61502017	TANC2			NM_025185	Tetratricopeptide repeat, ankyrin repeat and coiled-coil containing 2	molecular function|binding|IEA|GO:0005488|GOA|na	F	14	0.769	-1.3004	0.002	11.139	8.5526
A_23_P218331	GTCACCATTTGGCTTCGGCCTGGAAATAGTGTGATTAGAACACTGATCGTGTGCGAGGCC	chr17:61510628-61510687	CYB561			NM_001915	Cytochrome b-561	molecular function|cytochrome-b5 reductase activity|TAS|GO:0004128|GOA|7980462//molecular function|ferric-chelate reductase activity|ISS|GO:0000293|GOA|14499595//molecular function|metal ion binding|IEA|GO:0046872|GOA|na//biological process|electron transport chain|IEA|GO:0022900|GOA|na//biological process|generation of precursor metabolites and energy|TAS|GO:0006091|GOA|7559396//biological proce…	F	14	0.7881	-1.2689	1.5423e-12	400.178	314.937
A_23_P26836	CACAGCTGCCTGTATTGTCCTCATCTGTTCTGACTGAAGGATGGAGGTGCTGAATAAATT	chr17:61669263-61669322	DCAF7			NM_005828	DDB1 and CUL4 associated factor 7	molecular function|protein binding|IPI|GO:0005515|GOA|14593110//biological process|multicellular organismal development|IEA|GO:0007275|GOA|na//biological process|protein ubiquitination|IC|GO:0016567|GOA|16949367//cellular component|CUL4 RING ubiquitin ligase complex|IDA|GO:0080008|GOA|16949367//cellular component|cytoplasm|TAS|GO:0005737|GOA|9192870//cellular component|nucleus|IEA|GO:0005634|GOA|…	F	14	0.812	-1.2315	3.1297e-10	803.423	651.431
A_23_P114075	CTACCACTACCTCCATCCAGCCTAATCTGGAAAACAGTAACAGCAGCAGTGAACTAAATT	chr17:65882283-65882342	BPTF			NM_004459	Bromodomain PHD finger transcription factor	molecular function|DNA-dependent ATPase activity|IDA|GO:0008094|GOA|14609955//molecular function|metal ion binding|IEA|GO:0046872|GOA|na//molecular function|protein binding|IPI|GO:0005515|GOA|14609955//molecular function|sequence-specific DNA binding|IDA|GO:0043565|GOA|10403843//molecular function|sequence-specific DNA binding|IMP|GO:0043565|GOA|10575013//molecular function|transcription factor b…	F	15	0.7708	-1.2973	3.0191e-12	286.36	220.051
A_23_P4161	AAAGGCTCATCTTACTTGTAAACATGGACTGCTCAATCACTATTAAAAAGTCAGTTTAGG	chr17:66418229-66418288				AB023218			M	15	1.2705	1.2705	6.1729e-09	122.061	155.167
A_23_P4286	TTTAACACTGGCATTCCTGCCTACTTGCTGTGGTGGTCTTGTGAAAGGTGATGGGTTTTA	chr17:6676531-6676590	XAF1			NM_199139	XIAP associated factor 1	molecular function|metal ion binding|IEA|GO:0046872|GOA|na//molecular function|zinc ion binding|IEA|GO:0008270|GOA|na//biological process|apoptosis|IEA|GO:0006915|GOA|na//cellular component|cytoplasm|IEA|GO:0005737|GOA|na//cellular component|mitochondrion|IEA|GO:0005739|GOA|na//cellular component|nucleus|IEA|GO:0005634|GOA|na	F	15	0.7263	-1.3769	2.9723e-19	1860.71	1343.6
A_24_P67096	GAACTCAATCCTATGGACAAGTTTACTCTTTCTAATCTAATTCTTGGATATACTCCAGTG	chr17:67309288-67309347	ABCA5			NM_172232	ATP-binding cassette, sub-family A (ABC1), member 5	molecular function|ATP binding|IEA|GO:0005524|GOA|na//molecular function|ATPase activity|IEA|GO:0016887|GOA|na//molecular function|nucleotide binding|IEA|GO:0000166|GOA|na//biological process|transport|IEA|GO:0006810|GOA|na//cellular component|Golgi apparatus|IEA|GO:0005794|GOA|na//cellular component|Golgi membrane|IEA|GO:0000139|GOA|na//cellular component|endosome|IEA|GO:0005768|GOA|na//cellular…	F	14	0.7023	-1.4239	1.1303e-09	965.79	664.435
A_24_P497464	TGTCATGGAGTCATTGAATCTCACAGTCTCAACTGATAAAAGTTATTAAAGGTCGTCTGG	chr17:70067195-70067254	LOC727973			AK094963	Hypothetical protein LOC727973		M	14	1.4014	1.4014	3.3579e-06	194.705	281.805
A_23_P49865	CCTACCTCTGAAGCCATTTTATGATCTGTCATGTGCCACCTGAGCCTCCAGTAAAAACAA	chr17:7191590-7191649	YBX2			NM_015982	Y box binding protein 2	molecular function|DNA binding|IEA|GO:0003677|GOA|na//molecular function|chromatin binding|IEA|GO:0003682|GOA|na//molecular function|lipid binding|IEA|GO:0008289|GOA|na//molecular function|mRNA binding|IEA|GO:0003729|GOA|na//molecular function|ribonucleoprotein binding|IEA|GO:0043021|GOA|na//molecular function|translation regulator activity|IEA|GO:0045182|GOA|na//biological process|mRNA stabiliza…	M	15	1.3016	1.3016	4.3471e-11	120.594	156.69
A_23_P141126	CGACTACAGAGCCTTTGGCCGCCTCATGGTGGAGAGCCACCGCTCACTCAGAGACGACTA	chr17:73754445-73754580	GALK1			NM_000154	Galactokinase 1	molecular function|ATP binding|IDA|GO:0005524|GOA|12694189//molecular function|galactokinase activity|EXP|GO:0004335|GOA|7542884//molecular function|galactokinase activity|IDA|GO:0004335|GOA|ARRAY(0xc89720)//molecular function|galactose binding|IDA|GO:0005534|GOA|14596685//molecular function|kinase activity|IEA|GO:0016301|GOA|na//molecular function|nucleotide binding|IEA|GO:0000166|GOA|na//molecu…	F	14	0.7463	-1.34	7.8544e-10	860.718	634.831
A_24_P31275	CAGCCTGAAAATTCCAAATCTAGCCTCTGAATGTCTTGGCTCCATCTCTTCAGACCCCTT	chr17:7560632-7560691	ATP1B2			NM_001678	ATPase, Na+/K+ transporting, beta 2 polypeptide	molecular function|protein binding|IPI|GO:0005515|GOA|11027149//molecular function|sodium:potassium-exchanging ATPase activity|IEA|GO:0005391|GOA|na//biological process|ATP biosynthetic process|IEA|GO:0006754|GOA|na//biological process|ion transport|IEA|GO:0006811|GOA|na//biological process|potassium ion transport|IEA|GO:0006813|GOA|na//biological process|sodium ion transport|IEA|GO:0006814|GOA|n…	F	15	0.8646	-1.1566	5.5946e-05	207.978	177.447
A_23_P352957	GCGACTGAATATACACCTGTAAACGAGTAGCATGTATACATTGATTTTGATTACAAATGG	chr17:76783560-76783619	USP36			AK022913	Ubiquitin specific peptidase 36	molecular function|cysteine-type peptidase activity|IEA|GO:0008234|GOA|na//molecular function|peptidase activity|IEA|GO:0008233|GOA|na//molecular function|ubiquitin thiolesterase activity|IEA|GO:0004221|GOA|na//biological process|ubiquitin-dependent protein catabolic process|IEA|GO:0006511|GOA|na//cellular component|nucleolus|IDA|GO:0005730|GOA|18029348//cellular component|nucleus|IEA|GO:0005634|…	M	14	1.1598	1.1598	8.3852e-05	864.021	1002.95
A_23_P164415	ATGCTATATAGCCTTTTTTATATTGCCTATCAAGCCCGGAATGTCTGGGTCTAGCGGGTA	chr17:78041493-78041552	CCDC40			AK000760	Coiled-coil domain containing 40		M	15	1.209	1.209	4.9976e-10	20.9691	25.5217
A_23_P10559	GGAAGTTGGGTGATTTTAAGTTATTGTTGCCAAAGAGATGTAAAGTTTATTGTTGCTTCG	chr17:79091195-79091254	AATK			NM_001080395	Apoptosis-associated tyrosine kinase	molecular function|ATP binding|IEA|GO:0005524|GOA|na//molecular function|nucleotide binding|IEA|GO:0000166|GOA|na//molecular function|protein binding|IPI|GO:0005515|GOA|14521924//molecular function|protein serine/threonine kinase activity|IEA|GO:0004674|GOA|na//molecular function|protein tyrosine kinase activity|IEA|GO:0004713|GOA|na//molecular function|transferase activity|IEA|GO:0016740|GOA|na/…	M	16	1.2309	1.2309	1.879e-17	131.484	161.53
A_24_P230176	AAGGTTTGGTTGGGGTGAAACATGATGACAACACATACACTTAAGAAGGTGGGAACCGGG	chr17:79640236-79640295	CCDC137			NM_199287	Coiled-coil domain containing 137		F	15	0.8427	-1.1866	1.4859e-06	352.231	294.677
A_23_P356965	CTCAGGCTGTAGAAATCTTATTTTGTGGAAAGATTTTAGAGAATCATCAAAATAAACTTT	chr17:80111507-80111566	CCDC57			AK125941	Coiled-coil domain containing 57		M	14	1.1635	1.1635	1.9397e-05	94.7575	110.467
A_24_P230100	GTCTCTGCACACACGCGAGTCACGCACACCCGTCTCTGCACACACACGTGTTCACATGCA	chr17:80277337-80277396							F	14	0.8429	-1.1864	9.4719e-08	168.436	140.547
A_24_P256764	CTGTTCGTCAAGCAAAAGATGAACGTACTTTTCATATCTTTTACCAGTTGTTATCTGGAG	chr17:8455382-8455441	MYH10			NM_005964	Myosin, heavy chain 10, non-muscle	molecular function|ADP binding|IDA|GO:0043531|GOA|15845534//molecular function|ATP binding|IDA|GO:0005524|GOA|15845534//molecular function|ATP binding|NAS|GO:0005524|GOA|7782316//molecular function|actin binding|NAS|GO:0003779|GOA|7782316//molecular function|actin filament binding|IDA|GO:0051015|GOA|15845534//molecular function|actin-dependent ATPase activity|IDA|GO:0030898|GOA|15845534//molecula…	F	16	0.6322	-1.5817	2.0798e-09	54.0724	33.9367
A_23_P135878	AGGTTTGGTTTCTGACGAAAGTAGACTGGAGGGTAGCATTGTATGCCTCAAATGTCTCAG	chr18:12448459-12448518	SPIRE1			NM_020148	Spire homolog 1 (Drosophila)	molecular function|actin binding|IEA|GO:0003779|GOA|na//molecular function|protein binding|IPI|GO:0005515|GOA|17353931//biological process|transport|IEA|GO:0006810|GOA|na//cellular component|cytoplasm|IEA|GO:0005737|GOA|na//cellular component|cytoskeleton|IEA|GO:0005856|GOA|na//cellular component|perinuclear region of cytoplasm|IEA|GO:0048471|GOA|na	M	16	1.4515	1.4515	1.7735e-17	316.104	461.713
A_23_P360542	AGGCGAGGCTGGTAAAACAATAGGGTTTGAGACAATTCTGTGGCATTAGAAATGAAAGAG	chr18:1269263-1269322	C18orf2			NR_023928	chromosome 18 open reading frame 2	molecular function|molecular_function|ND|GO:0003674|GOA|na//biological process|biological_process|ND|GO:0008150|GOA|na//cellular component|cellular_component|ND|GO:0005575|GOA|na	M	14	1.572	1.572	1.4466e-25	48.6516	76.598
A_24_P488352	GCTCCCAATACAGCCATTATGTTGTTCATCCAGATTTGAGAATTTAAGCTTTTCACTCCT	chr18:12788957-12789016							M	14	1.1609	1.1609	5.5964e-06	299.976	348.299
A_32_P121651	AGTCAGTGGTCAAGTGGGTTCTCGGAGTCCTTCTATGATTAGTAATGATTCTGAAACCTT	chr18:19429155-19429210	MIB1			NM_020774	Mindbomb homolog 1 (Drosophila)	molecular function|ligase activity|IEA|GO:0016874|GOA|na//molecular function|metal ion binding|IEA|GO:0046872|GOA|na//molecular function|protein binding|IEA|GO:0005515|GOA|na//molecular function|ubiquitin-protein ligase activity|IEA|GO:0004842|GOA|na//molecular function|zinc ion binding|IEA|GO:0008270|GOA|na//biological process|Notch signaling pathway|IEA|GO:0007219|GOA|na//biological process|blo…	F	14	0.6743	-1.483	1.1714e-39	90.8226	61.1004
A_23_P89780	TCTAATTTTGAATTCTGACCATGGATACCCATCACTTTGGCATTCAGTGCTACATGTGTA	chr18:21534735-21534794	LAMA3			NM_198129	Laminin, alpha 3	molecular function|receptor binding|IEA|GO:0005102|GOA|na//molecular function|structural molecule activity|NAS|GO:0005198|GOA|8586427//biological process|epidermis development|TAS|GO:0008544|GOA|8586427//biological process|hemidesmosome assembly|EXP|GO:0031581|GOA|16757171//biological process|regulation of cell adhesion|IEA|GO:0030155|GOA|na//biological process|regulation of cell migration|IEA|GO…	F	15	0.7443	-1.3436	4.905e-16	585.756	439.082
A_32_P168756	GCCAGAAAATGTACTCAGACTTCAGTCAACCTAATGGGACAGTGTACTCACACTGTGGTT	chr18:21715387-21715446	TTC39C			NM_153211	Tetratricopeptide repeat domain 39C		M	14	1.3704	1.3704	1.0959e-08	793.78	1085
A_24_P24982	GCAAGGCCAAGGATGCAGGACTACTATTTACAAAGGAGACCCCTCTATATGGACTACAAA	chr18:25032877-25032941							F	15	0.8015	-1.2476	2.756e-09	847.352	678.471
A_23_P96271	ACTTGGGTGTGAATGGTTTGGGTTAAGGATGAGACGTCTTCATGCTTTCTCCTCCCTATT	chr18:3067166-3067225	MYOM1			NM_019856	Myomesin 1, 185kDa	molecular function|structural constituent of muscle|TAS|GO:0008307|GOA|7505783//biological process|muscle contraction|IEA|GO:0006936|GOA|na//cellular component|M band|IEA|GO:0031430|GOA|na//cellular component|striated muscle thick filament|TAS|GO:0005863|GOA|6537951	F	14	0.755	-1.3245	7.9062e-09	3568.06	2664.3
A_32_P386298	TTGTCAACACTAACTTGAGGGCATTAATAAATAAACATACGTTTGCTTCCTTACCTCAGC	chr18:31263426-31263485	ASXL3			NM_030632	Additional sex combs like 3 (Drosophila)	molecular function|metal ion binding|IEA|GO:0046872|GOA|na//biological process|regulation of transcription|IEA|GO:0045449|GOA|na//cellular component|nucleus|IEA|GO:0005634|GOA|na	F	15	0.6758	-1.4796	3.0979e-06	6.3994	4.3679
A_24_P799048	AAATGTCCAGATAATTCCATACCTGAGGATTATGTGGTTTGTAAACTTGGCACTTAGAAG	chr18:3478889-3478948				AX721193			M	14	1.3118	1.3118	2.53e-06	51.6482	67.6506
A_32_P163472	TTGTGACTTTCCCAATGTTAGTGGAAACAAATAAGATCTGAAGCTGATTCCCTTTAGAAA	chr18:43850123-43850182							M	14	1.218	1.218	2.4126e-06	133.976	163.198
A_32_P139311	CTGACTCTATGGAACGGGGTTAACTGATATGGAGATCATTGGCAGAGATTTTCCCAAGCT	chr18:44387687-44387746							M	15	1.1522	1.1522	1.482e-05	156.764	180.7
A_32_P80809	CAAGCGGCCTACCCACGGTTTGGGATAATGGACTAGTGGCAACAGGCAAGTCCAGCTTTT	chr18:47308645-47308704							F	14	0.829	-1.2062	1.8967e-06	4339.66	3582.35
A_23_P375906	TGTACACCACTCCTCATGTGCCATTTTGTCCTCAGAGGGCGCTTACTTTTTGGTAAAGAA	chr18:48257991-48258053	MAPK4			NM_002747	Mitogen-activated protein kinase 4	molecular function|ATP binding|IEA|GO:0005524|GOA|na//molecular function|MAP kinase activity|IEA|GO:0004707|GOA|na//molecular function|nucleotide binding|IEA|GO:0000166|GOA|na//molecular function|protein serine/threonine kinase activity|IEA|GO:0004674|GOA|na//molecular function|transferase activity|IEA|GO:0016740|GOA|na//biological process|cell cycle|IEA|GO:0007049|GOA|na//biological process|prot…	F	16	0.4047	-2.4707	5.8788e-33	226.724	90.2962
A_32_P49309	ACAAATGAGGGTCACCAATTTCATTCCTTATAACCAATGTACAGGTTACTTTTATGCTTG	chr18:48322548-48322607	MRO			NM_031939	Maestro	molecular function|binding|IEA|GO:0005488|GOA|na//cellular component|nucleolus|IEA|GO:0005730|GOA|na//cellular component|nucleus|IEA|GO:0005634|GOA|na	M	15	1.1989	1.1989	3.33e-06	290.755	349.321
A_32_P75399	GGTACTAAGCTGCACTCAATTATGGATGTGGGAATATTCTCCTGGTCTTTGGGTTTATAG	chr18:52928432-52928491							M	15	1.2118	1.2118	3.9859e-10	465.572	564.667
A_23_P66988	GAAGGACTCTCACTTGGGCACAAGTCACCTCCAAATGAGGACAACAGATACCAAAAGAAA	chr18:55143958-55144017	ONECUT2			NM_004852	One cut homeobox 2	molecular function|RNA polymerase II transcription factor activity|TAS|GO:0003702|GOA|9915796//molecular function|sequence-specific DNA binding|IEA|GO:0043565|GOA|na//molecular function|transcription factor activity|IEA|GO:0003700|GOA|na//biological process|cell fate commitment|IEA|GO:0045165|GOA|na//biological process|cilium assembly|IEA|GO:0042384|GOA|na//biological process|endocrine pancreas d…	F	15	0.7859	-1.2725	2.8987e-08	874.865	683.343
A_23_P15876	GGTCTCAAAGACAGGCCATTCTTTATATACACGTTTAGCATTTTTACCAACCTCACATCA	chr18:56148768-56148827	ALPK2			NM_052947	Alpha-kinase 2	molecular function|ATP binding|IEA|GO:0005524|GOA|na//molecular function|kinase activity|IEA|GO:0016301|GOA|na//molecular function|protein serine/threonine kinase activity|IEA|GO:0004674|GOA|na//molecular function|transferase activity|IEA|GO:0016740|GOA|na//biological process|protein amino acid phosphorylation|IEA|GO:0006468|GOA|na	F	14	0.6305	-1.5861	3.7264e-10	1968.86	1213.9
A_23_P27265	AAATATTGTTTGCCACCTCTACAAACCTTTTTTACCTTCCCTATGAAGGGGAAATATCAC	chr18:65178320-65178379	DSEL			NM_032160	Dermatan sulfate epimerase-like	molecular function|isomerase activity|IEA|GO:0016853|GOA|na//molecular function|sulfotransferase activity|IEA|GO:0008146|GOA|na//cellular component|integral to membrane|IEA|GO:0016021|GOA|na//cellular component|membrane|IEA|GO:0016020|GOA|na	M	14	1.1606	1.1606	1.0381e-05	233.975	272.221
A_32_P544491	TTCTCCTTTCTTTGGACATGCCTATTTCTTTGGAATATCCAAATATTCATGAAGCTGTTG	chr18:67836204-67836263	RTTN			NM_173630	Rotatin	molecular function|binding|IEA|GO:0005488|GOA|na//biological process|determination of left/right symmetry|IEA|GO:0007368|GOA|na//biological process|multicellular organismal development|IEA|GO:0007275|GOA|na	F	14	0.335	-2.9855	1.5043e-17	16.4744	5.352
A_23_P9869	GTTTGCTTTCTAGGTCCTCAAGTGCTCGTGACACATAATCATTCCATCCAATGATCGCCT	chr18:72252138-72252197	CNDP1			NM_032649	Carnosine dipeptidase 1 (metallopeptidase M20 family)	molecular function|carboxypeptidase activity|IEA|GO:0004180|GOA|na//molecular function|metal ion binding|IEA|GO:0046872|GOA|na//molecular function|metallopeptidase activity|IEA|GO:0008237|GOA|na//molecular function|peptidase activity|IEA|GO:0008233|GOA|na//molecular function|protein binding|IEA|GO:0005515|GOA|na//biological process|metabolic process|IEA|GO:0008152|GOA|na//biological process|prote…	F	15	0.7797	-1.2826	2.9281e-06	11824.2	9132.46
A_32_P46981	CATTTTCAAGCTCTGACGGCAACATTAAACCTCAGAATGGAAGAAATGGGAAATCGCATT	chr18:77726642-77726678	HSBP1L1			NM_001136180	Heat shock factor binding protein 1-like 1		F	14	0.8323	-1.2015	2.6545e-26	3204.47	2667.49
A_24_P50707	TTCATGGGAAAGATGCCAACAGCAACATCAACAAACCCTGGATTTCTCTTCCCCAAGGAA	chr18:9020638-9020697							F	16	0.6801	-1.4704	0	139.714	95.0292
A_24_P335781	GTAAATTTTAGAAACCCCTCTGTAGCCACTAGTAAGTAATTATGCACTAAATATGAACCC	chr18:910911-910970	ADCYAP1			NM_001117	Adenylate cyclase activating polypeptide 1 (pituitary)	molecular function|neuropeptide hormone activity|TAS|GO:0005184|GOA|2302217//molecular function|receptor binding|IPI|GO:0005102|GOA|7680413//molecular function|receptor signaling protein activity|IEA|GO:0005057|GOA|na//biological process|G-protein coupled receptor protein signaling pathway|EXP|GO:0007186|GOA|18240029//biological process|activation of adenylate cyclase activity|EXP|GO:0007190|GOA|…	M	14	1.8402	1.8402	0.0001	12.0769	23.0502
A_24_P25252	AATAAGATTAACTGAAGATGACGATCCTCAAATTCACCATCCACGGAAAAGGAAAGTGTC	chr18:9258575-9258634	ANKRD12			NM_015208	Ankyrin repeat domain 12	cellular component|nucleus|IEA|GO:0005634|GOA|na	F	15	0.8001	-1.2499	6.6242e-07	444.653	348.353
A_23_P153084	TGAATTGTTTACATCGAGATCTGCAGGGTGGGATAAAGGATTTGTCTAAAGAAGAAAGAT	chr18:9525728-9525787	RALBP1			NM_006788	RalA binding protein 1	molecular function|ATPase activity|IDA|GO:0016887|GOA|10924126//molecular function|ATPase activity, coupled to movement of substances|IDA|GO:0043492|GOA|11437348//molecular function|GTPase activator activity|IDA|GO:0005096|GOA|7673236//molecular function|Rac GTPase activator activity|IDA|GO:0030675|GOA|7673236//molecular function|Rac GTPase binding|IPI|GO:0048365|GOA|7673236//molecular function|R…	F	15	0.8118	-1.2319	6.599e-16	175.098	141.828
A_23_P208595	GTACCTTCCTTAAGCCAGGAAAGGGATTCATGGCGTCGGAAATGATCTGGCTGAATCCGT	chr19:11242533-11242592	LDLR			NM_000527	Low density lipoprotein receptor	molecular function|calcium ion binding|IEA|GO:0005509|GOA|na//molecular function|lipoprotein binding|TAS|GO:0008034|GOA|6091915//molecular function|low-density lipoprotein receptor activity|IDA|GO:0005041|GOA|ARRAY(0xea5558)//molecular function|protein binding|IPI|GO:0005515|GOA|ARRAY(0x1d6842c)//molecular function|transmembrane receptor activity|TAS|GO:0004888|GOA|6091915//molecular function|ver…	F	15	0.7033	-1.4218	4.837e-13	1206.72	846.782
A_24_P324787	CCCGCTAGACGGCTTTCTTAGGGGAATTTTCTTCTGGTTGTTTCACAAGACAGATTCTGT	chr19:11276642-11276701	KANK2			NM_015493	KN motif and ankyrin repeat domains 2		F	16	0.7992	-1.2513	2.1018e-08	262.357	208.382
A_23_P373716	AGCCTTAATTTTAAGCCTCAGTTTCTTTCAAATACAGTTATCCCCTAATATTTGAGGAGC	chr19:12428221-12428605	ZNF563			NM_145276	Zinc finger protein 563	molecular function|DNA binding|IEA|GO:0003677|GOA|na//molecular function|metal ion binding|IEA|GO:0046872|GOA|na//molecular function|zinc ion binding|IEA|GO:0008270|GOA|na//biological process|regulation of transcription, DNA-dependent|IEA|GO:0006355|GOA|na//cellular component|intracellular|IEA|GO:0005622|GOA|na//cellular component|nucleus|IEA|GO:0005634|GOA|na	M	14	1.2586	1.2586	2.4248e-08	109.052	138.336
A_23_P101480	GGCCCCGCGCTGTACAGCCTCCGTATACATATGTACACATATAAATAAAGTGCGTCCGTG	chr19:12985699-12985758	MAST1			NM_014975	Microtubule associated serine/threonine kinase 1	molecular function|ATP binding|ISS|GO:0005524|GOA|na//molecular function|magnesium ion binding|ISS|GO:0000287|GOA|na//molecular function|nucleotide binding|IEA|GO:0000166|GOA|na//molecular function|protein binding|IEA|GO:0005515|GOA|na//molecular function|protein serine/threonine kinase activity|ISS|GO:0004674|GOA|na//molecular function|transferase activity|IEA|GO:0016740|GOA|na//biological proce…	M	16	1.2475	1.2475	1.0834e-11	54.7243	68.403
A_24_P22887	AGAGGAAGACGCGGCCTCCACGCTAGTGACGGGCTCTGAGTATGAGACGATGCTGACGGA	chr19:13059341-13059533	RAD23A			NM_005053	RAD23 homolog A (S. cerevisiae)	molecular function|damaged DNA binding|IEA|GO:0003684|GOA|na//molecular function|protein binding|IPI|GO:0005515|GOA|16189514//molecular function|single-stranded DNA binding|TAS|GO:0003697|GOA|8168482//biological process|interspecies interaction between organisms|IEA|GO:0044419|GOA|na//biological process|nucleotide-excision repair|IEA|GO:0006289|GOA|na//biological process|proteasomal ubiquitin-dep…	F	14	0.7611	-1.3139	1.4409e-07	126.803	95.9766
A_23_P165295	ACCTGGTCATGGTGATTTTGTTTAAGGGGATCCCCCTGGAAAGTACTGATGGGGAGCGGC	chr19:13136196-13136255	NFIX			NM_002501	Nuclear factor I/X (CCAAT-binding transcription factor)	molecular function|RNA polymerase II transcription factor activity, enhancer binding|TAS|GO:0003705|GOA|7937100//molecular function|transcription factor activity|TAS|GO:0003700|GOA|ARRAY(0x17cbd88)//biological process|DNA replication|IEA|GO:0006260|GOA|na//biological process|regulation of transcription, DNA-dependent|IEA|GO:0006355|GOA|na//biological process|transcription from RNA polymerase II p…	F	14	0.8401	-1.1903	1.1585e-08	33.3753	28.0238
A_23_P90510	GGAGTCCACCACCGAGATCACCTGCAGCTGGCCACACCACAGGCCCCCGTGCCTGCAGCA	chr19:1497806-1497865	REEP6			NM_138393	Receptor accessory protein 6	cellular component|integral to membrane|IEA|GO:0016021|GOA|na//cellular component|membrane|IEA|GO:0016020|GOA|na	F	14	0.8666	-1.1539	7.2634e-11	15581.6	13489.4
A_24_P82880	GTGACCTGGAAGAAGAACTCAAGAATGTTACTAACAATCTGAAATCTCTGGAGGCTGCAT	chr19:16199863-16199922	TPM4			NM_003290	Tropomyosin 4	molecular function|actin binding|IEA|GO:0003779|GOA|na//molecular function|calcium ion binding|NAS|GO:0005509|GOA|1836432//molecular function|structural constituent of muscle|TAS|GO:0008307|GOA|8641132//biological process|cellular component movement|TAS|GO:0006928|GOA|16130169//biological process|muscle contraction|EXP|GO:0006936|GOA|14627618//biological process|response to oxidative stress|IEP|G…	F	14	0.7829	-1.2773	7.0455e-07	670.375	525.012
A_23_P208416	TCTGTGATGACTTGGTATGTTGTTTGGTAGAGAGATCTTGATTTTCGGAGGATCTTGCAT	chr19:16663571-16663630	SLC35E1			NM_024881	Solute carrier family 35, member E1	biological process|transport|IEA|GO:0006810|GOA|na//cellular component|integral to membrane|IEA|GO:0016021|GOA|na//cellular component|membrane|IEA|GO:0016020|GOA|na	F	14	0.8336	-1.1996	8.7083e-11	592.819	493.856
A_23_P108200	GTCAAGCAGACCTTTGAGCGCCTGGTGGATGTCATCTGCGAGAAGATGTCCGAGTCGTTG	chr19:18308370-18308429	RAB3A			NM_002866	RAB3A, member RAS oncogene family	molecular function|GTP binding|IEA|GO:0005525|GOA|na//molecular function|GTPase activity|IMP|GO:0003924|GOA|10859313//molecular function|nucleotide binding|IEA|GO:0000166|GOA|na//molecular function|protein binding|IPI|GO:0005515|GOA|10859313//molecular function|protein binding|ISS|GO:0005515|GOA|na//biological process|axonogenesis|IEA|GO:0007409|GOA|na//biological process|lung development|IEA|GO:…	F	14	0.7296	-1.3706	1.9531e-08	24.3041	17.5135
A_24_P944588	CGGGGTTTGAGAAGTTCTATATTAGGATGTCATTTACATACTTTTCAACAGAAGATTGAG	chr19:20115461-20115520	ZNF682			NM_033196	Zinc finger protein 682	molecular function|DNA binding|IEA|GO:0003677|GOA|na//molecular function|metal ion binding|IEA|GO:0046872|GOA|na//molecular function|zinc ion binding|IEA|GO:0008270|GOA|na//biological process|regulation of transcription, DNA-dependent|IEA|GO:0006355|GOA|na//cellular component|intracellular|IEA|GO:0005622|GOA|na//cellular component|nucleus|IEA|GO:0005634|GOA|na	M	15	1.3067	1.3067	1.172e-06	233.156	302.629
A_24_P916338	AATCAATCACCTCAGTCCCCACATGCCTGTCTAGATGGGGCGAGTGCAGGCCCCACTTTA	chr19:2083517-2083576				AK024373			F	14	0.8685	-1.1514	0.0032	37.1536	32.0413
A_23_P408768	GTGGCAGGCGGCACAGTTGGAGGTAACTAGGATTTCTACCTCAACCGCGAGACCTATGCA	chr19:2227105-2229821	DOT1L			NM_032482	DOT1-like, histone H3 methyltransferase (S. cerevisiae)	molecular function|DNA binding|IEA|GO:0003677|GOA|na//molecular function|histone-lysine N-methyltransferase activity|IEA|GO:0018024|GOA|na//molecular function|methyltransferase activity|IEA|GO:0008168|GOA|na//molecular function|transferase activity|IEA|GO:0016740|GOA|na//biological process|chromatin modification|IEA|GO:0016568|GOA|na//cellular component|nucleus|IEA|GO:0005634|GOA|na	M	15	1.1905	1.1905	3.8103e-09	101.408	120.49
A_23_P153676	CGTCCTCAGTCCTGAGTTGTGACATCTCCAGAAATAACAAATACATTGTGACAGGCTCGG	chr19:2997884-2997943	TLE2			NM_003260	Transducin-like enhancer of split 2 (E(sp1) homolog, Drosophila)	molecular function|protein binding|IPI|GO:0005515|GOA|17041588//biological process|Wnt receptor signaling pathway|IEA|GO:0016055|GOA|na//biological process|organ morphogenesis|TAS|GO:0009887|GOA|8808280//biological process|regulation of transcription|IEA|GO:0045449|GOA|na//biological process|signal transduction|TAS|GO:0007165|GOA|8808280//cellular component|nucleus|IEA|GO:0005634|GOA|na	M	14	1.1988	1.1988	7.762e-14	312.692	375.457
A_24_P254101	GACCCAAATCATGTTATTGGTGTGATTTATGTGAGAAGTAGAACTGTAGTCATTGGACCC	chr19:32975930-32975989	DPY19L3			NM_207325	Dpy-19-like 3 (C. elegans)	cellular component|integral to membrane|IEA|GO:0016021|GOA|na//cellular component|membrane|IEA|GO:0016020|GOA|na	M	15	1.1531	1.1531	3.6001e-05	659.512	758.333
A_24_P145229	GTGCCATTGTTACATGAGGTGAACAGTGAAGACGATGAAAATATTTCTCATCAAGATGGG	chr19:33439215-33439274	CCDC123			NM_032816	Coiled-coil domain containing 123	cellular component|mitochondrion|IEA|GO:0005739|GOA|na	F	15	0.8309	-1.2035	1.7689e-12	81.7334	67.6881
A_24_P477048	AGACAAGAGACTGCAGCCAAACAGAGCAGTGGATGAAATGGGAACTGTCAGCAACAAAAT	chr19:34583438-34583478							F	16	0.6676	-1.498	0	911.715	611.217
A_24_P477051	ATTCACGTGAAAGATGCCAACAGCAACAGCTTTTCCATCATTTTTGTTATTGACAAGGGC	chr19:34583541-34583600				CR626797			F	16	0.7105	-1.4075	6.023e-12	21.1053	15.1473
A_23_P208752	TTGGATTTTCCTTCAATAGATGATGATCTAACAGTCTTTCTGATGGTTACAGTATGTTCC	chr19:36936900-36936959	ZNF566			NM_032838	Zinc finger protein 566	molecular function|DNA binding|IEA|GO:0003677|GOA|na//molecular function|metal ion binding|IEA|GO:0046872|GOA|na//molecular function|zinc ion binding|IEA|GO:0008270|GOA|na//biological process|regulation of transcription, DNA-dependent|IEA|GO:0006355|GOA|na//cellular component|intracellular|IEA|GO:0005622|GOA|na//cellular component|nucleus|IEA|GO:0005634|GOA|na	M	14	1.2054	1.2054	8.2916e-07	115.394	139.089
A_23_P16354	AACCTCATTGTCCATCAGAAAACTCACAAGGTAGAAACCATGGGAATTCAGTAAGTAATG	chr19:37118399-37118458	ZNF382			NM_032825	Zinc finger protein 382	molecular function|DNA binding|IEA|GO:0003677|GOA|na//molecular function|metal ion binding|IEA|GO:0046872|GOA|na//molecular function|transcription repressor activity|IEA|GO:0016564|GOA|na//molecular function|zinc ion binding|IEA|GO:0008270|GOA|na//biological process|negative regulation of transcription|IEA|GO:0016481|GOA|na//biological process|regulation of transcription, DNA-dependent|IEA|GO:000…	M	15	1.3511	1.3511	1.9514e-11	46.4339	63.6371
A_32_P82863	GTGGGAGTACTGGATATTGTAGAGACAGATATCATCAGGGCAAGGAGATTAAAGATTTTT	chr19:37379261-37379320	ZNF829			NM_001171979	Zinc finger protein 829	molecular function|DNA binding|IEA|GO:0003677|GOA|na//molecular function|metal ion binding|IEA|GO:0046872|GOA|na//molecular function|zinc ion binding|IEA|GO:0008270|GOA|na//biological process|regulation of transcription, DNA-dependent|IEA|GO:0006355|GOA|na//cellular component|intracellular|IEA|GO:0005622|GOA|na//cellular component|nucleus|IEA|GO:0005634|GOA|na	M	15	1.1978	1.1978	6.7323e-07	195.834	233.32
A_24_P822692	TACCCAAACAGGGGAGGAGGCGGACGTGCCTTGGAACCACACCCAAGGAGGTGAGTCTGA	chr19:39399721-39399780							M	14	1.1883	1.1883	1.3841e-06	27.3251	32.2812
A_23_P121914	GGTGAGGTGAACATCCAGGACACACGAGAAAAGGATGACCTGACTTGGGGGCTCAGAAAT	chr19:41445068-41445127	CYP2B7P1			AK307933	Cytochrome P450, family 2, subfamily B, polypeptide 7 pseudogene 1		F	15	0.7333	-1.3637	1.824e-05	126.592	91.2383
A_24_P882959	AGGATAACAACAGAGTGTCAGATATGTCGTCTCAACCTCAAACTTTTACGTAAAATCTCA	chr19:4369709543697154	PSG4	LOC284344		NM_213633	Pregnancy specific beta-1-glycoprotein 4	biological process|defense response|NAS|GO:0006952|GOA|na//biological process|female pregnancy|TAS|GO:0007565|GOA|7794280//cellular component|extracellular region|NAS|GO:0005576|GOA|na	M	14	1.7609	1.7609	4.5468e-05	13.901	24.2519
A_32_P138213	GCTCTTAAATTGCCCAATACTTCAAAGCAAGTATAACTGGTGAAGCGCTTGGCATTGATG	chr19:44644959-44645018				AK096984	CDNA FLJ39665 fis, clone SMINT2007294		M	14	1.1568	1.1568	0.0008	78.2903	90.8398
A_24_P750817	CAGGCATGTGTTTCATCATCATCCAGAGCCTAAGGACTGACAGGCAGAGAATTGGAATAT	chr19:45130837-45130871	LOC147710			BC127929	Hypothetical LOC147710		F	15	0.7245	-1.3802	1.7783e-13	198.96	144.511
A_23_P27450	GAGACAGTGGTGAACAGGACCAGAGACGGGTGGCAATGGTTCTGGAGCCCGAGCACCTTC	chr19:45448104-45448412	APOC4			NM_001646	Apolipoprotein C-IV	molecular function|lipid transporter activity|TAS|GO:0005319|GOA|8530039//biological process|lipid metabolic process|TAS|GO:0006629|GOA|8530039//biological process|lipid transport|IEA|GO:0006869|GOA|na//biological process|positive regulation of sequestering of triglyceride|IMP|GO:0010890|GOA|18809223//biological process|triglyceride homeostasis|IMP|GO:0070328|GOA|8827523//cellular component|extra…	F	15	0.8497	-1.1769	1.837e-08	22726.4	19362.8
A_23_P89902	CAGGATCACTCCCACTAGGGACTCTGCGCTAATTACCTGAGCGACCAGGACTACATTTCC	chr19:45988786-45988845	RTN2			NM_206901	Reticulon 2	molecular function|signal transducer activity|NAS|GO:0004871|GOA|na//biological process|signal transduction|NAS|GO:0007165|GOA|na//cellular component|endoplasmic reticulum|IEA|GO:0005783|GOA|na//cellular component|endoplasmic reticulum membrane|IEA|GO:0005789|GOA|na//cellular component|integral to endoplasmic reticulum membrane|NAS|GO:0030176|GOA|9693037//cellular component|integral to membrane|I…	M	15	1.2547	1.2547	2.0875e-08	96.6322	121.645
A_23_P39137	GGGATCTATCTTATTTAGACCAAGGCCATAGGGATGGACAGAGGAAGTCTGTGTCTTCTA	chr19:47425093-47425152	GRLF1			NM_004491	Glucocorticoid receptor DNA binding factor 1	molecular function|DNA binding|IEA|GO:0003677|GOA|na//molecular function|GTPase activator activity|IEA|GO:0005096|GOA|na//molecular function|Rho GTPase activator activity|EXP|GO:0005100|GOA|16188938//molecular function|transcription corepressor activity|TAS|GO:0003714|GOA|1894621//molecular function|transcription repressor activity|IDA|GO:0016564|GOA|1894621//biological process|camera-type eye de…	F	14	0.7975	-1.2539	1.2052e-07	34.848	27.6353
A_24_P374918	CCCCATGTGGAACTGTGCTCTTAAACCAGGGCATCACCACCTCAACAGATGCCAGGGTTT	chr19:48979326-48979385	CYTH2			AX746985	cytohesin 2	molecular function|ARF guanyl-nucleotide exchange factor activity|IEA|GO:0005086|GOA|na//molecular function|protein binding|IPI|GO:0005515|GOA|ARRAY(0x2db6340)//biological process|actin cytoskeleton organization|TAS|GO:0030036|GOA|9417041//biological process|endocytosis|TAS|GO:0006897|GOA|9417041//biological process|regulation of ARF protein signal transduction|IEA|GO:0032012|GOA|na//cellular com…	F	14	0.813	-1.2301	2.1442e-05	76.4306	60.5302
A_24_P339560	AGAGGGAGATGTCAGGGATGGTTCCAAAGTGAAGAGGTCTCCATGGCAACAGGACACCAG	chr19:50453199-50453258	SIGLEC11			NM_052884	Sialic acid binding Ig-like lectin 11	molecular function|protein binding|IEA|GO:0005515|GOA|na//molecular function|sugar binding|IEA|GO:0005529|GOA|na//biological process|cell adhesion|IEA|GO:0007155|GOA|na//cellular component|integral to membrane|IEA|GO:0016021|GOA|na//cellular component|membrane|IEA|GO:0016020|GOA|na	F	15	0.7902	-1.2655	9.4525e-07	57.3206	45.4477
A_24_P282060	CGGGACTTTGCATTATGGAAAAAGAGCCATTGCTGTGAAGAAGAAACATTCCAGGAACGA	chr19:5115715-5115774	LOC100128439			BC032415	Hypothetical protein LOC100128439		M	15	1.3423	1.3423	4.6686e-09	146.559	196.516
A_24_P935276	CTGAGTTTGGCAAACTCTATCATAAGTTCTAGCAGTAATCAACATCCGAGAGTCTATACT	chr19:52794448-52794507	ZNF766			NM_001010851	Zinc finger protein 766	molecular function|DNA binding|IEA|GO:0003677|GOA|na//molecular function|metal ion binding|IEA|GO:0046872|GOA|na//molecular function|zinc ion binding|IEA|GO:0008270|GOA|na//biological process|regulation of transcription, DNA-dependent|IEA|GO:0006355|GOA|na//cellular component|intracellular|IEA|GO:0005622|GOA|na//cellular component|nucleus|IEA|GO:0005634|GOA|na	F	16	0.8092	-1.2358	5.6237e-13	273.213	220.678
A_24_P160874	GCTCATTTGTGAACGGATTTTTTAATCCAGAAATAGAAGAAGTTCAAGCTTTGGATGACA	chr19:52955093-52955152				AK058073			F	14	0.8505	-1.1758	1.1274e-13	4047.97	3457.52
A_24_P282043	GCCATTAGTATAGCAAGCCATCAAGCATTAATTGACATTACAGTTAAATGAGCACTGACC	chr19:53301623-53301682	ZNF28			NM_006969	Zinc finger protein 28	molecular function|DNA binding|IEA|GO:0003677|GOA|na//molecular function|metal ion binding|IEA|GO:0046872|GOA|na//molecular function|zinc ion binding|IEA|GO:0008270|GOA|na//biological process|regulation of transcription, DNA-dependent|IEA|GO:0006355|GOA|na//cellular component|intracellular|IEA|GO:0005622|GOA|na//cellular component|nucleus|IEA|GO:0005634|GOA|na	M	15	1.2094	1.2094	3.0783e-10	93.8485	113.708
A_24_P111009	TTGGAAACTTCATCGTTGAACTTCAAAGTAACTCCGGACATTGAAGAATCCCTTTTGGAG	chr19:5613475-5613511	SAFB2			NM_014649	Scaffold attachment factor B2	molecular function|DNA binding|IEA|GO:0003677|GOA|na//molecular function|RNA binding|IEA|GO:0003723|GOA|na//molecular function|nucleotide binding|IEA|GO:0000166|GOA|na//molecular function|protein binding|IPI|GO:0005515|GOA|12660241//biological process|regulation of transcription|IEA|GO:0045449|GOA|na//cellular component|cytoplasm|IEA|GO:0005737|GOA|na//cellular component|nucleus|IEA|GO:0005634|GO…	F	14	0.5836	-1.7135	2.4539e-09	153.198	85.8959
A_32_P164649	GCTGAAGAAGGCAATTGAAGATGAAGGTGGTAATCCTGACGAAATTGAAATTACCTCCGA	chr19:5626414-5626465	SAFB			NM_002967	Scaffold attachment factor B	molecular function|DNA binding|IEA|GO:0003677|GOA|na//molecular function|RNA binding|IEA|GO:0003723|GOA|na//molecular function|double-stranded DNA binding|TAS|GO:0003690|GOA|1324173//molecular function|nucleotide binding|IEA|GO:0000166|GOA|na//molecular function|protein binding|IPI|GO:0005515|GOA|ARRAY(0x12f0948)//biological process|chromatin organization|TAS|GO:0006325|GOA|1324173//biological pr…	F	14	0.8405	-1.1897	8.7909e-09	69.0108	57.8423
A_24_P570583	AAACCCTATACATGCCATGCCTGTGGGAAGGCCTTTAATACTTCCTCCACACTTTGTCAA	chr19:56889162-56889221	ZNF542			NR_033418	Zinc finger protein 542	molecular function|metal ion binding|IEA|GO:0046872|GOA|na//molecular function|nucleic acid binding|IEA|GO:0003676|GOA|na//molecular function|zinc ion binding|IEA|GO:0008270|GOA|na//cellular component|intracellular|IEA|GO:0005622|GOA|na//cellular component|nucleus|IEA|GO:0005634|GOA|na	M	15	1.2042	1.2042	8.3677e-12	256.432	307.961
A_23_P407583	AAATAGTCTTGTGAAGCTGTAGGCATGATAGATAACATGGCTTTTACTCCTTACTGTTTG	chr19:57324385-57324444	PEG3			NM_006210	Paternally expressed 3	molecular function|metal ion binding|IEA|GO:0046872|GOA|na//molecular function|nucleic acid binding|IEA|GO:0003676|GOA|na//molecular function|transcription factor activity|IEA|GO:0003700|GOA|na//molecular function|zinc ion binding|IEA|GO:0008270|GOA|na//biological process|apoptosis|IEA|GO:0006915|GOA|na//biological process|regulation of transcription, DNA-dependent|IEA|GO:0006355|GOA|na//cellular…	F	15	0.6677	-1.4976	1.0053e-12	184.581	123.557
A_32_P125558	ATTGGATGGGGTTTTGAGTTGCTGGAATAATGGAGTTACAGTGTACAATGCATAAGCAAC	chr19:57819839-57819898							M	16	1.1667	1.1667	1.3738e-13	3838.35	4443.89
A_24_P549927	AAACTGCAATCATTTTTCTTCAGCTTTATCAGAGCAAAAACTAGAAAGCAATGAAGGCCA	chr19:57828575-57828616							F	15	0.8362	-1.196	7.7998e-05	131.569	108.058
A_23_P399146	CTGGTTTTCCAAAAGGAGAGGTAGATGCATATTTTTGTGTGGAACCATTTATCTTAAAAC	chr19:58051653-58051712	ZNF549			NM_153263	Zinc finger protein 549	molecular function|DNA binding|IEA|GO:0003677|GOA|na//molecular function|metal ion binding|IEA|GO:0046872|GOA|na//molecular function|zinc ion binding|IEA|GO:0008270|GOA|na//biological process|regulation of transcription, DNA-dependent|IEA|GO:0006355|GOA|na//cellular component|intracellular|IEA|GO:0005622|GOA|na//cellular component|nucleus|IEA|GO:0005634|GOA|na	M	15	1.1695	1.1695	3.0799e-22	99.2503	116.152
A_23_P348227	TAAACAGCTGTCTTGTCTGTGTGTATATTGTTTGATCAGGGTACATGGCAGCCAGTCACA	chr19:58580414-58580473	ZNF135			NM_007134	Zinc finger protein 135	molecular function|metal ion binding|IEA|GO:0046872|GOA|na//molecular function|transcription factor activity|NAS|GO:0003700|GOA|7557990//molecular function|zinc ion binding|IEA|GO:0008270|GOA|na//biological process|regulation of transcription, DNA-dependent|NAS|GO:0006355|GOA|7557990//cellular component|intracellular|IEA|GO:0005622|GOA|na//cellular component|nucleus|NAS|GO:0005634|GOA|7557990	M	14	1.1784	1.1784	1.9343e-07	52.8068	62.2684
A_23_P413634	TGTTGCTTTAGTTGTTGAAGCAAAAATACTGAGTTGTTATGTTTATGTTATCACCCCACC	chr19:58637916-58637975	ZNF329			NM_024620	Zinc finger protein 329	molecular function|DNA binding|IEA|GO:0003677|GOA|na//molecular function|metal ion binding|IEA|GO:0046872|GOA|na//molecular function|zinc ion binding|IEA|GO:0008270|GOA|na//biological process|regulation of transcription|IEA|GO:0045449|GOA|na//cellular component|intracellular|IEA|GO:0005622|GOA|na//cellular component|nucleus|IEA|GO:0005634|GOA|na	M	16	1.1661	1.1661	1.7144e-32	394.267	459.343
A_23_P141856	AGACCTTGTTTACTAGAAATCAGGTGGCCAAAACATGACTCTCAGAGTGGGGCTTCATGA	chr19:58774859-58774918	ZNF544			NM_014480	Zinc finger protein 544	molecular function|DNA binding|IEA|GO:0003677|GOA|na//molecular function|metal ion binding|IEA|GO:0046872|GOA|na//molecular function|zinc ion binding|IEA|GO:0008270|GOA|na//biological process|regulation of transcription, DNA-dependent|IEA|GO:0006355|GOA|na//cellular component|intracellular|IEA|GO:0005622|GOA|na//cellular component|nucleus|IDA|GO:0005634|GOA|18029348	M	16	1.2739	1.2739	1.6705e-23	441.792	563.466
A_23_P130466	ACCCGAGGTTGGTTGGTCCCAAATCTATCAAACTCAGTGCCCTCTTTAGCGACATATTTT	chr19:58807042-58807101	ZNF8			NM_021089	Zinc finger protein 8	molecular function|DNA binding|NAS|GO:0003677|GOA|2106481//molecular function|metal ion binding|IEA|GO:0046872|GOA|na//molecular function|protein binding|IEA|GO:0005515|GOA|na//molecular function|zinc ion binding|NAS|GO:0008270|GOA|2106481//biological process|BMP signaling pathway|IEA|GO:0030509|GOA|na//biological process|negative regulation of transcription from RNA polymerase II promoter|IEA|GO…	M	16	1.1658	1.1658	1.606e-12	135.999	158.349
A_32_P16462	GGCCAGAAGAATTGGGAGGACAGTGATGAGGAATAATTTTCACTCTTTATCATTTTATAT	chr19:58814852-58814911							M	14	1.3917	1.3917	8.6688e-15	381.908	521.909
A_23_P38952	CCACTGATGATGCTCCTGATGCACCCGTATGCCCAGAAGCGCTCCCGCTACATTTACGTT	chr19:6312421-6312480	ACER1			NM_133492	Alkaline ceramidase 1	molecular function|ceramidase activity|EXP|GO:0017040|GOA|17713573//molecular function|hydrolase activity|IEA|GO:0016787|GOA|na//biological process|ceramide catabolic process|IEA|GO:0046514|GOA|na//biological process|regulation of lipid metabolic process|IEA|GO:0019216|GOA|na//biological process|sphingolipid metabolic process|IEA|GO:0006665|GOA|na//cellular component|Golgi membrane|IEA|GO:0000139…	M	14	1.2175	1.2175	3.1155e-05	17.4706	21.3707
A_23_P159325	TGTAGGTCCCCTGGGGACACAAGCAGGCGCCAATGGTATCTGGGCGGAGCTCACAGAGTT	chr19:8439169-8439228	ANGPTL4			NM_139314	Angiopoietin-like 4	molecular function|enzyme inhibitor activity|ISS|GO:0004857|GOA|na//molecular function|receptor binding|IEA|GO:0005102|GOA|na//biological process|cell differentiation|IEA|GO:0030154|GOA|na//biological process|multicellular organismal development|IEA|GO:0007275|GOA|na//biological process|negative regulation of apoptosis|IDA|GO:0043066|GOA|10698685//biological process|negative regulation of lipopro…	M	14	1.2062	1.2062	1.2016e-10	6492.75	7846.41
A_24_P238836	AGGAGACCCAAGGGAATCCATGTGTTCAAGAATCCCAGCTTTTCTAAAAAGAAGGAGAAG	chr2:101041459-101041518							F	15	0.8166	-1.2246	3.3574e-08	398.015	324.517
A_23_P365785	AACATGGACGACAACATTGTGAAGCATTACTCCAATGAGGACACCTTCCAGCTGCAGATT	chr2:10140731-10140790	GRHL1			NM_198182	Grainyhead-like 1 (Drosophila)	molecular function|DNA binding|IEA|GO:0003677|GOA|na//biological process|multicellular organismal development|IEA|GO:0007275|GOA|na//biological process|regulation of transcription|IEA|GO:0045449|GOA|na//cellular component|Golgi apparatus|IDA|GO:0005794|GOA|18029348//cellular component|cytoplasm|IDA|GO:0005737|GOA|18029348//cellular component|nucleolus|IDA|GO:0005730|GOA|18029348//cellular compone…	M	14	1.2577	1.2577	8.1389e-05	533.869	676.873
A_24_P932536	TACGTTTGTTTCATACATTCAAAAATAGGATTCCCAGTACCTAAGATCACCCTTTGAATC	chr2:102738472-102738531	UNQ9419			AY358263	AHPA9419		F	14	0.5713	-1.7502	2.9704e-09	39.3507	22.4037
A_23_P429425	GTTATGAGAAAGATGTTGGGAATAAAACCACCATACGCATCATTAATTCGCAGATTCTGA	chr2:107450505-107450557	ST6GAL2			NM_032528	ST6 beta-galactosamide alpha-2,6-sialyltranferase 2	molecular function|beta-galactoside alpha-2,6-sialyltransferase activity|IDA|GO:0003835|GOA|12235148//biological process|growth|NAS|GO:0040007|GOA|12235148//biological process|multicellular organismal development|NAS|GO:0007275|GOA|12235148//biological process|oligosaccharide metabolic process|IDA|GO:0009311|GOA|12235148//biological process|protein amino acid glycosylation|IEA|GO:0006486|GOA|na//…	F	15	0.8107	-1.2336	0.0002	13.5025	11.0958
A_24_P290502	AAGAACCTTCAAGAAAAGAATGGAGTATACTTACTTAGTCTCAGTCAAAGAGATACCATG	chr2:109087469-109087528	GCC2			NR_028063	GRIP and coiled-coil domain containing 2	molecular function|identical protein binding|IPI|GO:0042802|GOA|18243103//molecular function|protein binding|IPI|GO:0005515|GOA|18243103//cellular component|Golgi apparatus|IDA|GO:0005794|GOA|18243103//cellular component|Golgi membrane|IEA|GO:0000139|GOA|na//cellular component|cytoplasm|IEA|GO:0005737|GOA|na//cellular component|membrane|IEA|GO:0016020|GOA|na	F	15	0.7036	-1.4212	2.5441e-08	1313.28	912.793
A_23_P210358	TCTACCCATATTTAAAGCTATATCTCAAAGCAGTTGAGAGAAGAGGACCTATATGAATGG	chr2:109300515-109300574	LIMS1			NM_004987	LIM and senescent cell antigen-like domains 1	molecular function|metal ion binding|IEA|GO:0046872|GOA|na//molecular function|protein binding|IPI|GO:0005515|GOA|19074270//molecular function|zinc ion binding|IDA|GO:0008270|GOA|19074270//biological process|cell aging|TAS|GO:0007569|GOA|7517666//cellular component|cell junction|IEA|GO:0030054|GOA|na//cellular component|cytosol|EXP|GO:0005829|GOA|ARRAY(0xe9b5b8)//cellular component|focal adhesion…	F	16	0.7768	-1.2873	2.0008e-13	2687.76	2084.84
A_23_P309996	TTAGAGAAATAGAGGAAGTTGTCGTGTAGTTGTCATGTATTCAGTCCACTTAAGGGCAGT	chr2:111911357-111911416				DQ849202			M	16	1.269	1.269	1.6211e-08	199.893	255.402
A_24_P122921	ACTTGTGTTTTGCACTGATGAATTTTGACAGGGTAATTGCCACTTTACTTGTGCAATACT	chr2:111925892-111925951	BCL2L11			NM_138621	BCL2-like 11 (apoptosis facilitator)	molecular function|microtubule binding|IEA|GO:0008017|GOA|na//molecular function|protein binding|IPI|GO:0005515|GOA|ARRAY(0x2e999a8)//biological process|B cell apoptosis|IEA|GO:0001783|GOA|na//biological process|B cell homeostasis|IEA|GO:0001782|GOA|na//biological process|T cell homeostasis|IEA|GO:0043029|GOA|na//biological process|activation of pro-apoptotic gene products|EXP|GO:0008633|GOA|1476…	M	16	1.2612	1.2612	1.6788e-29	4493.97	5682.68
A_32_P184937	AGCGACCATCCAGTCATTTATTTCCCTCCATTCCCAATGATGTACACACGACTAAGAAGG	chr2:112252573-112252632	LOC541471	NCRNA00152		NR_024373	hypothetical LOC541471		M	14	1.1968	1.1968	6.0981e-05	120.423	144.695
A_23_P17053	GTTTCTGTTTTGCTTTATTCCCTCTTGGGATGATATCATCCAGTCTTTATATGTTGCCAA	chr2:113743007-113743066	IL1F9			NM_019618	Interleukin 1 family, member 9	molecular function|cytokine activity|IEA|GO:0005125|GOA|na//molecular function|interleukin-1 receptor antagonist activity|IEA|GO:0005152|GOA|na//biological process|cell-cell signaling|TAS|GO:0007267|GOA|10744718//cellular component|extracellular region|IEA|GO:0005576|GOA|na//cellular component|extracellular space|IEA|GO:0005615|GOA|na	M	14	1.4696	1.4696	4.0446e-10	22.402	33.1341
A_23_P313645	GTATAATAAGCAAATACACTATAATAGATCCACGTTACTGGAATCTGTAAACCTTGAGGG	chr2:128064470-128064529	MAP3K2			NM_006609	Mitogen-activated protein kinase kinase kinase 2	molecular function|ATP binding|IEA|GO:0005524|GOA|na//molecular function|MAP kinase kinase kinase activity|IEA|GO:0004709|GOA|na//molecular function|metal ion binding|IEA|GO:0046872|GOA|na//molecular function|nucleotide binding|IEA|GO:0000166|GOA|na//molecular function|protein binding|IEA|GO:0005515|GOA|na//molecular function|protein kinase activity|IDA|GO:0004672|GOA|15001576//molecular function…	F	14	0.7741	-1.2918	2.9768e-13	2152.13	1657.26
A_24_P396753	GGACCATCCTTGGTTTTCTACAGATTTTAGCGTCTCGAATTCAGCATATGGTGCTAAGGA	chr2:12880797-12880856	TRIB2			NR_027303	tribbles homolog 2 (Drosophila)	molecular function|ATP binding|IEA|GO:0005524|GOA|na//molecular function|nucleotide binding|ISS|GO:0000166|GOA|na//molecular function|protein binding|IEA|GO:0005515|GOA|na//molecular function|protein kinase activity|ISS|GO:0004672|GOA|na//molecular function|protein kinase inhibitor activity|IEA|GO:0004860|GOA|na//biological process|protein amino acid phosphorylation|ISS|GO:0006468|GOA|na//biologi…	F	14	0.8338	-1.1994	1.9198e-11	231.728	192.044
A_23_P253221	TTGCACTATTCCTTCTCCAAGCCAGAAACCACATTTAATTTCATAAATAAATTTATGAAA	chr2:131804762-131804821	ARHGEF4			NM_032995	Rho guanine nucleotide exchange factor (GEF) 4	molecular function|Rho guanyl-nucleotide exchange factor activity|NAS|GO:0005089|GOA|na//molecular function|guanyl-nucleotide exchange factor activity|EXP|GO:0005085|GOA|11756498//molecular function|protein binding|IPI|GO:0005515|GOA|17588722//molecular function|protein domain specific binding|IPI|GO:0019904|GOA|10947987//biological process|apoptosis|EXP|GO:0006915|GOA|12376548//biological proces…	F	14	0.7856	-1.2729	6.8564e-06	132.969	104.263
A_24_P298224	CCAGGATGGAAGAAACAGTACGAAATCTATTGCAGAGTCAAGGATCTCCAGAGCAGAAAA	chr2:133751757-133751815	NCKAP5			NM_207481	NCK-associated protein 5	molecular function|molecular_function|ND|GO:0003674|GOA|na//molecular function|protein binding|IPI|GO:0005515|GOA|17474147//biological process|biological_process|ND|GO:0008150|GOA|na//cellular component|cellular_component|ND|GO:0005575|GOA|na	F	15	0.7208	-1.3874	2.1476e-08	95.452	67.6458
A_32_P141612	GGTTTACAAAAGACAGACTGTCCCTATGCTTGTGCAGCTTACAATCTATTTAACTATTAG	chr2:148691768-148691827	ORC4L			NM_181742	Origin recognition complex, subunit 4-like (yeast)	molecular function|ATP binding|IEA|GO:0005524|GOA|na//molecular function|DNA binding|IEA|GO:0003677|GOA|na//molecular function|DNA replication origin binding|IMP|GO:0003688|GOA|9353276//molecular function|nucleoside-triphosphatase activity|IEA|GO:0017111|GOA|na//molecular function|nucleotide binding|IDA|GO:0000166|GOA|9353276//molecular function|protein binding|IPI|GO:0005515|GOA|15232106//biolog…	F	14	0.8586	-1.1647	8.9846e-15	177.777	152.529
A_23_P382302	GGTTTGCTTAATCAAACAGAATGTGTGTCAGATAATCAGGTTCATCTTTCTGAATCTACA	chr2:152320022-152320081	RIF1			NM_018151	RAP1 interacting factor homolog (yeast)	molecular function|binding|IEA|GO:0005488|GOA|na//biological process|cell cycle|IEA|GO:0007049|GOA|na//biological process|response to DNA damage stimulus|IEA|GO:0006974|GOA|na//cellular component|chromosome|IEA|GO:0005694|GOA|na//cellular component|chromosome, telomeric region|IEA|GO:0000781|GOA|na//cellular component|cytoplasm|IEA|GO:0005737|GOA|na//cellular component|cytoskeleton|IEA|GO:0005856…	F	16	0.6446	-1.5514	3.0482e-08	350.667	217.278
A_23_P146783	TCTGCAGGACTTACAGATCCTGCAGTCAATGTTTCGGTTTAGACTCTCCACTGTTACCTA	chr2:152342192-152342251	NEB			NM_004543	Nebulin	molecular function|actin binding|IEA|GO:0003779|GOA|na//molecular function|protein binding|IPI|GO:0005515|GOA|15967462//molecular function|structural constituent of muscle|TAS|GO:0008307|GOA|7739042//biological process|muscle organ development|TAS|GO:0007517|GOA|7739042//biological process|regulation of actin filament length|NAS|GO:0030832|GOA|7739042//biological process|somatic muscle developmen…	F	14	0.6342	-1.5768	1.6691e-10	190.298	118.678
A_24_P94402	GTTAATCTCTGTTATGTACTGTACTAATTCTTACACTGCCTGTATACTTTAGTATGACGC	chr2:16086767-16086826	MYCN			NM_005378	V-myc myelocytomatosis viral related oncogene, neuroblastoma derived (avian)	molecular function|DNA binding|TAS|GO:0003677|GOA|10597290//molecular function|protein binding|IPI|GO:0005515|GOA|ARRAY(0x17d0528)//molecular function|transcription factor activity|IEA|GO:0003700|GOA|na//biological process|branching morphogenesis of a tube|IEA|GO:0048754|GOA|na//biological process|lung development|IEA|GO:0030324|GOA|na//biological process|positive regulation of cell proliferation…	M	15	1.3432	1.3432	8.7512e-06	62.4067	86.2112
A_32_P47641	AGCACTGGTCATAGACTCTTGCCTGAAAAAGTTGCCCCTAAAAACCACACAGTCAAAACA	chr2:163642280-163642339				AF035312	Clone 23638 mRNA sequence		F	14	0.5661	-1.7664	1.1131e-08	14.5815	7.8908
A_23_P165909	AACCAGAAGAAATAGATGAATCCCTTCGGAGGTACTTCATGAAACGACTTTTAATCCCAC	chr2:164466388-164466447	FIGN			NM_018086	Fidgetin	molecular function|ATP binding|IEA|GO:0005524|GOA|na//molecular function|nucleoside-triphosphatase activity|IEA|GO:0017111|GOA|na//molecular function|nucleotide binding|IEA|GO:0000166|GOA|na//cellular component|nuclear matrix|ISS|GO:0016363|GOA|na//cellular component|nucleus|IEA|GO:0005634|GOA|na	F	16	0.6393	-1.5642	8.8336e-29	38.892	24.6646
A_24_P3005	TTTTACAAAGCGTGTTTTGGGTGAGAGTGGGGAGATGGATTCTCTTCGTTCACAGATGGA	chr2:167055558-167055617	SCN9A			NM_002977	Sodium channel, voltage-gated, type IX, alpha subunit	molecular function|voltage-gated ion channel activity|IEA|GO:0005244|GOA|na//molecular function|voltage-gated sodium channel activity|IEA|GO:0005248|GOA|na//biological process|ion transport|IEA|GO:0006811|GOA|na//biological process|sodium ion transport|IEA|GO:0006814|GOA|na//biological process|transmembrane transport|IEA|GO:0055085|GOA|na//cellular component|integral to membrane|IEA|GO:0016021|GO…	F	16	0.8605	-1.1621	4.3023e-09	185.028	157.892
A_24_P850069	AGTGGGACTCTCCATCCTCAAGTCTGCGCTCCAGAAAAACCACGCCAGCCGTCCCGGGGG	chr2:168150529-168150566							M	14	1.2532	1.2532	3.2918e-07	19.3789	24.3499
A_23_P165408	AAAGAATGCAGGGTTTGAAGTTCCTTACCTGATAATTGTGTCTGGCACATGATAGGGGAT	chr2:170606298-170606357	KLHL23			NM_144711	Kelch-like 23 (Drosophila)	molecular function|protein binding|IEA|GO:0005515|GOA|na	F	14	0.7616	-1.313	4.4917e-13	138.855	105.966
A_24_P345451	CCCTCATTTTTTGGATAGTCACCAGACCGCAATGGAAACGTCCTAAGGAGCCAAATTCTA	chr2:172411114-172411173	CYBRD1			NM_024843	Cytochrome b reductase 1	molecular function|ferric-chelate reductase activity|IDA|GO:0000293|GOA|14499595//molecular function|metal ion binding|IEA|GO:0046872|GOA|na//molecular function|oxidoreductase activity|IEA|GO:0016491|GOA|na//biological process|electron transport chain|IEA|GO:0022900|GOA|na//biological process|response to iron ion|IEA|GO:0010039|GOA|na//biological process|transport|IEA|GO:0006810|GOA|na//cellular …	F	16	0.8041	-1.2436	1.6228e-27	427.482	344.75
A_24_P405313	ACTCTACAGGGGTCTGATACCACAACTTATAGGGGTTGCTCCAGAAAAGGCCATTAAACT	chr2:172666738-172666787	SLC25A12			NM_003705	Solute carrier family 25 (mitochondrial carrier, Aralar), member 12	molecular function|L-aspartate transmembrane transporter activity|IDA|GO:0015183|GOA|11566871//molecular function|L-glutamate transmembrane transporter activity|IDA|GO:0005313|GOA|11566871//molecular function|calcium ion binding|IDA|GO:0005509|GOA|9722566//molecular function|protein binding|IPI|GO:0005515|GOA|17353931//molecular function|transporter activity|IEA|GO:0005215|GOA|na//biological proc…	F	15	0.8533	-1.172	2.3766e-09	62.7167	53.6658
A_23_P318300	AAAGTCCACAGTGTATTCAGAAATCCAAGTTGGTGTCATACATTTCATTTTGATGTGAAC	chr2:174091756-174091815	ZAK			NM_133646	Sterile alpha motif and leucine zipper containing kinase AZK	molecular function|ATP binding|IDA|GO:0005524|GOA|11836244//molecular function|MAP kinase kinase kinase activity|IDA|GO:0004709|GOA|11836244//molecular function|identical protein binding|IPI|GO:0042802|GOA|10924358//molecular function|magnesium ion binding|IDA|GO:0000287|GOA|11836244//molecular function|nucleotide binding|IEA|GO:0000166|GOA|na//molecular function|protein binding|IPI|GO:0005515|GO…	F	15	0.8332	-1.2002	1.4458e-18	2861.41	2377.08
A_23_P143029	AAAGAAAAGAAACTGAACAGAGACCGTCTGCAGTATTTCACTGGAAACCCCTTATTTTGA	chr2:176973811-176973870	HOXD11			NM_021192	Homeobox D11	molecular function|sequence-specific DNA binding|IEA|GO:0043565|GOA|na//molecular function|transcription factor activity|NAS|GO:0003700|GOA|na//biological process|anterior/posterior pattern formation|IEA|GO:0009952|GOA|na//biological process|branching involved in ureteric bud morphogenesis|IEA|GO:0001658|GOA|na//biological process|cartilage development involved in endochondral bone morphogenesis|…	F	14	0.7678	-1.3024	3.8478e-05	15.1968	11.7053
A_32_P116857	CAGTTTCATCTCCAGTAATAGTGTGAAACAATTTCCTTCCAGTGGGACAGAAACCTAGAC	chr2:178489045-178489104	PDE11A			NM_016953	Phosphodiesterase 11A	molecular function|3',5'-cyclic-GMP phosphodiesterase activity|IEA|GO:0047555|GOA|na//molecular function|3',5'-cyclic-nucleotide phosphodiesterase activity|TAS|GO:0004114|GOA|10725373//molecular function|cyclic-nucleotide phosphodiesterase activity|NAS|GO:0004112|GOA|10906126//molecular function|hydrolase activity|IEA|GO:0016787|GOA|na//molecular function|metal ion binding|IEA|GO:0046872|GOA|na//…	F	16	0.6024	-1.6601	2.8915e-10	1754.65	1038.81
A_32_P196438	AGCCCTGACAACCATCTTGAAGATGGAATCATGAATATGGCAAATTTTCTACGGGGCTTT	chr2:180634453-180634512	ZNF385B			NM_152520	Zinc finger protein 385B	molecular function|metal ion binding|IEA|GO:0046872|GOA|na//molecular function|nucleic acid binding|IEA|GO:0003676|GOA|na//molecular function|zinc ion binding|IEA|GO:0008270|GOA|na//cellular component|intracellular|IEA|GO:0005622|GOA|na//cellular component|nucleus|IEA|GO:0005634|GOA|na	F	16	0.7779	-1.2855	2.5744e-14	68.7297	53.5571
A_24_P924040	GATCCTGAAGAAATTCTTTATAATCTTGGATTTGGACGTGATGAACCAGATATTGCTTCT	chr2:182765454-182765513	SSFA2			NM_006751	Sperm specific antigen 2	molecular function|actin binding|IEA|GO:0003779|GOA|na//cellular component|cytoplasm|IEA|GO:0005737|GOA|na//cellular component|plasma membrane|NAS|GO:0005886|GOA|1555770	F	14	0.593	-1.6864	2.6248e-26	486.357	288.487
A_24_P476081	AGGGTATCTAGTTAGAGTTATATATATAGTTAGATACATTTGTTTCTGTTGATATTCAGT	chr2:197017885-197017944				AK098043	CDNA FLJ40724 fis, clone THYMU2028724		F	14	0.6838	-1.4624	7.9209e-05	20.7172	13.9695
A_23_P368393	GTGGCATTGCTTAATGATATACCACAGTCAACAGAACAGTATGATCCATTTGCTGAGCAC	chr2:198285739-198285791	SF3B1			NM_012433	Splicing factor 3b, subunit 1, 155kDa	molecular function|chromatin binding|IEA|GO:0003682|GOA|na//molecular function|protein binding|IPI|GO:0005515|GOA|17353931//biological process|RNA splicing|EXP|GO:0008380|GOA|12226669//biological process|RNA splicing, via transesterification reactions|NAS|GO:0000375|GOA|9585501//biological process|anterior/posterior pattern formation|IEA|GO:0009952|GOA|na//biological process|nuclear mRNA splicing…	F	14	0.8624	-1.1595	2.436e-08	381.646	328.591
A_23_P96144	CCATGGTGTCTAAAGATATAGGAATGAACTGTCTGTGAAATGTTTTCAAGCCTATGGAGT	chr2:203424632-203424691	BMPR2			NM_001204	Bone morphogenetic protein receptor, type II (serine/threonine kinase)	molecular function|ATP binding|IEA|GO:0005524|GOA|na//molecular function|growth factor binding|IEA|GO:0019838|GOA|na//molecular function|metal ion binding|IEA|GO:0046872|GOA|na//molecular function|nucleotide binding|IEA|GO:0000166|GOA|na//molecular function|protein binding|IPI|GO:0005515|GOA|ARRAY(0xb6bee4)//molecular function|protein serine/threonine kinase activity|IEA|GO:0004674|GOA|na//molecu…	F	15	0.6485	-1.5421	1.4963e-13	1041.28	668.772
A_32_P195401	TCGGTATTGTTACGCTGTACTTATGTATTCCCTGTACCTGAACACTTGTTGCTGCCTCAC	chr2:203634375-203634434	FAM117B			NM_173511	Family with sequence similarity 117, member B		F	16	0.8173	-1.2235	2.3344e-11	1150.83	939.437
A_24_P376902	TGAGCCATTACTTATCTCTTCAGAAGACTTAAGTCTTCCTTTATACTCAGTGAAATTTCC	chr2:203642211-203642270	ICA1L			NM_138468	Islet cell autoantigen 1,69kDa-like		M	14	1.1651	1.1651	0.0003	29.9175	34.6817
A_32_P83203	GAACTGTCAAAATGCTGTAACCACCTCTAGGCGAAATGATAATAGTATCCTGCATCCACT	chr2:206041210-206041269	PARD3B			NM_205863	Par-3 partitioning defective 3 homolog B (C. elegans)	molecular function|protein binding|IEA|GO:0005515|GOA|na//biological process|cell cycle|IEA|GO:0007049|GOA|na//biological process|cell division|IEA|GO:0051301|GOA|na//cellular component|cell junction|IEA|GO:0030054|GOA|na//cellular component|endomembrane system|IEA|GO:0012505|GOA|na//cellular component|membrane|IEA|GO:0016020|GOA|na//cellular component|tight junction|IEA|GO:0005923|GOA|na	F	15	0.7999	-1.2501	1.039e-08	128.956	102.57
A_32_P171152	ACAAGAGTATGGGATACCCTCCTAACCATACCGGTAGTTGTCAGTTTTATTTAAAGTGGG	chr2:208688471-208688530	PLEKHM3			NM_001080475	Pleckstrin homology domain containing, family M, member 3	molecular function|metal ion binding|IEA|GO:0046872|GOA|na//biological process|intracellular signaling cascade|IEA|GO:0007242|GOA|na	F	15	0.8142	-1.2282	5.791e-06	115.877	92.9659
A_23_P380901	TAACGACATGAAAATGCAAGTGTCAATGGAGTAGTTTATTACCTTCTATTGGCATCAAGT	chr2:209358543-209358602	PTH2R			NM_005048	Parathyroid hormone 2 receptor	molecular function|parathyroid hormone receptor activity|TAS|GO:0004991|GOA|7797535//biological process|G-protein coupled receptor protein signaling pathway|EXP|GO:0007186|GOA|18240029//biological process|signal transduction|IEA|GO:0007165|GOA|na//cellular component|integral to plasma membrane|TAS|GO:0005887|GOA|7797535//cellular component|plasma membrane|IEA|GO:0005886|GOA|na	M	14	1.6521	1.6521	1.9763e-05	64.8172	108.402
A_32_P127978	AAACTGTGTGCCCCTAGTTTCAGGCAGAACTTAAACTGTCAGAGGTACTAGCTACATGAT	chr2:213868231-213868290	IKZF2			NM_016260	IKAROS family zinc finger 2 (Helios)	molecular function|DNA binding|IEA|GO:0003677|GOA|na//molecular function|metal ion binding|IEA|GO:0046872|GOA|na//molecular function|molecular_function|ND|GO:0003674|GOA|na//molecular function|protein heterodimerization activity|IEA|GO:0046982|GOA|na//molecular function|protein homodimerization activity|IEA|GO:0042803|GOA|na//molecular function|transcription activator activity|IEA|GO:0016563|GOA|…	F	16	0.6039	-1.6559	1.6572e-13	116.367	69.3305
A_24_P255693	CTCATCCTGCATCCCCTACCTACTTGGATGAATATTAATATTTACAATAACAGAGAAAAG	chr2:217475812-217475871				BC035740	Homo sapiens, clone IMAGE:5742003, mRNA		F	14	0.8006	-1.249	9.7913e-08	161.274	129.114
A_24_P105733	GACCTTGATGATGCTTTCAAAGATGATCGATTTCCAGAGTATGGCAAAGTGGAGTTTGTA	chr2:218747097-218747136	TNS1			NM_022648	Tensin 1	molecular function|actin binding|IEA|GO:0003779|GOA|na//molecular function|protein binding|IPI|GO:0005515|GOA|17190795//biological process|cell migration|IEA|GO:0016477|GOA|na//biological process|cell-substrate junction assembly|IEA|GO:0007044|GOA|na//cellular component|cell-substrate junction|IEA|GO:0030055|GOA|na//cellular component|cytoplasm|IEA|GO:0005737|GOA|na//cellular component|cytoskelet…	F	15	0.722	-1.3851	1.2007e-05	30.5283	21.1195
A_23_P16866	CTGATTGTAGGGTCTCATTTTCTCACCGATATTAGTCCTACACCAATTGAAGTGAAATTT	chr2:219314095-219314154	VIL1			NM_007127	Villin 1	molecular function|actin binding|IEA|GO:0003779|GOA|na//molecular function|protein binding|IPI|GO:0005515|GOA|17353931//biological process|actin filament capping|IEA|GO:0051693|GOA|na//biological process|actin filament severing|TAS|GO:0051014|GOA|2846586//biological process|cytoskeleton organization|IEA|GO:0007010|GOA|na//biological process|protein complex assembly|TAS|GO:0006461|GOA|2846586//cel…	F	16	0.4309	-2.321	4.1422e-42	4234.04	1804.79
A_23_P209527	ACACTGGTTTGCCATTCTGTTCCTTTTAAGAAGTAACAGTGCTGCAAGGAAGTCCATGTC	chr2:219314819-219314878							F	16	0.4652	-2.1498	0	2893.33	1347.35
A_23_P28246	GGCCATGATTTAGTGGACCATGAATGATTGAGATTTTGCCTGTGTACTATCAATGCCACT	chr2:220026377-220026436	SLC23A3			NM_144712	Solute carrier family 23 (nucleobase transporters), member 3	molecular function|transporter activity|IEA|GO:0005215|GOA|na//biological process|transmembrane transport|IEA|GO:0055085|GOA|na//cellular component|integral to membrane|IEA|GO:0016021|GOA|na//cellular component|membrane|IEA|GO:0016020|GOA|na	F	16	0.46	-2.1737	0	313.367	143.471
A_24_P60217	AGGTGCCTAAGATTAGACTTTGGGCTAAGAGAGTGGGGAAGTGAACAAATCACCACGGAA	chr2:220029709-220029768				AK055730			F	14	0.8015	-1.2476	1.0635e-05	19.6406	15.7146
A_23_P254522	TCCTAAAAGTTCAACCTGTTCATCTTGAACTTGGCCTGAGAACATTTTCTGGGAAGAGGT	chr2:227870036-227870095	COL4A4			NM_000092	Collagen, type IV, alpha 4	molecular function|extracellular matrix structural constituent|IMP|GO:0005201|GOA|ARRAY(0xe831a8)//molecular function|protein binding|IPI|GO:0005515|GOA|12878203//biological process|glomerular basement membrane development|IMP|GO:0032836|GOA|ARRAY(0x1a46600)//cellular component|basal lamina|IDA|GO:0005605|GOA|2211832//cellular component|collagen|IEA|GO:0005581|GOA|na//cellular component|collagen …	F	16	0.6879	-1.4538	1.3618e-13	132.08	89.5274
A_24_P342829	GAACTTTTTATCCAATGACTCAACTCTAATTACATCTAAGTTAGACTTGCTCACGTTCAG	chr2:230899997-230900056	SLC16A14			NM_152527	Solute carrier family 16, member 14 (monocarboxylic acid transporter 14)	molecular function|symporter activity|IEA|GO:0015293|GOA|na//biological process|transmembrane transport|IEA|GO:0055085|GOA|na//cellular component|integral to membrane|IEA|GO:0016021|GOA|na//cellular component|plasma membrane|IEA|GO:0005886|GOA|na	M	15	2.1823	2.1823	0	317.89	699.72
A_24_P271985	ACACCAGCATTGGGAATTCTGTTTGGGGCTCTATAAATACTGGTCCTCCTAACCAGTGGG	chr2:233709092-233709151	GIGYF2			NM_015575	GRB10 interacting GYF protein 2	molecular function|protein binding|IPI|GO:0005515|GOA|16120600	F	15	0.7583	-1.3187	1.0226e-07	1126.86	835.29
A_23_P412932	GAACAATTTTATGATCGGTCACTTGGGATCATGAGAAGGGTATTGCCTCCTGGAAACAGA	chr2:234975894-234978606	SPP2			NM_006944	Secreted phosphoprotein 2, 24kDa	molecular function|endopeptidase inhibitor activity|TAS|GO:0004866|GOA|7814406//biological process|bone remodeling|IEA|GO:0046849|GOA|na//biological process|protein complex assembly|IEA|GO:0006461|GOA|na//biological process|skeletal system development|TAS|GO:0001501|GOA|7814406//cellular component|extracellular region|IEA|GO:0005576|GOA|na//cellular component|protein complex|IEA|GO:0043234|GOA|na	F	15	0.7784	-1.2846	2.2833e-26	35070.6	27282
A_23_P131676	ATCTGTGTGGTGTTTTGTACCGGCACGGGATATGGAACGAAAACTGCTTTGTAATGCAGT	chr2:237490783-237490842	CXCR7			NM_020311	Chemokine (C-X-C motif) receptor 7	molecular function|G-protein coupled receptor activity|IEA|GO:0004930|GOA|na//molecular function|protein binding|IPI|GO:0005515|GOA|17474147//molecular function|receptor activity|IEA|GO:0004872|GOA|na//biological process|G-protein coupled receptor protein signaling pathway|EXP|GO:0007186|GOA|18240029//biological process|biological_process|ND|GO:0008150|GOA|na//biological process|interspecies inte…	M	16	1.5351	1.5351	1.7405e-10	1764.1	2811.88
A_32_P227648	TCAAAGGTAACATTGCAATACAGGGAGCAGGGAGGGACAAGATTATTTATTTTAATTGTG	chr2:238013059-238013118							F	15	0.8558	-1.1685	3.56e-05	86.3762	73.9415
A_32_P64004	AGAGTGAAGCTTACACTGAAGCCAGTATTTCCACATCCCATATGATCTGGTGCTTATGTT	chr2:238394572-238394631							F	16	0.8289	-1.2064	0.0002	36.0641	29.7071
A_23_P431263	TTTTTTAATATATAAGTAATTTCTCTTTTCATTTCTAATCTTAAAAGCCTTTATTGCTGA	chr2:23867988-23868047				AK024168			F	14	0.3542	-2.8235	2.1123e-10	10.0293	3.6329
A_23_P28153	CAGGAGGCCGGGCCTTGGGAAGAGTATGAATGGATTCCCTGTTACTTAGAATATTCAAAA	chr2:239000623-239000682	SCLY			AF175767	Selenocysteine lyase	molecular function|lyase activity|IEA|GO:0016829|GOA|na//molecular function|pyridoxal phosphate binding|IEA|GO:0030170|GOA|na//molecular function|selenocysteine lyase activity|IEA|GO:0009000|GOA|na//molecular function|transferase activity|IEA|GO:0016740|GOA|na//biological process|cellular amino acid metabolic process|TAS|GO:0006520|GOA|10692412//biological process|metabolic process|IEA|GO:0008152…	M	14	1.1941	1.1941	6.4481e-08	69.722	83.6123
A_23_P60990	AAATGCTGTATATTTGGTTTTGAAAAAATGAATGTGCTGGGTATACACAGCAGAAAGGGT	chr2:241826078-241826137	C2orf54			NM_024861	Chromosome 2 open reading frame 54		F	15	0.6795	-1.4716	1.8824e-11	338.147	236.351
A_32_P206208	GCTGTGTGCTGTGCTAGAAGGGCACAGAGACTGTGTGGCAGCGTCTTGGCCTTGGCCACA	chr2:242188998-242189057							F	14	0.7974	-1.254	1.9363e-05	17.6909	14.0689
A_23_P142631	GGTTGTGCATTTTGTGTGATGCATGTAGTAGCCTTTCCTGATGACAGAACACAGATCTCT	chr2:24286286-24286345	FKBP1B			NM_054033	FK506 binding protein 1B, 12.6 kDa	molecular function|FK506 binding|IDA|GO:0005528|GOA|7592869//molecular function|isomerase activity|IEA|GO:0016853|GOA|na//molecular function|peptidyl-prolyl cis-trans isomerase activity|IDA|GO:0003755|GOA|7592869//molecular function|protein binding|IPI|GO:0005515|GOA|7592869//molecular function|receptor binding|IPI|GO:0005102|GOA|ARRAY(0xcfcc74)//molecular function|ryanodine-sensitive calcium-rel…	M	14	1.5268	1.5268	1.5215e-10	643.125	1014.66
A_23_P16798	AACACTGGTGAATGGATTTGCCAAGAACCCTTTGCAAGCCCGAAGAGAAGGACTGTATTT	chr2:24344091-24344150	PFN4			NM_199346	Profilin family, member 4	molecular function|actin binding|IEA|GO:0003779|GOA|na//biological process|actin cytoskeleton organization|IEA|GO:0030036|GOA|na//cellular component|actin cytoskeleton|IEA|GO:0015629|GOA|na//cellular component|cytoplasm|IEA|GO:0005737|GOA|na	M	14	1.2298	1.2298	2.6664e-10	32.4277	39.5332
A_24_P59722	GACAACGTCGCTTAGAATGGGAGAGAATTCGGCGACAGGAGCTTCTCAATCAAAAGAATA	chr2:24521602-24521661	ITSN2			NM_147152	Intersectin 2	molecular function|Rho guanyl-nucleotide exchange factor activity|IEA|GO:0005089|GOA|na//molecular function|SH3/SH2 adaptor activity|TAS|GO:0005070|GOA|9630982//molecular function|calcium ion binding|IEA|GO:0005509|GOA|na//molecular function|protein binding|IPI|GO:0005515|GOA|ARRAY(0x2eb8028)//biological process|endocytosis|IEA|GO:0006897|GOA|na//biological process|regulation of Rho protein signa…	F	16	0.7069	-1.4147	1.2411e-09	1576.27	1088.76
A_32_P41099	AGGGGCAGAAATATTTGGGTTCCTCCGTTTATTAGTAAAGTGTCTTTGGACTATTGTCTC	chr2:24749315-24749374				AF116622			F	14	0.8159	-1.2256	0.0017	265.025	215.997
A_24_P353964	AAATACACTGAGTAAAGAGCTACATTCAGAGTTCTCAGAAGTTATGAATGAAATCTGGGC	chr2:26459795-26459854	HADHA			NM_000182	Hydroxyacyl-Coenzyme A dehydrogenase/3-ketoacyl-Coenzyme A thiolase/enoyl-Coenzyme A hydratase (trifunctional protein), alpha subunit	molecular function|3-hydroxyacyl-CoA dehydrogenase activity|IEA|GO:0003857|GOA|na//molecular function|NAD or NADH binding|IEA|GO:0051287|GOA|na//molecular function|acetyl-CoA C-acetyltransferase activity|TAS|GO:0003985|GOA|8135828//molecular function|acetyl-CoA C-acyltransferase activity|IEA|GO:0003988|GOA|na//molecular function|acyl-CoA binding|IEA|GO:0000062|GOA|na//molecular function|binding|I…	F	15	0.8666	-1.1539	0.0013	4332.66	3719.34
A_23_P357724	GACTTCAGACTCACCATAATTGCTGATAATTACCCACTCTTAAATTTGTCGAGTGATTTT	chr2:26952205-26952264	KCNK3			NM_002246	Potassium channel, subfamily K, member 3	molecular function|potassium channel activity|IEA|GO:0005267|GOA|na//molecular function|protein binding|IEA|GO:0005515|GOA|na//molecular function|voltage-gated ion channel activity|IEA|GO:0005244|GOA|na//biological process|ion transport|IEA|GO:0006811|GOA|na//biological process|potassium ion transport|IEA|GO:0006813|GOA|na//biological process|synaptic transmission|TAS|GO:0007268|GOA|9312005//cell…	F	15	0.7896	-1.2665	0.0002	43.8201	34.3132
A_32_P217543	TTCCGGAGCCATAGTTTACCTATTTCCCACAAAAAGCAATCCTCTGTGTTCAGGAACCAA	chr2:27789813-27789872							F	14	0.607	-1.6474	8.9657e-07	29.964	17.8141
A_24_P119002	TTTCACTGACATCTGGGGATGTGACCAAGCGCCTTCTCATTCAGAAGAACTGCCTCCTCT	chr2:33817153-33817212	FAM98A			NM_015475	Family with sequence similarity 98, member A		F	15	0.7787	-1.2842	6.9367e-09	493.346	382.176
A_32_P92536	CTCTTGTAAGTTGTCTGTTGACCACATTCAAAAGTACTTTTTCCAAATAAAACTTTGCCT	chr2:37064852-37064911							M	15	1.2061	1.2061	1.3671e-07	43.5405	52.1804
A_32_P120863	ATATGAAGCCTCCAAGCTATGATTCTGGTAAGGTAATGAAACAGAAGTGCAGCCACAACA	chr2:37132728-37143247	STRN	LOC729862		NM_003162	Striatin, calmodulin binding protein	molecular function|armadillo repeat domain binding|IPI|GO:0070016|GOA|18502210//molecular function|calmodulin binding|ISS|GO:0005516|GOA|na//molecular function|calmodulin binding|NAS|GO:0005516|GOA|ARRAY(0x17bb268)//molecular function|estrogen receptor binding|IPI|GO:0030331|GOA|15569929//molecular function|protein binding|IPI|GO:0005515|GOA|ARRAY(0x4a4b5e8)//molecular function|protein complex bi…	F	15	0.8143	-1.228	6.0115e-05	65.287	52.7712
A_23_P142750	AGAACAGATTTCTTCGCAAGACTATGGAAAGGAAGTGGACCTCTACGCTTTGGGGCTAAT	chr2:37336386-37336440	EIF2AK2			NM_002759	Eukaryotic translation initiation factor 2-alpha kinase 2	molecular function|ATP binding|IEA|GO:0005524|GOA|na//molecular function|double-stranded RNA binding|IEA|GO:0003725|GOA|na//molecular function|eukaryotic translation initiation factor 2alpha kinase activity|TAS|GO:0004694|GOA|10866685//molecular function|nucleotide binding|IEA|GO:0000166|GOA|na//molecular function|protein binding|IPI|GO:0005515|GOA|ARRAY(0x2e9c0dc)//molecular function|protein pho…	F	15	0.8319	-1.2021	2.5188e-10	832.722	692.722
A_24_P179479	TACCAAAAATATACCTGTCATTTTCACTGCTTAATCTGTAGCATCTAAAGGCATACCTAG	chr2:37495239-37495298	PRKD3			BC030706	Protein kinase D3	molecular function|ATP binding|IEA|GO:0005524|GOA|na//molecular function|metal ion binding|IEA|GO:0046872|GOA|na//molecular function|nucleotide binding|IEA|GO:0000166|GOA|na//molecular function|protein binding|IPI|GO:0005515|GOA|17196367//molecular function|protein kinase C activity|IEA|GO:0004697|GOA|na//molecular function|transferase activity|IEA|GO:0016740|GOA|na//biological process|activation…	F	15	0.736	-1.3587	1.2494e-06	34.2341	25.2632
A_24_P921050	TGGGAGTGCAGAAATCAGCTCCTTTTACCTCTTGAAGAAGTGGATACAGCATCCTCTACT	chr2:40511971-40512030				AF350419	NCX1 exchanger		F	14	0.6731	-1.4856	0.0011	7.2644	4.832
A_32_P40145	AATGCCAGGTAAACTGTACCAGCAACTAAGGGCAGTGGACATAATGGTTTGGAGAATAAT	chr2:40547489-40547548							F	14	0.5055	-1.9782	8.7926e-07	12.1752	6.4842
A_24_P273413	GGAAGTGGTGCAAACAGAAAACCAAGTCATACCAGTGCTGTCTCAATTGCAGGAAAAGAA	chr2:42483688-42483747	EML4			NM_019063	Echinoderm microtubule associated protein like 4	molecular function|molecular_function|ND|GO:0003674|GOA|na//molecular function|protein binding|IPI|GO:0005515|GOA|17353931//biological process|microtubule-based process|NAS|GO:0007017|GOA|10995578//biological process|mitosis|NAS|GO:0007067|GOA|10995578//cellular component|cytoplasm|NAS|GO:0005737|GOA|10995578//cellular component|microtubule|IEA|GO:0005874|GOA|na	F	14	0.8489	-1.1781	1.277e-07	8894.65	7556.82
A_24_P217234	TCATCGCCAAACAGCTTTCAGAGATAGATGCTTTGTTTCCAATCGAGCATGCTATTCCAG	chr2:44547688-44547747	SLC3A1			NM_000341	Solute carrier family 3 (cystine, dibasic and neutral amino acid transporters, activator of cystine, dibasic and neutral amino acid transport), member 1	molecular function|L-cystine transmembrane transporter activity|TAS|GO:0015184|GOA|8054986//molecular function|amino acid transmembrane transporter activity|TAS|GO:0015171|GOA|10799513//molecular function|basic amino acid transmembrane transporter activity|TAS|GO:0015174|GOA|8054986//molecular function|catalytic activity|IEA|GO:0003824|GOA|na//molecular function|cation binding|IEA|GO:0043169|GOA|…	F	16	0.5303	-1.8856	1.0404e-24	4440.11	2283.17
A_23_P108883	TCTCCATCCTCATCAAGCAGGTGCTCAACTGGATGCTGCGCAAGCTGAGCTGCCGCTGCT	chr2:47748387-47748446	KCNK12			NM_022055	Potassium channel, subfamily K, member 12	molecular function|potassium channel activity|IEA|GO:0005267|GOA|na//molecular function|voltage-gated ion channel activity|IEA|GO:0005244|GOA|na//biological process|ion transport|IEA|GO:0006811|GOA|na//biological process|potassium ion transport|IEA|GO:0006813|GOA|na//cellular component|integral to membrane|IEA|GO:0016021|GOA|na//cellular component|membrane|IEA|GO:0016020|GOA|na	M	16	1.1672	1.1672	3.2642e-07	64.4077	74.9973
A_32_P140898	CAGCTGGATCTCTGCTCCACCTTGCTGGAATTCGTACATGTTTAGGTTCCCTAATAAGTA	chr2:48602485-48602544	FOXN2			NM_002158	Forkhead box N2	molecular function|sequence-specific DNA binding|IEA|GO:0043565|GOA|na//molecular function|transcription factor activity|IEA|GO:0003700|GOA|na//biological process|regulation of transcription, DNA-dependent|IEA|GO:0006355|GOA|na//cellular component|cytoplasm|IDA|GO:0005737|GOA|18029348//cellular component|intracellular membrane-bounded organelle|IDA|GO:0043231|GOA|18029348//cellular component|nucl…	F	16	0.7829	-1.2772	8.9369e-06	203.117	157.539
A_23_P95453	GTCCCTAAAGAAATGAACCTTTCCTTATCAAATAGAATATCACTGATATACTGCTGCATG	chr2:50147602-50147661	NRXN1			NM_138735	Neurexin 1	molecular function|metal ion binding|IEA|GO:0046872|GOA|na//molecular function|protein binding|IEA|GO:0005515|GOA|na//molecular function|protein binding|IPI|GO:0005515|GOA|11152476//molecular function|receptor activity|TAS|GO:0004872|GOA|1621094//biological process|axon guidance|TAS|GO:0007411|GOA|1621094//biological process|cell adhesion|IEA|GO:0007155|GOA|na//cellular component|integral to memb…	F	14	0.8119	-1.2318	0.0016	24.2853	19.4045
A_23_P17269	TACTGGAACAGGAAAATGAACATCTGAATCAAACAGTGTCTTCCTTAAGGCAGCGGTCCC	chr2:55562234-55562293	CCDC88A			NM_018084	Coiled-coil domain containing 88A	molecular function|actin binding|IDA|GO:0003779|GOA|16139227//molecular function|microtubule binding|ISS|GO:0008017|GOA|na//molecular function|phosphoinositide binding|IDA|GO:0035091|GOA|16139227//molecular function|protein homodimerization activity|IPI|GO:0042803|GOA|16139227//molecular function|protein kinase B binding|IPI|GO:0043422|GOA|16139227//biological process|activation of protein kinase…	F	14	0.8149	-1.2272	2.7528e-06	1918.28	1571.17
A_32_P82189	CTCCAAAACTCTTAACAGTGTGTAAACCATTTGATCTTCATGCATCTCCACATGCATCTA	chr2:62066740-62066799	FAM161A			NM_032180	Family with sequence similarity 161, member A		F	16	0.8216	-1.2171	4.2259e-07	110.535	90.0321
A_32_P206949	TTGTCTGTACATATGACCATGTTTCTTGACATGGAAATACCAGTCAGTGTTCCTATGTAT	chr2:62727915-62727974	TMEM17			NM_198276	Transmembrane protein 17	cellular component|integral to membrane|IEA|GO:0016021|GOA|na//cellular component|membrane|IEA|GO:0016020|GOA|na	F	14	0.8588	-1.1644	5.9776e-07	205.845	176.928
A_32_P53908	TTTAAAAGACATACATGCAAAGTTCCTTTGCTTTGGACCCTCTGCATTATTAAAGCTGCT	chr2:62934224-62934283	EHBP1			NM_015252	EH domain binding protein 1	molecular function|protein binding|IEA|GO:0005515|GOA|na//cellular component|cytoplasm|IEA|GO:0005737|GOA|na//cellular component|membrane|IEA|GO:0016020|GOA|na	F	16	0.7624	-1.3116	5.0554e-12	410.397	309.437
A_24_P306925	ACACTATCCACTACCCTGATCCCCTCATCAAGGTGAGTAACATTCAGATTGGTTTGGAGA	chr2:63870685-63870746				BC062739	CDNA clone IMAGE:4270911		F	16	0.6758	-1.4798	0	25418.5	17181.4
A_24_P590317	CAGAGTTTCTGATTCAGATCTTTGTATTTGCATTAATGTCTGAGTTTGGAATAGGTTGTG	chr2:64772166-64772225							M	14	1.1706	1.1706	6.4829e-05	187.067	218.575
A_23_P210323	TTACTTTCTTGGCTAACCAGTTTCTTAGAAGAAAATGTGTCAGGGACTTGGGGATCTACA	chr2:65311378-65311437	CEP68			NM_015147	Centrosomal protein 68kDa	cellular component|cytoplasm|IEA|GO:0005737|GOA|na//cellular component|cytoskeleton|IEA|GO:0005856|GOA|na//cellular component|microtubule organizing center|IEA|GO:0005815|GOA|na	F	16	0.8345	-1.1983	2.7559e-06	259.262	216.392
A_32_P16339	CTAGTACCTTAGATGTGAGCTTTGCAATTTCACTTACTACTTTTATCCTTCAAAACTTGG	chr2:68805633-68805692	APLF			NM_173545	Aprataxin and PNKP like factor	molecular function|3'-5' exonuclease activity|IDA|GO:0008408|GOA|17396150//molecular function|DNA-(apurinic or apyrimidinic site) lyase activity|IDA|GO:0003906|GOA|17396150//molecular function|endodeoxyribonuclease activity|IDA|GO:0004520|GOA|17396150//molecular function|lyase activity|IEA|GO:0016829|GOA|na//molecular function|metal ion binding|IEA|GO:0046872|GOA|na//molecular function|nucleotide…	M	14	1.222	1.222	6.5996e-11	199.583	243.349
A_23_P56640	CAACAGATGGAACATATGTTTGGAAGATCTTTTCCCAAGAAACTCTTACTAAAGCACAAA	chr2:70504199-70504258	PCYOX1			NM_016297	Prenylcysteine oxidase 1	molecular function|binding|IEA|GO:0005488|GOA|na//molecular function|chloride-transporting ATPase activity|IEA|GO:0008555|GOA|na//molecular function|oxidoreductase activity|IEA|GO:0016491|GOA|na//molecular function|prenylcysteine oxidase activity|IDA|GO:0001735|GOA|10585463//biological process|chloride transport|IEA|GO:0006821|GOA|na//biological process|oxidation reduction|IEA|GO:0055114|GOA|na//…	F	15	0.8186	-1.2216	3.9721e-09	919.966	747.212
A_24_P666105	AGGCTATAAGAGAGATATGACCATGGGCTCAATGAATGAAACTGCCAAGCTGACAAATTT	chr2:76974947-76975006	LRRTM4			NM_001134745	Leucine rich repeat transmembrane neuronal 4	molecular function|protein binding|IEA|GO:0005515|GOA|na//cellular component|integral to membrane|IEA|GO:0016021|GOA|na//cellular component|membrane|IEA|GO:0016020|GOA|na	F	14	0.7033	-1.4219	4.6887e-07	148.008	105.17
A_23_P324605	CTTTCCTCAAGGATTTCTAACAGGAACTCTTCAAAATCATGCTCGAAAATACAATTTGCC	chr2:85041091-85041131	DNAH6			NM_001370	Dynein, axonemal, heavy chain 6	molecular function|ATP binding|IEA|GO:0005524|GOA|na//molecular function|ATPase activity|IEA|GO:0016887|GOA|na//molecular function|microtubule motor activity|NAS|GO:0003777|GOA|8812413//molecular function|nucleotide binding|IEA|GO:0000166|GOA|na//biological process|microtubule-based movement|IEA|GO:0007018|GOA|na//cellular component|dynein complex|IEA|GO:0030286|GOA|na//cellular component|microtu…	F	15	0.7367	-1.3574	1.5893e-13	210.289	154.454
A_23_P142872	GACCACTCTGGACTGTTCTGTAAAGTGGCTGGTAACAACAGCACTTTACAGTTTGTAGAT	chr2:85536678-85536737	TCF7L1			NM_031283	Transcription factor 7-like 1 (T-cell specific, HMG-box)	molecular function|DNA binding|NAS|GO:0003677|GOA|ARRAY(0x4a8ea68)//molecular function|beta-catenin binding|IEA|GO:0008013|GOA|na//molecular function|transcription factor activity|NAS|GO:0003700|GOA|ARRAY(0x1c89e54)//biological process|anterior/posterior axis specification, embryo|IEA|GO:0008595|GOA|na//biological process|axial mesoderm morphogenesis|IEA|GO:0048319|GOA|na//biological process|chro…	F	14	0.805	-1.2422	5.361e-07	665.299	529.981
A_23_P209933	TCTATATCGCTCATCACAACAAGCGGAAGATCATTGCTTTTGTCCTGGAAGGAAAAAGAT	chr2:85552091-85553659	TGOLN2			NM_006464	Trans-golgi network protein 2	molecular function|protein binding|IPI|GO:0005515|GOA|17474147//cellular component|Golgi apparatus|IDA|GO:0005794|GOA|18029348//cellular component|cytoplasm|IDA|GO:0005737|GOA|18029348//cellular component|integral to membrane|IEA|GO:0016021|GOA|na//cellular component|nucleolus|IDA|GO:0005730|GOA|18029348//cellular component|nucleus|IDA|GO:0005634|GOA|18029348//cellular component|plasma membrane|I…	F	15	0.809	-1.2362	6.1614e-12	1860.43	1504.12
A_32_P126467	TGCAAGTGACGAGAAAGATTCTGTTTCGAATATAGCCACAGAAATAAAGGAGGGACCAAT	chr2:89082372-89082431	FLJ40330			NR_015424	hypothetical LOC645784		F	14	0.7723	-1.2949	1.2116e-11	2275.6	1760.92
A_24_P703642	TGTGAAAGGGTTTTCTGCCTCCTGCTAAGCCAATTTATACATTCCAAGAAAATCTTCCAT	chr2:91754431-91754482							F	16	0.7453	-1.3417	8.5197e-26	163.359	121.392
A_23_P210131	ATTAAACCGTATCATCTGAAGGGGATCCACAGAGCTGTCTTCTATCGTGATCTGGAGGAA	chr2:96657316-96657375				AK302433			F	15	0.7233	-1.3826	1.1633e-14	304.99	216.905
A_23_P68240	AATATAATCATTGAGGCTTGATTGTCCCTTGCCATCTCTTGCTTTTTCCCTTCTTTGATG	chr2:96687743-96687802	GPAT2			NM_207328	Glycerol-3-phosphate acyltransferase 2, mitochondrial	molecular function|acyltransferase activity|IEA|GO:0008415|GOA|na//molecular function|glycerol-3-phosphate O-acyltransferase activity|ISS|GO:0004366|GOA|na//molecular function|transferase activity|IEA|GO:0016740|GOA|na//biological process|glycerol-3-phosphate metabolic process|ISS|GO:0006072|GOA|na//biological process|metabolic process|IEA|GO:0008152|GOA|na//biological process|phospholipid biosyn…	M	15	1.1726	1.1726	1.3101e-15	257.44	302.177
A_23_P328740	CTGAAGATGATTTAAAACATGAAAGTGTATTGTTGTCACTGTGGTAATTTCCTTGCCAGT	chr2:97163419-97163478	NEURL3			NR_026875	neuralized homolog 3 (Drosophila) pseudogene	molecular function|ligase activity|IEA|GO:0016874|GOA|na//molecular function|metal ion binding|IEA|GO:0046872|GOA|na//molecular function|protein binding|IEA|GO:0005515|GOA|na//molecular function|zinc ion binding|IEA|GO:0008270|GOA|na	M	14	1.2712	1.2712	4.0738e-06	270.743	341.142
A_24_P686992	TCCAGGAAAAGTGTCTTCTCAGAAACAACCAGCTGAGAAGGCTACAAGTGACGACAAAGA	chr2:97845473-97845617	ANKRD36	ANKRD36|FLJ40330|LOC400986		NM_001164315	Ankyrin repeat domain 36		F	14	0.7639	-1.309	2.0483e-15	2437.46	1853.23
A_24_P128741	GGAAAAAACCAGCCTTGAAGTGTCTTCTCAGAAACAACCAGCATTGAAGGCTATCTGTGA	chr2:97875427-97877416							F	14	0.8027	-1.2458	2.8957e-09	1079.41	862.945
A_23_P253622	AAGTGTTACAGGAGCTGAAGGATAAAGTAGCTGGTATAATAAAAAAGAACCTAACCGATC	chr2:97939721-97939780				BX648720			F	14	0.8119	-1.2317	0.0002	1065.75	864.615
A_24_P135092	GACTGCAAGTGACAAGACAGATTCTGCTTTGAATACAGCTACAGAAATAAAGGATGGACT	chr2:98171537-98171596	ANKRD36B			NM_025190	Ankyrin repeat domain 36B		F	15	0.7135	-1.4014	1.2716e-14	1122.27	789.585
A_23_P17103	TCTCTGAATCTCTGTTCTAATGTGCCATGTTGCAGTGATCTGAGATGACTTATAAAAACA	chr2:99614473-99614532	TSGA10			NM_182911	Testis specific, 10	molecular function|molecular_function|ND|GO:0003674|GOA|na//molecular function|structural molecule activity|IEA|GO:0005198|GOA|na//biological process|cell projection assembly|IEA|GO:0030031|GOA|na//biological process|spermatogenesis|TAS|GO:0007283|GOA|11179690//cellular component|cellular_component|ND|GO:0005575|GOA|na//cellular component|cytoplasm|IEA|GO:0005737|GOA|na//cellular component|membra…	M	14	1.1516	1.1516	0.0014	68.2905	79.1178
A_23_P210756	CTGATTCCAACAAAACCAGAATTGATGAGGCCAACCAACGTGCAACAAAGATGCTGGGAA	chr20:10286778-10286837	SNAP25			NM_130811	Synaptosomal-associated protein, 25kDa	molecular function|SNARE binding|IEA|GO:0000149|GOA|na//molecular function|myosin binding|IEA|GO:0017022|GOA|na//molecular function|protein N-terminus binding|IEA|GO:0047485|GOA|na//molecular function|protein binding|IPI|GO:0005515|GOA|ARRAY(0x2e9b304)//molecular function|protein binding|ISS|GO:0005515|GOA|na//molecular function|syntaxin-1 binding|IEA|GO:0017075|GOA|na//molecular function|voltage…	M	14	1.4656	1.4656	3.3125e-05	53.6794	78.4642
A_23_P364766	GGTTTTGCCAGCTTCAGAGTTGTCAGATCCAGGGTTACTTTTGAAACAAGATTTGGCAAA	chr20:10603796-10603855	C20orf94			NM_001009608	Chromosome 20 open reading frame 94	molecular function|protein binding|IPI|GO:0005515|GOA|19596235	F	14	0.766	-1.3054	5.3303e-08	411.364	313.513
A_23_P22398	GTGAAGTGACAGATCATTCTGTGCGTGACCAAGATCATCCCGATGGACAAGAGAATGATT	chr20:15948231-15948276	MACROD2			NM_080676	MACRO domain containing 2		F	14	0.8124	-1.2308	1.5437e-07	186.338	151.264
A_24_P315739	CTATGAACCACCAAATATAGTCTCTCCTGAAGACAATGTTGAAAATGTTCTCAAAGATTC	chr20:18435901-18435960	C20orf12			NM_001099407	Chromosome 20 open reading frame 12	molecular function|zinc ion binding|IEA|GO:0008270|GOA|na//cellular component|intracellular|IEA|GO:0005622|GOA|na	F	14	0.6505	-1.5372	6.4172e-05	10.794	7.1713
A_24_P100605	GGTTACTATTTAGGACGCTCATGGTAGCTTGGATCCGAGCAAACCTCTGTGTGTACATTT	chr20:20586011-20586061	RALGAPA2			NM_020343	Ral GTPase activating protein, alpha subunit 2 (catalytic)	molecular function|GTPase activator activity|IEA|GO:0005096|GOA|na//molecular function|Ral GTPase activator activity|ISS|GO:0017123|GOA|na//molecular function|protein heterodimerization activity|ISS|GO:0046982|GOA|na//biological process|activation of Ral GTPase activity|ISS|GO:0032859|GOA|na//biological process|regulation of small GTPase mediated signal transduction|IEA|GO:0051056|GOA|na//cellula…	F	14	0.7663	-1.3049	3.0894e-06	392.086	298.118
A_23_P57199	GACGAGGAAGAGGACTTTGGGGGACAGGCTTCTCCTGTGAGCAGCAGAGCAGCACAATAA	chr20:23965740-23965799	GGTLC1	GGT3P|GGT2	same family	NM_178312	Gamma-glutamyltransferase light chain 1	molecular function|gamma-glutamyltransferase activity|IEA|GO:0003840|GOA|na	M	16	1.3281	1.3281	3.2909e-22	335.61	448.261
A_23_P10488	ACTATTCCCAGTGTATTCATCAGGTCAGTGAGGTAGGACAGCAAATGAAAACAATCTTTC	chr20:24912333-24912392							M	14	1.4356	1.4356	1.4047e-20	193.653	279.321
A_24_P237661	CCTTCAAAACTTTCAAAGGAAGAGTTAATAGAGTGTATGGATCGTGTAGATCGAGAAATT	chr20:26084167-26084226	C20orf191	NCOR1		NR_003678	In multiple Geneids		F	14	0.85	-1.1764	2.8412e-05	553.593	469.85
A_32_P201279	AGCTGGTAGAGTTCATACCTAAAGTCAGTAAATAATGTTAAGAATTTTTTCCAGCTGAGC	chr20:29633413-29633472	LOC642236			CR933606	Similar to FRG1 protein (FSHD region gene 1 protein)		M	16	1.4209	1.4209	2.2979e-29	474.648	677.896
A_32_P128097	GTGCAATTTGGCAGACAAGTTGGTGAAAGGTAAGTTGTCTCCAGAGATTTCAATCAGGGA	chr20:31446185-31446244							M	15	1.3517	1.3517	1.6948e-08	42.4455	58.0681
A_32_P234996	GGACTCCCTGGCATCTTCCAGTTTCCCGCTACTTGTTTTATGTATTATTTTATGTCTGTG	chr20:31446418-31446477							M	15	1.1871	1.1871	1.513e-20	857.637	1018.54
A_23_P406122	TGAGGATTGGGAATTTCAAATAATTGCAATACCTGAGTTAGAATTCCTTCTAATGGCATC	chr20:3232168-3232227	C20orf194			NM_001009984	Chromosome 20 open reading frame 194		F	14	0.8227	-1.2155	8.0609e-10	135.7	110.911
A_24_P185709	TTTCCATCTGAGGGTACAGGAAGTACCAGGACCTGTTTCAGTTTTTGAATCCTGCAAGCA	chr20:34820431-34820490	EPB41L1			NM_177996	Erythrocyte membrane protein band 4.1-like 1	molecular function|actin binding|IEA|GO:0003779|GOA|na//molecular function|binding|IEA|GO:0005488|GOA|na//molecular function|structural molecule activity|IEA|GO:0005198|GOA|na//biological process|cortical actin cytoskeleton organization|IEA|GO:0030866|GOA|na//cellular component|cytoplasm|IEA|GO:0005737|GOA|na//cellular component|cytoskeleton|IEA|GO:0005856|GOA|na//cellular component|cytosol|EXP|G…	F	14	0.7308	-1.3683	8.7933e-07	132.268	95.4963
A_23_P79803	CTGGTTATTTGTAAATATTTCTATTGGACCCAATTCTCCTCGGAATTGGCTGGCACCTCT	chr20:36573562-36573621	VSTM2L			NM_080607	V-set and transmembrane domain containing 2 like		F	14	0.808	-1.2376	5.5987e-11	49.6584	40.0172
A_23_P28761	CATGAAGAAGGAAGCCGTCCAGAATGAGCGGGACCGGATCAGCACTCGAAGGTCAAGCTA	chr20:43042332-43042379	HNF4A			NM_178850	Hepatocyte nuclear factor 4, alpha	molecular function|DNA binding|IDA|GO:0003677|GOA|ARRAY(0x1a2ce0c)//molecular function|fatty acid binding|IDA|GO:0005504|GOA|12220494//molecular function|metal ion binding|IEA|GO:0046872|GOA|na//molecular function|promoter binding|IDA|GO:0010843|GOA|16488887//molecular function|protein binding|IPI|GO:0005515|GOA|ARRAY(0xbb98ac)//molecular function|protein homodimerization activity|IDA|GO:0042803|…	F	15	0.8374	-1.1942	1.9227e-05	40.1561	33.7126
A_24_P94054	ATTTTGGGGTAGCAGGTCAACTTACAGATACCATGGCCAAGCGGAATACAGTGATAGGAA	chr20:43615912-43623764	STK4			NM_006282	Serine/threonine kinase 4	molecular function|ATP binding|IDA|GO:0005524|GOA|8566796//molecular function|identical protein binding|IPI|GO:0042802|GOA|8702870//molecular function|magnesium ion binding|IDA|GO:0000287|GOA|8566796//molecular function|nucleotide binding|IEA|GO:0000166|GOA|na//molecular function|protein binding|IPI|GO:0005515|GOA|ARRAY(0x491048c)//molecular function|protein dimerization activity|IDA|GO:0046983|G…	F	15	0.7806	-1.2811	8.5576e-06	326.427	246.333
A_23_P313568	CAAGTTTAATTCCCTTTATCTGGGTTAATTCATTTGGTTCAAATAGTTGACGGAATTGGG	chr20:46283980-46284039	NCOA3			NM_181659	Nuclear receptor coactivator 3	molecular function|acyltransferase activity|IEA|GO:0008415|GOA|na//molecular function|androgen receptor binding|NAS|GO:0050681|GOA|15572661//molecular function|estrogen receptor binding|IEA|GO:0030331|GOA|na//molecular function|histone acetyltransferase activity|TAS|GO:0004402|GOA|na//molecular function|ligand-dependent nuclear receptor transcription coactivator activity|IEA|GO:0030374|GOA|na//mo…	F	14	0.8592	-1.1638	2.0532e-09	757.057	649.981
A_23_P154605	AACCTAATAAGAAATCCCAATTTTCAGGAGTGGTGGTGTCAATAAACGCTCTGTGGCCAG	chr20:46286424-46286483	SULF2			NM_198596	Sulfatase 2	molecular function|arylsulfatase activity|IDA|GO:0004065|GOA|12368295//molecular function|calcium ion binding|IEA|GO:0005509|GOA|na//molecular function|hydrolase activity|IEA|GO:0016787|GOA|na//biological process|heparan sulfate proteoglycan metabolic process|NAS|GO:0030201|GOA|12368295//biological process|metabolic process|IEA|GO:0008152|GOA|na//cellular component|Golgi apparatus|IEA|GO:0005794|…	M	14	1.2218	1.2218	1.1275e-07	6813.2	8295.91
A_32_P69136	GAGTTGCTAGCTAAGGGGAAACAGACGCCGCTGTGGGAAAGCACTTGTAAACAGCAGTAA	chr20:46415545-46415604							M	15	1.2502	1.2502	9.8868e-07	262.407	331.1
A_23_P40194	CATGTCTGTCAATCTCCCTTCTTGCTGATTAGCTTTCATATGACTATATTAAATGGAAGT	chr20:47860532-47860591	DDX27			NM_017895	DEAD (Asp-Glu-Ala-Asp) box polypeptide 27	molecular function|ATP binding|IEA|GO:0005524|GOA|na//molecular function|ATP-dependent helicase activity|IEA|GO:0008026|GOA|na//molecular function|helicase activity|IEA|GO:0004386|GOA|na//molecular function|hydrolase activity|IEA|GO:0016787|GOA|na//molecular function|nucleic acid binding|IEA|GO:0003676|GOA|na//molecular function|nucleotide binding|IEA|GO:0000166|GOA|na//molecular function|protein…	M	15	1.1743	1.1743	5.0641e-08	2400.57	2820.58
A_24_P254278	GTAACAATCTTCATTTGACACCTTAATACATTTCTGACTGTTCTTAAAACAGTGGGGATG	chr20:4833316-4833375	SLC23A2			NM_203327	Solute carrier family 23 (nucleobase transporters), member 2	molecular function|L-ascorbate:sodium symporter activity|IEA|GO:0008520|GOA|na//molecular function|L-ascorbic acid transporter activity|IDA|GO:0015229|GOA|ARRAY(0xc4babc)//molecular function|nucleobase transmembrane transporter activity|TAS|GO:0015205|GOA|9804989//molecular function|sodium-dependent L-ascorbate transmembrane transporter activity|IDA|GO:0070890|GOA|ARRAY(0x2e7ead4)//molecular func…	M	14	1.3047	1.3047	4.5842e-13	9993.32	13109.3
A_32_P108033	TTCCTATGAAAGCAGCTGAGTAGGTTAAATTAAGGTATACACTTGATAGCCCCTTCATAA	chr20:49205213-49205272							M	14	1.3432	1.3432	2.3894e-05	645.845	863.94
A_23_P40217	ATTCTTAGTGTAATTGAAACGTGCTCTATAGATATTGACTCTGTGTTCCCTCTTTTACAG	chr20:53267203-53267262	DOK5			NM_018431	Docking protein 5	molecular function|insulin receptor binding|IEA|GO:0005158|GOA|na//molecular function|transmembrane receptor protein tyrosine kinase signaling protein activity|IEA|GO:0005066|GOA|na//biological process|MAPKKK cascade|IEA|GO:0000165|GOA|na//biological process|nervous system development|IEA|GO:0007399|GOA|na//biological process|transmembrane receptor protein tyrosine kinase signaling pathway|IEA|GO…	F	16	0.4196	-2.383	1.9234e-26	302.834	124.823
A_23_P353704	TGTCTCTCACTACCTATTACACACTGTTGCTTTGTGGGTTTGTTTTGTATGTGCGTGTGT	chr20:5527338-5527397	GPCPD1			NM_019593	Glycerophosphocholine phosphodiesterase GDE1 homolog (S. cerevisiae)	molecular function|carbohydrate binding|IEA|GO:0030246|GOA|na//molecular function|glycerophosphodiester phosphodiesterase activity|IEA|GO:0008889|GOA|na//molecular function|hydrolase activity|IEA|GO:0016787|GOA|na//biological process|carbohydrate metabolic process|IEA|GO:0005975|GOA|na//biological process|glycerol metabolic process|IEA|GO:0006071|GOA|na//biological process|lipid metabolic process…	M	15	1.1903	1.1903	6.5975e-06	1565.93	1860.6
A_24_P382637	CTGTCTGTGGTTTAAGTCTTTGCAGTCAAGTACTGATGCATCCAAGCCAGGCCCATGCCT	chr20:60777179-60777238	GTPBP5			NM_015666	GTP binding protein 5 (putative)	molecular function|GTP binding|IEA|GO:0005525|GOA|na//molecular function|nucleotide binding|IEA|GO:0000166|GOA|na//biological process|ribosome biogenesis|IEA|GO:0042254|GOA|na//cellular component|intracellular|IEA|GO:0005622|GOA|na//cellular component|mitochondrion|IEA|GO:0005739|GOA|na	F	14	0.7899	-1.2659	1.9872e-08	102.706	80.5101
A_23_P143331	TTGGAGGAGAAACAAGGTGTCTCCAAGAGACATGTTAGGATAAGCAGGTCTTTGCACCAA	chr20:6759242-6759301	BMP2			NM_001200	Bone morphogenetic protein 2	molecular function|SMAD binding|IDA|GO:0046332|GOA|18184661//molecular function|cytokine activity|IEA|GO:0005125|GOA|na//molecular function|growth factor activity|IEA|GO:0008083|GOA|na//molecular function|protein binding|IPI|GO:0005515|GOA|ARRAY(0xbcfe84)//molecular function|protein binding|ISS|GO:0005515|GOA|na//molecular function|protein domain specific binding|IEA|GO:0019904|GOA|na//molecular …	F	15	0.7816	-1.2795	9.1659e-08	312.034	242.505
A_23_P166100	GTAGTCTTGTGAAGAAAAGTTGAATACTGTTTTGTTTTCATCTCAAGGGGTTCCCTGGGT	chr20:7961918-7961977	TMX4			NM_021156	Thioredoxin-related transmembrane protein 4	biological process|cell redox homeostasis|IEA|GO:0045454|GOA|na//biological process|electron transport chain|IEA|GO:0022900|GOA|na//biological process|transport|IEA|GO:0006810|GOA|na//cellular component|integral to membrane|IEA|GO:0016021|GOA|na//cellular component|membrane|IEA|GO:0016020|GOA|na//cellular component|mitochondrion|IDA|GO:0005739|GOA|18029348	F	15	0.833	-1.2005	1.5908e-10	1423.97	1186.93
A_24_P659980	TGATTCCAGCTTTTAAATTGAGAAGTTAAACACCCATGACTTTCCACCTTACAGATTGTA	chr20:8356461-8356520							M	15	1.3555	1.3555	6.8165e-19	584.517	790.277
A_24_P126262	CCTAAAACAGTGGTATCCAAAGAAGAATCAAGGCCTCCAAAATTTGTCATTGAATCTGTC	chr21:11039185-11039244	BAGE5	BAGE2|BAGE3|BAGE4|MLL3		NM_182484	B melanoma antigen	cellular component|extracellular region|IEA|GO:0005576|GOA|na	F	15	0.617	-1.6208	1.4875e-11	19.5231	11.8581
A_23_P211028	ATCCAACTGGTCTTTGACAGATTTGACTGTCCATATTTAGTTTATGTTTGTCTGATCATC	chr21:22912144-22912203				U75330			M	15	1.329	1.329	0.0004	107.42	142.601
A_32_P199429	AAGTTAGCTACCACAACGTTTTCTTATTGTTTCAATATGGTATGTCCCAATGAAATGCTG	chr21:22915446-22915505							M	15	1.3107	1.3107	0.0012	204.044	265.515
A_23_P166219	GAGCATATATTTTAGAATATGTGTATGTTAAAGGATCTCCACAATGTCTGCAGTGTGAAG	chr21:27141714-27141773	GABPA			NM_002040	GA binding protein transcription factor, alpha subunit 60kDa	molecular function|DNA binding|TAS|GO:0003677|GOA|8441384//molecular function|RNA polymerase II transcription factor activity|TAS|GO:0003702|GOA|8441384//molecular function|protein binding|IPI|GO:0005515|GOA|10675337//molecular function|sequence-specific DNA binding|IEA|GO:0043565|GOA|na//molecular function|transcription coactivator activity|TAS|GO:0003713|GOA|8441384//molecular function|transcri…	F	14	0.851	-1.175	1.0315e-08	517.965	441.11
A_24_P279938	GGCCTATGGATCATCAGATGCCAAATCTCAAAAAACAGATAATACAGTCCCTTTCAAAAC	chr21:34132148-34132207	GCFC1			NR_027873	GC-rich sequence DNA-binding factor 1	molecular function|DNA binding|NAS|GO:0003677|GOA|na//molecular function|transcription factor activity|IEA|GO:0003700|GOA|na//biological process|regulation of transcription, DNA-dependent|NAS|GO:0006355|GOA|na//cellular component|cytosol|IDA|GO:0005829|GOA|16780588//cellular component|nucleus|IEA|GO:0005634|GOA|na	F	14	0.7936	-1.2601	6.8584e-07	199.277	155.757
A_24_P111061	GTTCGATCTGGCAGTGGTATATCTGTCATAAGCTCAACATCTGTAGATCAGAGGCTACCA	chr21:35140021-35140080	ITSN1			NM_003024	Intersectin 1 (SH3 domain protein)	molecular function|Rho guanyl-nucleotide exchange factor activity|IEA|GO:0005089|GOA|na//molecular function|calcium ion binding|NAS|GO:0005509|GOA|9799604//molecular function|guanyl-nucleotide exchange factor activity|EXP|GO:0005085|GOA|11756498//molecular function|guanyl-nucleotide exchange factor activity|NAS|GO:0005085|GOA|9799604//molecular function|protein binding|IPI|GO:0005515|GOA|ARRAY(0x…	F	16	0.7204	-1.3881	1.239e-10	1884.3	1335.96
A_23_P102890	GTGAGCTAGTCATTCAGCCTGTGTAACCATGTGGAAATAAAAATTGACGACCAATGTATT	chr21:35515227-35515286	MRPS6			NM_032476	Mitochondrial ribosomal protein S6	molecular function|rRNA binding|IEA|GO:0019843|GOA|na//molecular function|structural constituent of ribosome|NAS|GO:0003735|GOA|11279123//biological process|translation|NAS|GO:0006412|GOA|11279123//cellular component|mitochondrion|IEA|GO:0005739|GOA|na//cellular component|ribosome|IEA|GO:0005840|GOA|na//cellular component|small ribosomal subunit|NAS|GO:0015935|GOA|11279123	M	16	1.1597	1.1597	1.3167e-11	9374.27	10846
A_24_P96403	CTTCTTTCTCCCTGGTACAAACGTATGGAATGCTTCTTAAAGGGGAACTGTCAAGCTGGT	chr21:36160391-36160450	RUNX1			NM_001754	Runt-related transcription factor 1	molecular function|ATP binding|NAS|GO:0005524|GOA|na//molecular function|DNA binding|NAS|GO:0003677|GOA|na//molecular function|protein binding|IPI|GO:0005515|GOA|ARRAY(0xd57af8)//molecular function|transcription activator activity|IDA|GO:0016563|GOA|ARRAY(0x15086e4)//molecular function|transcription factor activity|IEA|GO:0003700|GOA|na//biological process|multicellular organismal development|TAS…	M	15	1.2445	1.2445	9.5952e-13	392.868	490.007
A_32_P165330	CCACAAGTAATGTGATTATTGAAGAGTCTCAGCCAGAAAAAATAAAGATGCTGTTAGAGA	chr21:38516904-38516945	TTC3			NM_003316	Tetratricopeptide repeat domain 3	molecular function|ligase activity|IEA|GO:0016874|GOA|na//molecular function|metal ion binding|IEA|GO:0046872|GOA|na//molecular function|protein binding|IPI|GO:0005515|GOA|na//molecular function|ubiquitin-protein ligase activity|IDA|GO:0004842|GOA|na//molecular function|zinc ion binding|IEA|GO:0008270|GOA|na//biological process|negative regulation of cell morphogenesis involved in differentiation…	F	15	0.8003	-1.2496	1.0251e-05	1253.45	1000.56
A_32_P185361	GGAAGGCTGTTTGCTGAATAAGACAAAGATACAGACATGCAAAGTAAAGGATGTGGGCCT	chr21:38752875-38752934				AL109784	MRNA full length insert cDNA clone EUROIMAGE 122871		F	15	0.7732	-1.2933	0.0021	76.5651	56.9223
A_23_P57364	TCCAACTTCATCTTTGAAGTGCCCTGGTGCTTCTTCCCGAAGTCTGTGGAAGACTGCCAT	chr21:43767595-43767646	TFF2			NM_005423	Trefoil factor 2	biological process|digestion|TAS|GO:0007586|GOA|ARRAY(0x4a73e00)//cellular component|extracellular region|IEA|GO:0005576|GOA|na	F	15	0.526	-1.9012	3.4928e-08	290.933	157.688
A_24_P322771	CCCCGTGAAAGACAGAATTGTGGTTTTCCTGGTGTCACGCCCTCCCAGTGTGCAAATAAG	chr21:43783440-43783499	TFF1			NM_003225	Trefoil factor 1	molecular function|growth factor activity|IEA|GO:0008083|GOA|na//biological process|carbohydrate metabolic process|TAS|GO:0005975|GOA|2303034//biological process|digestion|NAS|GO:0007586|GOA|9043862//biological process|maintenance of gastrointestinal epithelium|IEA|GO:0030277|GOA|na//biological process|response to estradiol stimulus|IDA|GO:0032355|GOA|15831516//biological process|response to iron…	F	14	0.649	-1.5409	1.4799e-05	81.4651	49.7473
A_23_P154894	AAAGCCAAGCATGATGAGCTGACCTATTTCTGATCCTGACTTTGGACAAGGCCCTTCAGC	chr21:45194056-45194115	CSTB			NM_000100	Cystatin B (stefin B)	molecular function|cysteine-type endopeptidase inhibitor activity|IDA|GO:0004869|GOA|6203523//molecular function|endopeptidase inhibitor activity|TAS|GO:0004866|GOA|3053245//molecular function|protease binding|IPI|GO:0002020|GOA|6203523//molecular function|protein binding|IPI|GO:0005515|GOA|17353931//biological process|adult locomotory behavior|IEA|GO:0008344|GOA|na//biological process|negative r…	F	15	0.868	-1.1521	6.2573e-15	14472.8	12580.4
A_32_P197432	ACCTAAAAATGTTCTTCCTTCCAAAAACTAACTAACCTGAAGTATAAAACCTCAGACGGC	chr21:45565139-45565198	C21orf33			NM_198155	Chromosome 21 open reading frame 33	cellular component|centriole|IEA|GO:0005814|GOA|na//cellular component|mitochondrion|IEA|GO:0005739|GOA|na	M	15	1.1549	1.1549	4.3933e-07	707.277	816.728
A_32_P198412	GGCCTAGAGACATATTTTGCTGGACAATGATTACTTGTTTTTCTTTTTGTTTTTCTTGTA	chr22:16862924-16862983				BC017972	SLIT-ROBO Rho GTPase activating protein 2 pseudogene 1		F	14	0.824	-1.2135	0.0006	593.636	485.724
A_24_P366082	AAAGCTCCCATTTTGTAACCACTAGTTTGCGGTTGACTTGAGTACTCTGGTGACTTCCTG	chr22:18270893-18270952	MICAL3			NM_015241	Microtubule associated monoxygenase, calponin and LIM domain containing 3	molecular function|metal ion binding|IEA|GO:0046872|GOA|na//molecular function|monooxygenase activity|IEA|GO:0004497|GOA|na//molecular function|zinc ion binding|IEA|GO:0008270|GOA|na//biological process|oxidation reduction|IEA|GO:0055114|GOA|na//cellular component|cytoplasm|IEA|GO:0005737|GOA|na//cellular component|cytoskeleton|IEA|GO:0005856|GOA|na	F	14	0.8625	-1.1594	2.2513e-07	830.369	714.574
A_24_P76267	CTTTGGCTCCAAGGTCTGCTCCCCGGTCAGTGGGATCCTGTTCAATAATGAATGGACGAC	chr22:18762263-18762322	GGT3P	GGTLC2|GGT1	same family	NR_003267	gamma-glutamyltransferase 3 pseudogene	molecular function|acyltransferase activity|IEA|GO:0008415|GOA|na//molecular function|gamma-glutamyltransferase activity|IEA|GO:0003840|GOA|na//molecular function|transferase activity|IEA|GO:0016740|GOA|na//biological process|glutathione biosynthetic process|IEA|GO:0006750|GOA|na//cellular component|integral to membrane|IEA|GO:0016021|GOA|na//cellular component|membrane|IEA|GO:0016020|GOA|na	M	16	1.2633	1.2633	1.203e-28	199.936	252.611
A_23_P17739	CCTGTTTTCCTTGATGGGCCTGGAAGTTGTTGACAAGGGGAAAGATCTTTCTTGCCAATA	chr22:20761491-20761550	ZNF74			NR_003253	Zinc finger protein 74	molecular function|metal ion binding|IEA|GO:0046872|GOA|na//molecular function|zinc ion binding|IEA|GO:0008270|GOA|na//cellular component|intracellular|actin cytoskeleton|IEA|GO:0005622|GOA|na	F	14	0.8479	-1.1794	1.6309e-14	118.983	100.967
A_32_P319200	TGATCACACTCCCATGCCCCAGGCCATCATCTACAACCTCTGGTTCGGCTATGACGTGAA	chr22:22989625-22989684	GGTLC2	GGT1|GGT2|GGTLC1	same family	NM_199127	Gamma-glutamyltransferase light chain 2	molecular function|gamma-glutamyltransferase activity|NAS|GO:0003840|GOA|na//biological process|glutathione biosynthetic process|NAS|GO:0006750|GOA|na//cellular component|cellular_component|ND|GO:0005575|GOA|na	M	15	1.2439	1.2439	3.0326e-18	323.047	400.486
A_24_P102512	CTCCTGTGGGTGATATTTCTGGGGGAGATAAATCCAAGAAAGGGGTAAAACGGAAGAAGA	chr22:24452654-24452705	CABIN1			NM_012295	Calcineurin binding protein 1	molecular function|binding|IEA|GO:0005488|GOA|na//molecular function|phosphoprotein phosphatase inhibitor activity|NAS|GO:0004864|GOA|9655484//molecular function|protein phosphatase 2B binding|IEA|GO:0030346|GOA|na//biological process|cell surface receptor linked signaling pathway|NAS|GO:0007166|GOA|9655484//biological process|chromatin modification|IEA|GO:0016568|GOA|na//cellular component|nucle…	F	15	0.8095	-1.2353	3.7684e-06	383.713	310.7
A_24_P15083	GGAGCTGCTGGGGGCACACAGATCACCACAGCCACTGCACTGATATGTGTCACAGCTTTT	chr22:24644668-24644727							M	15	1.2347	1.2347	4.2056e-26	198.896	245.49
A_23_P91636	ATTCCCAACGTTGCTCATCAAATTATGACCATAAATTTCCAGGATCAGACTAACGGCTAA	chr22:24661095-24661154	POM121L9P	POM121L8P	same family	NR_003714	POM121 membrane glycoprotein-like 9 (rat) pseudogene		M	14	1.3591	1.3591	1.211e-08	37.7012	51.5355
A_23_P154986	AATAATGAAATGGACGACTTCAGCTCTCCCAGCATCACCAACGAGTTTGGGGTACCCCCC	chr22:25023862-25023921	GGT1	GGTLC1|GGT3P	same family	NM_013430	Gamma-glutamyltransferase 1	molecular function|acyltransferase activity|IEA|GO:0008415|GOA|na//molecular function|gamma-glutamyltransferase activity|IEA|GO:0003840|GOA|na//molecular function|protein binding|IPI|GO:0005515|GOA|15528406//molecular function|transferase activity|IEA|GO:0016740|GOA|na//biological process|cellular amino acid metabolic process|TAS|GO:0006520|GOA|2904146//biological process|glutathione biosynthetic…	M	15	1.2708	1.2708	2.8906e-20	261.777	333.454
A_32_P146826	ACCCTCTAGGAGGAGTTTGGAAAGTTGTCAAGGTTTTCAATTGTCTGGAGGATGTGGTTC	chr22:25893597-25893656							M	14	1.1648	1.1648	0.0002	178.058	206.286
A_23_P29185	TTTCTAAGGCTTTCGGTTGCTGGTTGGGGGTGGGATATATGAAATTTCAGTTGAATTCTA	chr22:28377727-28377786	TTC28			NM_001145418	Tetratricopeptide repeat domain 28	molecular function|binding|IEA|GO:0005488|GOA|na	F	15	0.7641	-1.3088	1.0732e-21	1181.83	896.93
A_24_P162373	CTCAGGAGGAACTCTTACCTGGAAATTGGGAACTGTATGGAGACTCCAAACTGACTTCTT	chr22:29449612-29449671	ZNRF3			NM_032173	Zinc and ring finger 3	molecular function|metal ion binding|IEA|GO:0046872|GOA|na//molecular function|protein binding|IEA|GO:0005515|GOA|na//molecular function|zinc ion binding|IEA|GO:0008270|GOA|na//cellular component|integral to membrane|IEA|GO:0016021|GOA|na//cellular component|membrane|IEA|GO:0016020|GOA|na	F	15	0.8557	-1.1686	2.6456e-07	933.17	798.591
A_23_P211417	AAACAAAAAACAGGTTAAGAAAATTACTTGGGTGGGCAGACTTAGGAACGCTCTACTCGG	chr22:29838127-29838186	RFPL1			NM_021026	Ret finger protein-like 1	molecular function|metal ion binding|IEA|GO:0046872|GOA|na//molecular function|protein binding|IEA|GO:0005515|GOA|na//molecular function|zinc ion binding|IEA|GO:0008270|GOA|na	M	14	1.4203	1.4203	1.696e-16	381.974	546.965
A_24_P237278	ATAGGAGAGCTCTACGTGGTGCACCATCTCTGGGCCTATAAAGACCTGCAGTCTCGGGAG	chr22:29956723-29956756	NIPSNAP1			NM_003634	Nipsnap homolog 1 (C. elegans)	cellular component|mitochondrial inner membrane|IEA|GO:0005743|GOA|na//cellular component|mitochondrion|ISS|GO:0005739|GOA|na	F	14	0.831	-1.2034	1.0918e-09	990.545	818.37
A_32_P54594	TGCCTGAGAGCCAGCAGAAGGGCTCGTAATGAAACCACCATGGTCAGGACGCTGCTCTTT	chr22:30093923-30093982	NF2			NM_181833	Neurofibromin 2 (merlin)	molecular function|cytoskeletal protein binding|IEA|GO:0008092|GOA|na//molecular function|protein binding|IPI|GO:0005515|GOA|ARRAY(0x2edfc20)//biological process|Schwann cell proliferation|IMP|GO:0014010|GOA|17353411//biological process|actin cytoskeleton organization|IMP|GO:0030036|GOA|9537418//biological process|cell-cell junction organization|IEA|GO:0045216|GOA|na//biological process|ectoderm …	M	15	1.2133	1.2133	0.0006	12.1095	14.5097
A_24_P813730	GCATGTTGTTAAGTCATGGTTTACTTTTTGAATTCGGTGTCTTTAATTACTACTGCTGTG	chr22:31848202-31848261							F	14	0.7444	-1.3433	1.5098e-07	70.388	52.0987
A_24_P404628	AAGTCCTTGACTGTCAGAGTAACCAAAACAGACCAGATGAATGCAAAAGTGAAGGTCAGT	chr22:32110863-32110922	C22orf30			NM_173566	Chromosome 22 open reading frame 30		F	15	0.6467	-1.5463	6.5093e-12	272.656	170.387
A_23_P254434	GATTATAGAGTCCTAAGTATTAATTATTGCCACCATCAAACTCATTGAGTCCTATGGTTC	chr22:32586552-32586611	RFPL2	RFPL1| RFPL3	ralated	NM_006605	Ret finger protein-like 2	molecular function|metal ion binding|IEA|GO:0046872|GOA|na//molecular function|protein binding|IEA|GO:0005515|GOA|na//molecular function|zinc ion binding|IEA|GO:0008270|GOA|na	M	14	1.3798	1.3798	6.1225e-19	254.316	354.567
A_23_P103099	CCTAGATGTAGAAATAATCTTTAATGAACGTGGCTCTAAGGGATTCGGGTTCGTAACTTT	chr22:36174071-36174111	RBM9			NM_014309	RNA binding motif protein 9	molecular function|RNA binding|IDA|GO:0003723|GOA|11875103//molecular function|nucleotide binding|IEA|GO:0000166|GOA|na//molecular function|protein binding|IPI|GO:0005515|GOA|16713569//molecular function|transcription corepressor activity|IDA|GO:0003714|GOA|11875103//molecular function|transcription factor binding|IDA|GO:0008134|GOA|11875103//biological process|RNA metabolic process|TAS|GO:001607…	F	15	0.8362	-1.1959	1.5382e-10	443.211	370.478
A_23_P166459	CCAGATGGATACGAATTCAAGTTCCCCAACCGCCTCAACCTGGAGGCCATCAACTACATG	chr22:38075652-38075711	LGALS1			NM_002305	Lectin, galactoside-binding, soluble, 1	molecular function|galactoside binding|IEA|GO:0016936|GOA|na//molecular function|glycoprotein binding|IEA|GO:0001948|GOA|na//molecular function|protein binding|IPI|GO:0005515|GOA|17353931//molecular function|protein homodimerization activity|IEA|GO:0042803|GOA|na//molecular function|signal transducer activity|IMP|GO:0004871|GOA|12761501//molecular function|sugar binding|IEA|GO:0005529|GOA|na//bio…	M	15	1.2113	1.2113	3.5274e-06	10551.2	12776.6
A_23_P343963	TAAAACAAGTCCCAGTTCTGCCAAGCCTAGCAACTGTGTGATTTCCTGAGCTGCGGGATG	chr22:40425521-40425580	FAM83F			NM_138435	Family with sequence similarity 83, member F		M	14	1.2729	1.2729	6.8327e-06	36.0051	45.9319
A_24_P7887	TGGCAGTATGTCGATGATATTTGGCTTATGTTCAATAATGCCTGGTTATATAACCGGAAA	chr22:41553254-41553313	EP300			NM_001429	E1A binding protein p300	molecular function|DNA binding|IDA|GO:0003677|GOA|9194565//molecular function|acetyltransferase activity|IMP|GO:0016407|GOA|12435739//molecular function|histone acetyltransferase activity|IDA|GO:0004402|GOA|12040021//molecular function|metal ion binding|IEA|GO:0046872|GOA|na//molecular function|peroxisome proliferator activated receptor binding|IEA|GO:0042975|GOA|na//molecular function|protein bi…	F	16	0.6161	-1.6232	9.2623e-21	133.79	80.969
A_23_P343104	GCAGACTTCACTTCTGGCTCCTGTGAGGGCACTGTATTGTCCAGACGCTTGGCAACGACT	chr22:43593436-43593495				AK056490			M	14	1.303	1.303	1.7808e-05	29.2678	38.5371
A_23_P17914	CTTGACTACTAAAAACGTCTCCATGGCGGGGGTAACAAGATGATAATCTACTTAATTTTA	chr22:44342759-44342818	PNPLA3			NM_025225	Patatin-like phospholipase domain containing 3	molecular function|acyltransferase activity|IEA|GO:0008415|GOA|na//molecular function|diolein transacylation activity|IDA|GO:0051265|GOA|15364929//molecular function|hydrolase activity|IEA|GO:0016787|GOA|na//molecular function|mono-olein transacylation activity|IDA|GO:0051264|GOA|15364929//molecular function|phospholipase A2 activity|IDA|GO:0004623|GOA|15364929//molecular function|transferase act…	F	16	0.75	-1.3334	2.2755e-27	11169.9	8339.7
A_23_P211643	AAGCAGAAATTCTTACCTGTGAACATGACATAGAAGATTCTGAAACTGCAGATCTCAAAT	chr22:46615754-46615813	PPARA			NM_005036	Peroxisome proliferator-activated receptor alpha	molecular function|DNA binding|TAS|GO:0003677|GOA|10860941//molecular function|drug binding|IDA|GO:0008144|GOA|ARRAY(0x1b9842c)//molecular function|ligand-dependent nuclear receptor activity|IDA|GO:0004879|GOA|12955147//molecular function|ligand-regulated transcription factor activity|IEA|GO:0003706|GOA|na//molecular function|lipid binding|IDA|GO:0008289|GOA|12955147//molecular function|metal ion…	F	16	0.6993	-1.4299	1.3527e-25	262.312	184.548
A_23_P155162	ACATCAACACGCTATCCTCATCGCCACCTTCGACGAGCCGAGAACGGTCGTGAGTACTGT	chr22:50617552-50617696	PANX2			NR_027691	pannexin 2	molecular function|protein binding|IPI|GO:0005515|GOA|17474147//cellular component|cell junction|IEA|GO:0030054|GOA|na//cellular component|gap junction|IEA|GO:0005921|GOA|na//cellular component|integral to membrane|IEA|GO:0016021|GOA|na//cellular component|plasma membrane|EXP|GO:0005886|GOA|14597722	F	15	0.6777	-1.4755	7.0857e-05	60.5752	38.3044
A_24_P579780	ATACAAAGTGCAAAAAAGCTTGGCTCCTTCTGTATTCTTTAAAAACAAAACAACAACAAA	chr22:50883055-50883114	SAPS2			NM_014678	SAPS domain family, member 2	molecular function|protein binding|IPI|GO:0005515|GOA|ARRAY(0x17c2088)//cellular component|cytoplasm|IEA|GO:0005737|GOA|na	F	14	0.7548	-1.3248	6.2775e-11	455.65	341.73
A_23_P121489	AGAATACGACACAGATGAAATTGACAGTTCTTCAATGTCAGATGATGATAGAAAAGAGGT	chr3:100037911-100037958	TBC1D23			NM_018309	TBC1 domain family, member 23	molecular function|Rab GTPase activator activity|IEA|GO:0005097|GOA|na//biological process|regulation of Rab GTPase activity|IEA|GO:0032313|GOA|na//cellular component|intracellular|IEA|GO:0005622|GOA|na	F	16	0.8255	-1.2113	2.2376e-11	1723.94	1416.98
A_24_P418294	CAGTGCTATCTTGAAGGATGATAACCACAGTCTTACATTTTTTCCTGAGTCAACTGAGCA	chr3:101476920-101476979	CEP97			NM_024548	Centrosomal protein 97kDa	molecular function|protein binding|IPI|GO:0005515|GOA|ARRAY(0xd43064)//cellular component|centrosome|IDA|GO:0005813|GOA|18029348//cellular component|cytoplasm|IDA|GO:0005737|GOA|18029348//cellular component|cytoskeleton|IEA|GO:0005856|GOA|na	F	14	0.8181	-1.2223	0.0001	94.6881	77.0906
A_32_P74643	GTCAGTGGCCCACCAAGAAGGAGGAGGAATATGGAATCCAAGGGGGCCAGTTCCTGCCGT	chr3:105086223-105086282	ALCAM			NM_001627	Activated leukocyte cell adhesion molecule	molecular function|receptor binding|TAS|GO:0005102|GOA|7760007//biological process|cell adhesion|IEA|GO:0007155|GOA|na//biological process|motor axon guidance|IEA|GO:0008045|GOA|na//biological process|signal transduction|TAS|GO:0007165|GOA|7760007//cellular component|axon|IEA|GO:0030424|GOA|na//cellular component|external side of plasma membrane|IEA|GO:0009897|GOA|na//cellular component|integral …	F	15	0.8566	-1.1675	7.0327e-05	43.5124	36.951
A_32_P22191	TCCATTTGCCTTCCTGGAATCCTGCTGCATCACAGAAGCTGGAAGTTCTGATGTTCCACT	chr3:107364682-107364725	BBX			NM_020235	Bobby sox homolog (Drosophila)	molecular function|DNA binding|IEA|GO:0003677|GOA|na//biological process|regulation of transcription|IEA|GO:0045449|GOA|na//cellular component|nucleus|IEA|GO:0005634|GOA|na	F	15	0.8691	-1.1507	1.5114e-06	275.622	240.42
A_24_P102504	GGATGTTATCCTGCTATCAACAAGGAATTGCTCTACAGTCAATAACAGGCAGTCAGCGTA	chr3:108363605-108365499	DZIP3			NM_014648	DAZ interacting protein 3, zinc finger	molecular function|RNA binding|IDA|GO:0003723|GOA|12538761//molecular function|ligase activity|IEA|GO:0016874|GOA|na//molecular function|metal ion binding|IEA|GO:0046872|GOA|na//molecular function|polyubiquitin binding|IDA|GO:0031593|GOA|12538761//molecular function|protein binding|IEA|GO:0005515|GOA|na//molecular function|ubiquitin-protein ligase activity|IDA|GO:0004842|GOA|12538761//molecular f…	F	15	0.7215	-1.386	1.061e-08	214.309	151.441
A_23_P83683	AGAATCACCTCCTCTTGAAGATATTGAAAAAGAAAGACATTATGCCCTTTCTCCACTATA	chr3:108677355-108677414	MORC1			NM_014429	MORC family CW-type zinc finger 1	molecular function|ATP binding|IEA|GO:0005524|GOA|na//molecular function|metal ion binding|IEA|GO:0046872|GOA|na//molecular function|zinc ion binding|IEA|GO:0008270|GOA|na//biological process|cell differentiation|IEA|GO:0030154|GOA|na//biological process|multicellular organismal development|IEA|GO:0007275|GOA|na//biological process|spermatogenesis|IEA|GO:0007283|GOA|na//cellular component|nucleus…	F	14	0.8634	-1.1581	0.0005	70.0641	60.4481
A_24_P196382	GTGTGTCCCTAAGAAGAACTTTGAACTGATTTGATATTGAAACAAACCAAAAACTTCCAG	chr3:112252293-112252352	ATG3			BC043267	ATG3 autophagy related 3 homolog (S. cerevisiae)	molecular function|enzyme binding|IPI|GO:0019899|GOA|11825910//molecular function|protein binding|IPI|GO:0005515|GOA|ARRAY(0x13d2f74)//molecular function|small conjugating protein ligase activity|IDA|GO:0019787|GOA|11825910//biological process|autophagic vacuole assembly|ISS|GO:0000045|GOA|na//biological process|autophagy|IEA|GO:0006914|GOA|na//biological process|protein modification process|IDA|…	M	16	1.1962	1.1962	1.6888e-11	128.759	154.208
A_24_P14932	ATGGAGCAATTCGAGTCTATGTCCTAAATCAAAATGATCCTTCATTGACCAGTTTGGTGG	chr3:113085062-113085121	WDR52			NM_018338	WD repeat domain 52		F	15	0.7901	-1.2656	3.2039e-07	51.9962	40.7201
A_24_P938508	ATGCTAAGCAATTGGGTTAGAATCCACCTTTTCTTTTGGTAGAACATGTAGAGAAAAAGC	chr3:114054732-114054791				AK022228	CDNA FLJ12166 fis, clone MAMMA1000616		F	14	0.7485	-1.336	2.1793e-08	574.137	425.654
A_32_P224692	TGGAAATACAGCTTGTTCAATCATTTAGAGCCCATACTTCTAACGGTGTACATATGTAGA	chr3:114198349-114198408							F	14	0.8429	-1.1864	0.0008	117.348	98.9891
A_24_P410582	AGTTCAGCATGGAGCCAGGTGACGAGGACCTAGACTGTGACAACGACCACGTCTCCAAAA	chr3:11643332-11643391	VGLL4			NM_014667	Vestigial like 4 (Drosophila)	biological process|regulation of transcription|IEA|GO:0045449|GOA|na//cellular component|nucleus|IEA|GO:0005634|GOA|na	F	14	0.8138	-1.2288	3.2534e-13	50.4944	40.7829
A_32_P125056	TCAAGCAACTACAGTGATGTTTGAGCTGAAACTTGAAGCTAAATGGGAAACATTCCCAGG	chr3:119212883-119213028	KTELC1			NR_024265	KTEL (Lys-Tyr-Glu-Leu) containing 1	cellular component|endoplasmic reticulum|IEA|GO:0005783|GOA|na//cellular component|endoplasmic reticulum lumen|IEA|GO:0005788|GOA|na	M	14	1.2737	1.2737	0.0044	13.8411	17.8354
A_24_P294408	TTACCTGAACCAGTGAACTTACAAGCAAGTGTGACTGTTTCCTGTGACCTGAAGATAGCC	chr3:119348247-119348306	PLA1A			NM_015900	Phospholipase A1 member A	molecular function|hydrolase activity|IEA|GO:0016787|GOA|na//molecular function|phospholipase A1 activity|TAS|GO:0008970|GOA|10196188//biological process|lipid catabolic process|IEA|GO:0016042|GOA|na//biological process|lipid metabolic process|TAS|GO:0006629|GOA|10196188//biological process|phosphatidylserine metabolic process|TAS|GO:0006658|GOA|10196188//cellular component|extracellular region|I…	M	14	1.1537	1.1537	4.0693e-07	2732.13	3155.07
A_23_P167017	GGCAAGTTACATAGCCTCTGTGAGCCTCATCGGTAAACAGTGGGGGTTATGAAACCCACC	chr3:119361003-119361062	POPDC2			NM_022135	Popeye domain containing 2	molecular function|molecular_function|ND|GO:0003674|GOA|na//biological process|biological_process|ND|GO:0008150|GOA|na//cellular component|integral to membrane|NAS|GO:0016021|GOA|10882522//cellular component|membrane|IEA|GO:0016020|GOA|na	M	15	1.1524	1.1524	5.1848e-06	160.075	184.459
A_24_P23865	TGATTGCTATTAACCTTATGTAATCTAGCAATGACTGTTATAGTGCCTTAATCCAGCAAG	chr3:120049344-120049403	LRRC58			NM_001099678	Leucine rich repeat containing 58	molecular function|protein binding|IEA|GO:0005515|GOA|na	F	14	0.6191	-1.6152	1.4095e-18	173.484	106.626
A_23_P170233	AACTGGCTACTGAGTCATGATCCTTGCTGATAAATATAACCATCAATAAAGAAGCATTCT	chr3:122060446-122060505	CSTA			NM_005213	Cystatin A (stefin A)	molecular function|cysteine-type endopeptidase inhibitor activity|IDA|GO:0004869|GOA|6203523//molecular function|protease binding|IPI|GO:0002020|GOA|6203523//molecular function|protein binding, bridging|IDA|GO:0030674|GOA|10908733//molecular function|structural molecule activity|IDA|GO:0005198|GOA|10908733//biological process|keratinocyte differentiation|IDA|GO:0030216|GOA|10908733//biological pr…	M	16	1.5459	1.5459	1.3145e-14	2803.23	4356.66
A_23_P155197	AATTGCTCAACCATGCATTTAAAACTCCTCAAGAAAGGATTGGTACTGCAACTGTAGGTA	chr3:123212472-123212531	PTPLB			BC060839	Protein tyrosine phosphatase-like (proline instead of catalytic arginine), member b	molecular function|protein binding|IPI|GO:0005515|GOA|15024066//cellular component|endoplasmic reticulum|IEA|GO:0005783|GOA|na//cellular component|endoplasmic reticulum membrane|IEA|GO:0005789|GOA|na//cellular component|integral to membrane|IEA|GO:0016021|GOA|na//cellular component|membrane|IEA|GO:0016020|GOA|na	F	15	0.7941	-1.2593	3.6842e-10	3764.36	2981.14
A_23_P143817	TCCAGATAGACTACGATGAGGACGGGAACTGCTCTTTAATTATTAGTGATGTTTGCGGGG	chr3:123333074-123333133	MYLK			NM_053032	Myosin light chain kinase	molecular function|ATP binding|IEA|GO:0005524|GOA|na//molecular function|actin binding|IEA|GO:0003779|GOA|na//molecular function|calmodulin binding|IEA|GO:0005516|GOA|na//molecular function|metal ion binding|IEA|GO:0046872|GOA|na//molecular function|myosin light chain kinase activity|IEA|GO:0004687|GOA|na//molecular function|nucleotide binding|IEA|GO:0000166|GOA|na//molecular function|protein bin…	F	15	0.8278	-1.208	2.6743e-12	7577.33	6253.19
A_23_P139408	ATAATAGAGCTGGGATGACATCTTCACCTGATGCCACAACTGGCCAGACTTTTGGCTAAA	chr3:124951184-124951243	ZNF148			NM_021964	Zinc finger protein 148	molecular function|double-stranded DNA binding|IEA|GO:0003690|GOA|na//molecular function|metal ion binding|IEA|GO:0046872|GOA|na//molecular function|protein binding|IPI|GO:0005515|GOA|12771217//molecular function|sequence-specific DNA binding|IDA|GO:0043565|GOA|12771217//molecular function|specific RNA polymerase II transcription factor activity|TAS|GO:0003704|GOA|9685330//molecular function|tran…	F	16	0.7408	-1.35	6.0057e-08	2105.61	1547.04
A_24_P59439	CACAGGTGCACTGAGCAAAGAAACCAGAGATTGAGACAAAAAAGACATTCCCTCAAAGAC	chr3:125580273-125580332				AK074886	Hypothetical LOC389634		F	14	0.824	-1.2135	6.611e-05	20.5828	16.9423
A_32_P191840	GAACTGGGAGGGCTGAAATTGGACATTGAGATAAATTAAAGAGTGTTCTTTAAAACTGTC	chr3:126010307-126010366							M	16	1.165	1.165	0.0006	16.7178	19.767
A_23_P166993	CAGGCAATCTCCATTTCTCAGTGACAGAAGCATGTTTGAGATGCCGTGGGAAACCAAATA	chr3:134978114-134978173	EPHB1			NM_004441	EPH receptor B1	molecular function|ATP binding|IEA|GO:0005524|GOA|na//molecular function|axon guidance receptor activity|IEA|GO:0008046|GOA|na//molecular function|ephrin receptor activity|IEA|GO:0005003|GOA|na//molecular function|nucleotide binding|IEA|GO:0000166|GOA|na//molecular function|protein binding|IPI|GO:0005515|GOA|8798570//molecular function|receptor activity|IEA|GO:0004872|GOA|na//molecular function|t…	F	14	0.7295	-1.3709	1.89e-08	68.3664	49.22
A_24_P371281	TGTTTGTCTTGTCATGATCCCAAACATTGTTGATGAAGACAATTCTTTGTTAAATGCCTG	chr3:136573998-136574057	TMEM22			NM_025246	Transmembrane protein 22	cellular component|Golgi apparatus|IDA|GO:0005794|GOA|11256614//cellular component|integral to membrane|IEA|GO:0016021|GOA|na//cellular component|membrane|IEA|GO:0016020|GOA|na	M	15	1.1966	1.1966	4.6595e-06	291.496	348.882
A_23_P40896	AGTGGAAGTTTTGTTGTAGGAATTATAGTAATCACACCACATTACTTGGCCTTTCGGTAA	chr3:140695415-140695474	SLC25A36			NM_018155	Solute carrier family 25, member 36	molecular function|binding|IEA|GO:0005488|GOA|na//molecular function|transporter activity|IEA|GO:0005215|GOA|na//biological process|response to estradiol stimulus|IDA|GO:0032355|GOA|15831516//biological process|transmembrane transport|IEA|GO:0055085|GOA|na//cellular component|integral to membrane|IEA|GO:0016021|GOA|na//cellular component|membrane|IEA|GO:0016020|GOA|na//cellular component|mitochon…	F	14	0.8136	-1.229	0.0014	238.55	194.184
A_24_P221323	CTGTCTTGAAACTTTCATGACCTACTATATACTCAAAAATCATCAGAAGTCTTTCCATGC	chr3:141162790-141162849	ZBTB38			NM_001080412	Zinc finger and BTB domain containing 38	molecular function|metal ion binding|IEA|GO:0046872|GOA|na//molecular function|protein binding|IEA|GO:0005515|GOA|na//molecular function|transcription factor activity|ISS|GO:0003700|GOA|na//molecular function|zinc ion binding|IEA|GO:0008270|GOA|na//biological process|positive regulation of transcription from RNA polymerase II promoter|ISS|GO:0045944|GOA|na//biological process|regulation of transc…	F	16	0.5916	-1.6904	2.153e-08	68.4025	39.0997
A_23_P91964	AAGAATTTATTCCCTTTTTACCCTCAGTTTACTTAAGCTGCAGAAGATGGAAGAGGCTTG	chr3:141328313-141328725	RASA2			NM_006506	RAS p21 protein activator 2	molecular function|Ras GTPase activator activity|TAS|GO:0005099|GOA|8812506//molecular function|metal ion binding|IEA|GO:0046872|GOA|na//biological process|intracellular signaling cascade|IEA|GO:0007242|GOA|na//biological process|regulation of small GTPase mediated signal transduction|IEA|GO:0051056|GOA|na//biological process|signal transduction|TAS|GO:0007165|GOA|ARRAY(0x2e88534)//cellular compo…	F	14	0.7888	-1.2677	5.0102e-10	233.628	183.9
A_32_P149072	TTTTTTCTGAATCAAAATTAACATCAATATATAGATTCTAGTATATTCTTCTTAAAGCCT	chr3:143709466-143709525	C3orf58			NM_173552	Chromosome 3 open reading frame 58	cellular component|extracellular region|IEA|GO:0005576|GOA|na	M	15	1.2423	1.2423	0.0002	13.1139	16.6658
A_24_P144481	CAAGAAACCAAGTATCTGGAGCAAACAGAATGTAGGCGTTTCAAATCGAGCTGAGAAGGA	chr3:14697032-14697091	C3orf19			NM_016474	Chromosome 3 open reading frame 19		F	15	0.8559	-1.1684	1.3416e-06	741.306	633.474
A_24_P248251	CTTTGGCCTATATCATGGACAACAAATTGGCACAAATTGAAGGGGTAGTTCCTTTTGGTG	chr3:148793667-148793710	HLTF			NM_139048	Helicase-like transcription factor	molecular function|ATP binding|IEA|GO:0005524|GOA|na//molecular function|ATPase activity|IEA|GO:0016887|GOA|na//molecular function|DNA binding|IEA|GO:0003677|GOA|na//molecular function|RNA polymerase II transcription factor activity|IEA|GO:0003702|GOA|na//molecular function|helicase activity|IEA|GO:0004386|GOA|na//molecular function|hydrolase activity|IEA|GO:0016787|GOA|na//molecular function|hyd…	F	15	0.6764	-1.4784	2.3492e-14	815.158	545.701
A_23_P253301	CTGCAGTAGTTTGCTTTTAGTATTGTTGTTGCACTTGAGCAGAGACAAACCTTTATTCAT	chr3:149683335-149683394	PFN2			NM_053024	Profilin 2	molecular function|actin binding|NAS|GO:0003779|GOA|na//molecular function|phosphatidylinositol-4,5-bisphosphate binding|NAS|GO:0005546|GOA|na//molecular function|protein binding|IPI|GO:0005515|GOA|ARRAY(0x2ec7c2c)//biological process|actin cytoskeleton organization|IEA|GO:0030036|GOA|na//biological process|regulation of actin polymerization or depolymerization|NAS|GO:0008064|GOA|na//cellular com…	F	14	0.653	-1.5314	5.6192e-16	540.127	351.074
A_24_P548415	TATTTCTATGGTAAATCCTTGCAAACATGGAAACAATGCATTTGGCCCAGTGCTTTGTGG	chr3:14986520-14986579				BC092452			F	14	0.8594	-1.1636	7.3336e-09	1543.02	1321.31
A_23_P40936	CTGCCAAGGAGCAACAGAATCCTTCCAGGACCGTTCACATACAAAGAAAAGTAGTGGTAT	chr3:15084530-15084589	NR2C2			NM_003298	Nuclear receptor subfamily 2, group C, member 2	molecular function|metal ion binding|IEA|GO:0046872|GOA|na//molecular function|receptor activity|TAS|GO:0004872|GOA|9006963//molecular function|sequence-specific DNA binding|IEA|GO:0043565|GOA|na//molecular function|steroid hormone receptor activity|IEA|GO:0003707|GOA|na//molecular function|transcription coactivator activity|TAS|GO:0003713|GOA|9006963//molecular function|transcription factor acti…	F	14	0.8662	-1.1544	2.6813e-06	132.446	114.746
A_32_P104841	AACCCCCTTTTCACATTTTATGATGTGCAGGTATTACATTGCTTTTTACATGTGGAAAAG	chr3:151153822-151153881	IGSF10			AF087980	Immunoglobulin superfamily, member 10	biological process|cell differentiation|IEA|GO:0030154|GOA|na//biological process|multicellular organismal development|IEA|GO:0007275|GOA|na//biological process|ossification|IEA|GO:0001503|GOA|na//biological process|tissue regeneration|IEA|GO:0042246|GOA|na//cellular component|extracellular region|IEA|GO:0005576|GOA|na	F	16	0.6957	-1.4374	1.7221e-13	23.7457	16.3679
A_23_P69171	AATCAGAGAGTGTCACAGATTTAACCTTGATCTAAAGACAAGTTGTACCCAGAGTATGTG	chr3:151599410-151599469	SUCNR1			NM_033050	Succinate receptor 1	molecular function|G-protein coupled receptor activity|IEA|GO:0004930|GOA|na//molecular function|purinergic nucleotide receptor activity, G-protein coupled|IEA|GO:0045028|GOA|na//molecular function|receptor activity|IEA|GO:0004872|GOA|na//biological process|G-protein coupled receptor protein signaling pathway|IEA|GO:0007186|GOA|na//biological process|biological_process|ND|GO:0008150|GOA|na//biolo…	F	16	0.6802	-1.4702	2.6032e-19	668.095	451.286
A_23_P212073	TGCACAGAAATTAATGCGAACAGACAGACTTGAGGTATGTCGAGAGTACCAACGTGGCAA	chr3:152150676-152150712	MBNL1			NM_207297	Muscleblind-like (Drosophila)	molecular function|RNA binding|IDA|GO:0003723|GOA|ARRAY(0xf75f50)//molecular function|double-stranded RNA binding|IDA|GO:0003725|GOA|10970838//molecular function|metal ion binding|IEA|GO:0046872|GOA|na//molecular function|protein binding|IPI|GO:0005515|GOA|ARRAY(0x1e79f44)//molecular function|zinc ion binding|IEA|GO:0008270|GOA|na//biological process|RNA splicing|IDA|GO:0008380|GOA|18335541//biol…	F	15	0.7513	-1.3311	2.389e-10	166.165	123.543
A_23_P382835	GTGGGCAGAAGACATTTTAGAATGAGGGCTTTAGTTTAAATTAAAGTCATGGTGGAGAAG	chr3:152555738-152555797	P2RY1			NM_002563	Purinergic receptor P2Y, G-protein coupled, 1	molecular function|ADP binding|IEA|GO:0043531|GOA|na//molecular function|ATP binding|IEA|GO:0005524|GOA|na//molecular function|G-protein coupled receptor activity|IEA|GO:0004930|GOA|na//molecular function|purinergic nucleotide receptor activity, G-protein coupled|IEA|GO:0045028|GOA|na//molecular function|receptor activity|IEA|GO:0004872|GOA|na//biological process|G-protein coupled receptor protei…	F	14	0.7399	-1.3515	0.0001	18.5107	13.6044
A_32_P35595	TTTATGCTTCAGAGATCATCTGTCCCTGCAATAGACATTTTATCATGGTAAGGGTGTGGT	chr3:156241804-156241863							M	14	1.1961	1.1961	6.7253e-15	236.189	283.006
A_24_P221123	TCATTTAACTGCACGCCAGTAGAAGGTATGCTGTCACACCAGTTGAAGCAGCATGTCATT	chr3:156527937-156527996	PA2G4P4	PA2G4	same family	NR_003284	In multiple Geneids		F	15	0.789	-1.2675	2.732e-10	2398.01	1888.46
A_23_P84246	ACGTTCCATGCTCACAGATAGGAAGAATCAATATCGTGAAAATGGCAATACCACCCAAAG	chr3:157832372-157832431				AF257098			F	14	0.8383	-1.1929	0.0006	1991.31	1656.85
A_23_P158794	AAGGAGGAAGGAAATCAAGATCAAAGTCAAGATCTTGGTCCAGAGATCTTCAGCCTCGTT	chr3:157840009-157840068	RSRC1			NM_016625	Arginine/serine-rich coiled-coil 1	molecular function|protein binding|IEA|GO:0005515|GOA|na//biological process|RNA splicing|IDA|GO:0008380|GOA|15798186//biological process|alternative nuclear mRNA splicing, via spliceosome|IEA|GO:0000380|GOA|na//biological process|nucleocytoplasmic transport|IEA|GO:0006913|GOA|na//biological process|protein amino acid phosphorylation|IEA|GO:0006468|GOA|na//biological process|response to antibioti…	F	16	0.754	-1.3262	1.8475e-12	339.554	255.33
A_24_P588471	TCCGCTTAGAATACGGAAACAAGTGAGCTTTAAAGGAAAATACTCATTCTCATTACCCCT	chr3:160472266-160472325	LOC100287426			BC037882	Hypothetical protein LOC100287426		F	15	0.7689	-1.3005	2.7886e-09	34.0381	25.7855
A_23_P212105	AAGTTGTATCAGTACCATTTGATCTGCCATGGACATGAGTTTAAAGCGGCTTTCTGGCCC	chr3:16628817-16628876	DAZL	DAZ3|DAZ4		NM_001351	Deleted in azoospermia-like	molecular function|RNA binding|IEA|GO:0003723|GOA|na//molecular function|nucleotide binding|IEA|GO:0000166|GOA|na//molecular function|protein binding|IPI|GO:0005515|GOA|16001084//molecular function|translation activator activity|IDA|GO:0008494|GOA|16001084//biological process|cell differentiation|IEA|GO:0030154|GOA|na//biological process|germ cell development|TAS|GO:0007281|GOA|9288969//biologica…	M	16	8.8759	8.8759	4.2039e-45	4.5632	40.2585
A_23_P57989	CAGTTTGTATGTACAGAGAAAATGGACTTACAAAAACTTGCAGCAGTAGTTTGTTCTTGC	chr3:176742818-176742877	TBL1XR1			NM_024665	Transducin (beta)-like 1 X-linked receptor 1	molecular function|DNA binding|IEA|GO:0003677|GOA|na//molecular function|beta-catenin binding|IPI|GO:0008013|GOA|18193033//molecular function|histone binding|IDA|GO:0042393|GOA|15601853//molecular function|promoter binding|IDA|GO:0010843|GOA|18193033//molecular function|promoter binding|ISS|GO:0010843|GOA|na//molecular function|protein N-terminus binding|IPI|GO:0047485|GOA|16893456//molecular fun…	F	16	0.8589	-1.1643	2.1276e-10	465.876	400.317
A_23_P92057	AGGTTTCAGGAGATGTGTTACAAGGCTTATCTAGCTATTCGACAGCATGCCAATCTCTTC	chr3:178951880-178951939	PIK3CA			NM_006218	Phosphoinositide-3-kinase, catalytic, alpha polypeptide	molecular function|1-phosphatidylinositol-3-kinase activity|IDA|GO:0016303|GOA|2174051//molecular function|ATP binding|IEA|GO:0005524|GOA|na//molecular function|inositol or phosphatidylinositol kinase activity|IEA|GO:0004428|GOA|na//molecular function|insulin receptor substrate binding|IEA|GO:0043560|GOA|na//molecular function|nucleotide binding|IEA|GO:0000166|GOA|na//molecular function|phosphati…	F	14	0.8544	-1.1704	3.6805e-08	1836.95	1560.71
A_24_P873291	GAATGTGTTTGTTTTAGATTTTAAGCATAACATTATGGCACATATCTTAATAACTTTTTA	chr3:179059605-179059664				AF070579	Clone 24487 mRNA sequence		M	14	1.1766	1.1766	4.373e-05	25.3717	30.1238
A_24_P230457	CTTTCAGGAATATAGCTCTGGAGATGAGGCAGAAAGTCCTTCCAAAATGAAGAGGCTCAA	chr3:180041154-180041213				EU176588			F	15	0.7768	-1.2873	1.5001e-09	1681.37	1297.56
A_24_P340428	GCCTTGTAAAAACTAGATCAAAAAACATTCGGGTGGGTGATATTGTTCGAATAGCCAAAG	chr3:182553899-182554157	ATP11B			NM_014616	ATPase, class VI, type 11B	molecular function|ATP binding|IEA|GO:0005524|GOA|na//molecular function|ATPase activity, coupled to transmembrane movement of ions, phosphorylative mechanism|IEA|GO:0015662|GOA|na//molecular function|binding|NAS|GO:0005488|GOA|11790799//molecular function|hydrolase activity|IEA|GO:0016787|GOA|na//molecular function|hydrolase activity, acting on acid anhydrides, catalyzing transmembrane movement …	F	14	0.6922	-1.4448	2.5819e-12	263.88	180.037
A_23_P251574	CTTGTTCTGATAAGGTTCAATCTTATGATCCAGAAACCAATTCTTGGCTACTTCGTGCAG	chr3:183390082-183390129	KLHL24			NM_017644	Kelch-like 24 (Drosophila)	molecular function|protein binding|IEA|GO:0005515|GOA|na//cellular component|axon|IEA|GO:0030424|GOA|na//cellular component|cell projection|IEA|GO:0042995|GOA|na//cellular component|cytoplasm|IEA|GO:0005737|GOA|na//cellular component|perikaryon|IEA|GO:0043204|GOA|na	F	15	0.8657	-1.1551	1.2206e-06	844.135	732.111
A_23_P136724	ATTTGCTAGTTTTCTTCCTTACTGTGAGTGACTAACAGTCATCTTTATCCCAGTGCCTGG	chr3:185698562-185698621	LOC344887			BX640843	Similar to hCG2041270		M	14	1.4251	1.4251	6.5708e-05	9.6505	13.9906
A_32_P193218	ATGCATTTTAGTCTTTCTCTCCATTCACATTTACTGAGAGCACACCACGTGCATGTTGCT	chr3:188602559-188602618	LPP			NM_005578	LIM domain containing preferred translocation partner in lipoma	molecular function|metal ion binding|IEA|GO:0046872|GOA|na//molecular function|protein binding|IPI|GO:0005515|GOA|15649318//molecular function|zinc ion binding|IEA|GO:0008270|GOA|na//biological process|biological_process|ND|GO:0008150|GOA|na//biological process|cell adhesion|IEA|GO:0007155|GOA|na//cellular component|cell junction|IEA|GO:0030054|GOA|na//cellular component|cytoplasm|IDA|GO:0005737|…	F	15	0.7421	-1.3475	4.4948e-12	288.593	216.079
A_24_P165949	CCACAGCATGGTATGGCAATAGAATCGTTCAAGAATTCTATGACCCTATGACCCCAGTCA	chr3:190027965-190028024	CLDN1			NM_021101	Claudin 1	molecular function|PDZ domain binding|IEA|GO:0030165|GOA|na//molecular function|identical protein binding|ISS|GO:0042802|GOA|na//molecular function|structural molecule activity|IEA|GO:0005198|GOA|na//biological process|calcium-independent cell-cell adhesion|ISS|GO:0016338|GOA|na//biological process|cell adhesion|TAS|GO:0007155|GOA|9647647//biological process|interspecies interaction between organ…	F	15	0.7704	-1.298	9.7409e-18	3020.49	2315.47
A_24_P332754	TCAGCTCCTTTGTCATGTAGCCAAGACTGGAGAAACAATTCCGTGGTCCCAATTTAAAGG	chr3:195723685-195723745				BC011766	CDNA clone IMAGE:3613219		F	14	0.783	-1.2772	6.5592e-11	418.783	327.665
A_32_P228775	TAGCCAAGACTGGAGAAACAATGATTCAGTGGTCCCAATTTAAAGGCTATTTTATTTTCA	chr3:197361279-197361336	PPP4R2			NM_174907	Protein phosphatase 4, regulatory subunit 2	molecular function|protein binding|IPI|GO:0005515|GOA|18715871//biological process|RNA splicing|IEA|GO:0008380|GOA|na//biological process|mRNA processing|IEA|GO:0006397|GOA|na//biological process|protein modification process|TAS|GO:0006464|GOA|10769191//cellular component|centrosome|TAS|GO:0005813|GOA|10769191//cellular component|cytoplasm|IEA|GO:0005737|GOA|na//cellular component|cytoskeleton|IE…	F	14	0.7154	-1.3978	6.2741e-21	816.641	582.569
A_24_P161345	TCAAAAGGCATAAGCTCCGAAGTGACTTTGAGAAGAAGATGGCTGACTTCCACAAGGAAG	chr3:31495537-31495596							F	15	0.6446	-1.5514	6.8944e-15	65.1113	41.7082
A_32_P27220	ATAAATCGAGGGTATCTTTGATTCACAGTGAAGGCATTTCTGCTGATCTGTTCCAAGACA	chr3:32279002-32279061				BC035064	CDNA clone IMAGE:5259414		F	15	0.8289	-1.2065	2.5219e-09	606.341	501.21
A_24_P791169	CTGGTACATACTAGGGTTAGGATTAGGATCATACTTGTAACTAAAGAAAGCTTAAAAGCT	chr3:32304406-32304465				AK000115	CDNA FLJ20108 fis, clone COL05052		F	14	0.7577	-1.3197	6.7971e-05	61.1142	45.5962
A_23_P212423	CAGCTAAATCAAAATACGCATGTTCTCACCCAGAGTGACAAAATCCTGCAGATAGGTTTA	chr3:38455633-38455692	XYLB			NM_005108	Xylulokinase homolog (H. influenzae)	molecular function|ATP binding|IEA|GO:0005524|GOA|na//molecular function|kinase activity|IEA|GO:0016301|GOA|na//molecular function|nucleotide binding|IEA|GO:0000166|GOA|na//molecular function|transferase activity|IEA|GO:0016740|GOA|na//molecular function|xylulokinase activity|IEA|GO:0004856|GOA|na//biological process|D-xylose metabolic process|IEA|GO:0042732|GOA|na//biological process|carbohydrat…	F	15	0.8642	-1.1571	2.3931e-07	444.516	382.756
A_23_P254680	ACTCAGCAATCTAGTTGCCTGCAAAGATTCGAATATGGAACTACTTTATGAACAAGGACT	chr3:41607515-41607571	ULK4			NM_017886	Unc-51-like kinase 4 (C. elegans)	molecular function|ATP binding|IEA|GO:0005524|GOA|na//molecular function|nucleotide binding|IEA|GO:0000166|GOA|na//molecular function|protein serine/threonine kinase activity|IEA|GO:0004674|GOA|na//molecular function|transferase activity|IEA|GO:0016740|GOA|na//biological process|protein amino acid phosphorylation|IEA|GO:0006468|GOA|na	F	14	0.793	-1.2611	1.4132e-05	124.183	99.2256
A_24_P171601	CTTCTAGGAGTAGATCTTATTCCAGATCATATACAAGATCACGTAGTCTAGCTAGTTCAC	chr3:42679283-42679342	NKTR			NM_005385	Natural killer-tumor recognition sequence	molecular function|cyclosporin A binding|TAS|GO:0016018|GOA|8421688//molecular function|isomerase activity|IEA|GO:0016853|GOA|na//molecular function|peptidyl-prolyl cis-trans isomerase activity|IEA|GO:0003755|GOA|na//biological process|protein folding|IEA|GO:0006457|GOA|na//cellular component|membrane|IEA|GO:0016020|GOA|na	F	14	0.7381	-1.3549	2.4444e-13	1335.64	978.376
A_24_P936688	CAAGAAGTATTTTGCTCAGATAGTTCATGCTATATCTTATTGCCATAAACTCCATGTGGT	chr3:43345043-43345102	SNRK			NM_017719	SNF related kinase	molecular function|ATP binding|IDA|GO:0005524|GOA|12234663//molecular function|magnesium ion binding|IDA|GO:0000287|GOA|12234663//molecular function|nucleotide binding|IEA|GO:0000166|GOA|na//molecular function|protein binding|IPI|GO:0005515|GOA|17353931//molecular function|protein serine/threonine kinase activity|IDA|GO:0004674|GOA|12234663//molecular function|transferase activity|IEA|GO:0016740|…	F	14	0.7146	-1.3994	4.5314e-10	93.9068	67.2063
A_23_P21219	GCCTGAATGCAAAGTTGATAGTGAAACCAACATAGAAGCTAGTAAGCTACCTACATCTGA	chr3:47125412-47125471	SETD2			NM_014159	SET domain containing 2	molecular function|DNA binding|IEA|GO:0003677|GOA|na//molecular function|histone-lysine N-methyltransferase activity|IEA|GO:0018024|GOA|na//molecular function|methyltransferase activity|IEA|GO:0008168|GOA|na//molecular function|oxidoreductase activity|IEA|GO:0016491|GOA|na//molecular function|protein binding|IEA|GO:0005515|GOA|na//molecular function|transferase activity|IEA|GO:0016740|GOA|na//mol…	F	15	0.8291	-1.2061	4.0084e-11	421.787	349.823
A_32_P112104	AAACAAGGAAAAACCAGTTGATTTGCAGAACTTTGGTCTCCGTACTGACATTTACTCCAA	chr3:47716981-47717040	SMARCC1			NM_003074	SWI/SNF related, matrix associated, actin dependent regulator of chromatin, subfamily c, member 1	molecular function|DNA binding|IEA|GO:0003677|GOA|na//molecular function|chromatin binding|IEA|GO:0003682|GOA|na//molecular function|protein N-terminus binding|IPI|GO:0047485|GOA|12917342//molecular function|protein binding|IPI|GO:0005515|GOA|ARRAY(0x17c948c)//molecular function|transcription coactivator activity|TAS|GO:0003713|GOA|8804307//biological process|chromatin assembly or disassembly|IEA…	F	14	0.6855	-1.4588	1.6007e-07	328.276	215.459
A_24_P919510	TTTTAAAATCTGGATATCTAACCACCTACTTAAATCTGTTTGATAGTGTCAAACCACCCC	chr3:50139533-50139592	RBM5			AF107493	RNA binding motif protein 5	molecular function|DNA binding|TAS|GO:0003677|GOA|10352938//molecular function|RNA binding|TAS|GO:0003723|GOA|10352938//molecular function|mRNA binding|IDA|GO:0003729|GOA|18840686//molecular function|metal ion binding|IEA|GO:0046872|GOA|na//molecular function|nucleotide binding|IEA|GO:0000166|GOA|na//molecular function|protein binding|IPI|GO:0005515|GOA|18951082//molecular function|zinc ion bindi…	F	15	0.8121	-1.2314	0.0041	44.3453	34.9219
A_23_P18205	GAGGTTGGGTTCAGCTCCAATGATGATGAGGATAAAGACGATGATGTGATAGAGGTCACT	chr3:51697368-51697427	RAD54L2			NM_015106	RAD54-like 2 (S. cerevisiae)	molecular function|ATP binding|IEA|GO:0005524|GOA|na//molecular function|DNA binding|IEA|GO:0003677|GOA|na//molecular function|helicase activity|IEA|GO:0004386|GOA|na//molecular function|hydrolase activity|IEA|GO:0016787|GOA|na//molecular function|nucleotide binding|IEA|GO:0000166|GOA|na//molecular function|protein kinase binding|IEA|GO:0019901|GOA|na//molecular function|transcription cofactor ac…	M	14	1.1807	1.1807	8.91e-10	826.308	978.068
A_32_P208868	AACAGAAGAAACTGCAAAAGCCCTGCAGGATATATCACAGCTGTTAACATTCTGACTTTA	chr3:5260056-5260115	EDEM1			NM_014674	ER degradation enhancer, mannosidase alpha-like 1	molecular function|calcium ion binding|IEA|GO:0005509|GOA|na//molecular function|mannosyl-oligosaccharide 1,2-alpha-mannosidase activity|IEA|GO:0004571|GOA|na//molecular function|misfolded protein binding|IDA|GO:0051787|GOA|19524542//molecular function|protein binding|IPI|GO:0005515|GOA|ARRAY(0x17f9714)//biological process|ER-associated protein catabolic process|ISS|GO:0030433|GOA|na//biological …	M	14	1.2426	1.2426	7.1187e-05	502.065	616.266
A_23_P166663	CCTCAGGCTCTACAATCTAGGGGTGGTAAATGTGTTTCCACTATACTTGGGAAAAGGTCA	chr3:57306405-57306464	APPL1			NM_012096	Adaptor protein, phosphotyrosine interaction, PH domain and leucine zipper containing 1	molecular function|protein binding|IPI|GO:0005515|GOA|ARRAY(0x2d56124)//molecular function|protein kinase B binding|IPI|GO:0043422|GOA|17848569//biological process|cell cycle|IEA|GO:0007049|GOA|na//biological process|cell proliferation|IDA|GO:0008283|GOA|15016378//biological process|insulin receptor signaling pathway|TAS|GO:0008286|GOA|17848569//biological process|regulation of establishment of p…	F	16	0.8677	-1.1525	7.8379e-08	1421.82	1235.11
A_23_P259362	ATATTCTGAAGTCACATTTTCTGGCTCTGGGGCTCCAAGGACTCACAAAGAGGAGGAATT	chr3:59956656-59956715	NPCDR1			AF156973	Nasopharyngeal carcinoma, down-regulated 1		F	14	0.7781	-1.2852	0.0005	16.4221	12.6662
A_24_P114459	GTTGAAAAGCAGGACAAAGAGAAACCTGAGAAAGACAAGGAAATTAGTCCTAGTGTTACC	chr3:72428428-72428487	RYBP			NM_012234	RING1 and YY1 binding protein	molecular function|DNA binding|IEA|GO:0003677|GOA|na//molecular function|metal ion binding|IEA|GO:0046872|GOA|na//molecular function|protein binding|IEA|GO:0005515|GOA|na//molecular function|transcription corepressor activity|IEA|GO:0003714|GOA|na//molecular function|zinc ion binding|IEA|GO:0008270|GOA|na//biological process|apoptosis|IEA|GO:0006915|GOA|na//biological process|multicellular organi…	F	16	0.7821	-1.2785	4.5788e-10	846.135	661.528
A_24_P17490	CCACCCTATGTCAAGTTATATGCCTATAGTACTGTTCTTAATTGTATATGTCCTGTGGTG	chr3:74313553-74313612	CNTN3			NM_020872	Contactin 3 (plasmacytoma associated)	molecular function|protein binding|IPI|GO:0005515|GOA|18272596//biological process|cell adhesion|IEA|GO:0007155|GOA|na//biological process|nervous system development|IEA|GO:0007399|GOA|na//cellular component|anchored to membrane|IEA|GO:0031225|GOA|na//cellular component|plasma membrane|IEA|GO:0005886|GOA|na	M	15	1.2992	1.2992	4.234e-15	216.269	280.678
A_32_P129200	TGCTCTTTTAACATACAGTGCTTGAATATACAGCCTTAACAATGTTAATCATCTCCTTGG	chr3:86116162-86116221	CADM2			NM_153184	Cell adhesion molecule 2	cellular component|integral to membrane|IEA|GO:0016021|GOA|na//cellular component|membrane|IEA|GO:0016020|GOA|na	F	15	0.7334	-1.3635	2.8016e-28	51.7492	37.8469
A_23_P147801	CCTGATGAAAATGGTTCAGAAAGATCTGTCAATCAAGCAGTAGTGTGAAAAAAGCACTAT	chr3:88190798-88190857	ZNF654			NM_018293	Zinc finger protein 654	molecular function|DNA binding|IEA|GO:0003677|GOA|na//molecular function|metal ion binding|IEA|GO:0046872|GOA|na//molecular function|zinc ion binding|IEA|GO:0008270|GOA|na//biological process|regulation of transcription|IEA|GO:0045449|GOA|na//cellular component|intracellular|IEA|GO:0005622|GOA|na//cellular component|nucleus|IEA|GO:0005634|GOA|na	F	15	0.8568	-1.1672	8.0358e-07	837.578	713.85
A_24_P328668	GGCCTTTATTGGCTGCTACATGTTATTGCAAGAGACTTTGATGCCTTAAATGAACGCATC	chr3:93755453-93755512	ARL13B			NR_033427	ADP-ribosylation factor-like 13B	molecular function|GTP binding|IEA|GO:0005525|GOA|na//molecular function|nucleotide binding|IEA|GO:0000166|GOA|na	F	16	0.7013	-1.4259	1.2076e-07	479.854	327.296
A_23_P212204	GACTAAGACAGTTGAAGGAGCCACTCTAGATTGGTTGGTCAAGAAAAGTCTCTGAGGAGT	chr3:9520291-9520350	SETD5			BX648380	SET domain containing 5		M	15	1.2914	1.2914	2.2263e-11	109.282	140.918
A_24_P920851	GGTACTAAATTAGGTGAGACATTTGATAGTGATAGTTCAGAAATGTTCTTATCAGTGGAG	chr3:97596201-97596260	CRYBG3			NM_153605	Beta-gamma crystallin domain containing 3	molecular function|sugar binding|IEA|GO:0005529|GOA|na	F	14	0.7699	-1.2988	9.0543e-05	13.6952	10.4689
A_23_P92562	TCATTCCATGATGCATATTACTGGATTAGATTAAGAAAGACAGAAAAGATTAAGGGACGG	chr4:100333763-100333822	ADH7			NM_001166504	Alcohol dehydrogenase 7 (class IV), mu or sigma polypeptide	molecular function|alcohol dehydrogenase (NAD) activity|TAS|GO:0004022|GOA|8074657//molecular function|alcohol dehydrogenase activity, zinc-dependent|IDA|GO:0004024|GOA|7876099//molecular function|aldehyde oxidase activity|IDA|GO:0004031|GOA|9600267//molecular function|binding|IEA|GO:0005488|GOA|na//molecular function|ethanol binding|IDA|GO:0035276|GOA|9228021//molecular function|metal ion bindin…	F	15	0.5637	-1.7739	4.8408e-16	41.5156	23.3762
A_24_P921623	GGCACTTCTTAAACTTGTAGAAAAAGGGTGTTTCTTACCTGTTTATTTCAACACATCTCG	chr4:10114122-10114181							F	14	0.5589	-1.7893	6.2261e-08	43.6912	23.7578
A_23_P92623	TATACTGCAATGTTAGGGGAATGAACATGTTTTCCTACTGCATTGGGGACTTCTAGATAG	chr4:101946679-101946738	PPP3CA			NM_001130692	Protein phosphatase 3, catalytic subunit, alpha isozyme	molecular function|calcium ion binding|NAS|GO:0005509|GOA|8392375//molecular function|calcium-dependent protein serine/threonine phosphatase activity|IEA|GO:0004723|GOA|na//molecular function|calmodulin binding|NAS|GO:0005516|GOA|8392375//molecular function|hydrolase activity|IEA|GO:0016787|GOA|na//molecular function|protein binding|IPI|GO:0005515|GOA|ARRAY(0x4a776e4)//molecular function|protein …	F	15	0.827	-1.2091	2.3595e-06	1557.04	1297.12
A_24_P282083	AAGGGGTTTGATAAAGGTGCTCTACATAATGCGAATCTGTTTTCATTAATTCATGCATTC	chr4:102076471-102076530				AK097085	CDNA FLJ39766 fis, clone SPLEN2000307		M	14	1.3244	1.3244	1.6105e-05	103.043	136.442
A_32_P66908	GGCATTTCACACTGAGATCTGTATTCCTAGTGAATAAAAGACAGCTACTATATTAGGAGG	chr4:105389789-105389848	CXXC4			AK127778	CXXC finger 4	molecular function|DNA binding|IEA|GO:0003677|GOA|na//molecular function|PDZ domain binding|IPI|GO:0030165|GOA|11113207//molecular function|metal ion binding|IEA|GO:0046872|GOA|na//molecular function|zinc ion binding|IEA|GO:0008270|GOA|na//biological process|negative regulation of Wnt receptor signaling pathway|IDA|GO:0030178|GOA|11113207//biological process|zygotic specification of dorsal/ventra…	F	16	0.7658	-1.3058	2.6967e-11	505.718	386.422
A_24_P932233	AATTCTTCAGTATCAACCCAATCTCTCCAATCGAATGACCTCCAAACAATACACTGGAAA	chr4:106156863-106156922	TET2			NM_017628	Tet oncogene family member 2	molecular function|metal ion binding|IEA|GO:0046872|GOA|na//molecular function|oxidoreductase activity|IEA|GO:0016491|GOA|na//molecular function|oxidoreductase activity, acting on paired donors, with incorporation or reduction of molecular oxygen, 2-oxoglutarate as one donor, and incorporation of one atom each of oxygen into both donors|IEA|GO:0016706|GOA|na//molecular function|oxidoreductase act…	F	14	0.8511	-1.1749	1.7513e-05	582.869	487.469
A_23_P213038	ACTTCACAAGCTCCTCTGATCTTGCCAATGTGATGTTTAATTCAAAACAGCGCACTTACA	chr4:106767032-106767091	GSTCD			NM_024751	Glutathione S-transferase, C-terminal domain containing	molecular function|protein binding|IEA|GO:0005515|GOA|na//molecular function|rRNA methyltransferase activity|IEA|GO:0008649|GOA|na//biological process|rRNA processing|IEA|GO:0006364|GOA|na//cellular component|cytoplasm|IEA|GO:0005737|GOA|na	F	15	0.7973	-1.2542	3.4045e-09	92.3314	72.7582
A_23_P257231	AGAGCAAAGTATAACAGGTGCCTTCACTTTTGAGACTTAGTGCCTTAAAATATGTATTCT	chr4:109663266-109663325	AGXT2L1			NR_027475	alanine-glyoxylate aminotransferase 2-like 1	molecular function|alanine-glyoxylate transaminase activity|NAS|GO:0008453|GOA|na//molecular function|pyridoxal phosphate binding|IEA|GO:0030170|GOA|na//molecular function|transferase activity|IEA|GO:0016740|GOA|na//biological process|cellular amino acid metabolic process|NAS|GO:0006520|GOA|na//cellular component|cellular_component|ND|GO:0005575|GOA|na//cellular component|mitochondrion|IEA|GO:000…	M	14	1.1547	1.1547	1.1329e-07	17954.4	20698.7
A_23_P69683	ATCTGTCAGAGAAGCGCGTGAGAAATTTGAAATGAAGGCATTTGTTAATACAAGATGCAA	chr4:110460882-110460941	SEC24B			NM_006323	SEC24 family, member B (S. cerevisiae)	molecular function|protein binding|IPI|GO:0005515|GOA|ARRAY(0x2e9b2bc)//molecular function|transporter activity|TAS|GO:0005215|GOA|10075675//molecular function|zinc ion binding|IEA|GO:0008270|GOA|na//biological process|ER to Golgi vesicle-mediated transport|EXP|GO:0006888|GOA|11252894//biological process|cellular membrane organization|EXP|GO:0016044|GOA|11031247//biological process|intracellular …	F	16	0.8059	-1.2409	1.1136e-18	9513.03	7667.55
A_23_P73170	TTGGAAAGAGCAAAGGAAGAAAATACCCTCCAATGGATTCTGATAGCAGGACATTTCTGT	chr4:119174713-119174756	NDST3			NM_004784	N-deacetylase/N-sulfotransferase (heparan glucosaminyl) 3	molecular function|[heparan sulfate]-glucosamine N-sulfotransferase activity|IEA|GO:0015016|GOA|na//molecular function|hydrolase activity|IEA|GO:0016787|GOA|na//molecular function|sulfotransferase activity|IEA|GO:0008146|GOA|na//molecular function|transferase activity|IEA|GO:0016740|GOA|na//cellular component|Golgi apparatus|IEA|GO:0005794|GOA|na//cellular component|Golgi membrane|IEA|GO:0000139|…	F	14	0.7111	-1.4063	8.025e-10	81.9136	58.4114
A_23_P121637	GATGACAACAAATGGCAAGATCTGTTTTTGCTTTGTGTTGTGGTAAAAAATTGTGTACCC	chr4:119202957-119203016	PRSS12			NM_003619	Protease, serine, 12 (neurotrypsin, motopsin)	molecular function|peptidase activity|IEA|GO:0008233|GOA|na//molecular function|scavenger receptor activity|IEA|GO:0005044|GOA|na//molecular function|serine-type endopeptidase activity|IEA|GO:0004252|GOA|na//molecular function|serine-type peptidase activity|TAS|GO:0008236|GOA|9540828//biological process|proteolysis|IEA|GO:0006508|GOA|na//biological process|zymogen activation|IEA|GO:0031638|GOA|na…	F	15	0.7728	-1.2939	3.1834e-10	77.8728	60.2732
A_23_P310094	CACAGTTTCTGCATTGGTAGTGTAAAGCATACCTTGTTAGGAACGTGTTTTGTAAGACAC	chr4:119956612-119956671	SYNPO2			NM_001128933	Synaptopodin 2	molecular function|actin binding|IEA|GO:0003779|GOA|na//molecular function|protein binding|IEA|GO:0005515|GOA|na//cellular component|cytoplasm|IEA|GO:0005737|GOA|na//cellular component|nucleus|IEA|GO:0005634|GOA|na	F	16	0.8381	-1.1932	3.3916e-10	1998.73	1679.85
A_24_P289834	CAGAGTATCCGGGTCCTTCTCAGAGAATTAAAAAGCCTGTACAGGATATTGGTGGAACCA	chr4:120379189-120379246							F	15	0.8291	-1.2061	9.8251e-12	159.65	132.218
A_23_P147869	GTAACTTCTGAACCTCAGCATGTTACTCTAATAGTGTTTGGGATTGGCATGGTGAACCGC	chr4:123193410-123193469	KIAA1109			NM_015312	KIAA1109	cellular component|integral to membrane|IEA|GO:0016021|GOA|na//cellular component|membrane|IEA|GO:0016020|GOA|na	F	15	0.7847	-1.2744	8.9278e-07	39.0326	30.335
A_23_P81017	GGGAACAGAAGAAGAGAAATGGAATAATGACAAATCCAAATTATCATCTTCAGAGCAACC	chr4:125590315-125590374	ANKRD50			NM_020337	Ankyrin repeat domain 50		F	16	0.7076	-1.4132	7.4113e-14	255.548	180.187
A_32_P118372	CAGTGTCTTCTCTTAACCCTGTTAAAGAACATGGTGTGTTGTTTGAATGTTCACCTGGAA	chr4:128635137-128635196	INTU			NM_015693	Inturned planar cell polarity effector homolog (Drosophila)	molecular function|protein binding|IEA|GO:0005515|GOA|na	M	15	1.1525	1.1525	1.6064e-07	134.356	155.177
A_23_P363936	AGCTTTCCGGATAATTTTATATATCAAACATACAGGATGGATACATAGTTGGCAACAGTC	chr4:128754250-128754309	HSPA4L			NM_014278	Heat shock 70kDa protein 4-like	molecular function|ATP binding|ISS|GO:0005524|GOA|na//molecular function|nucleotide binding|IEA|GO:0000166|GOA|na//molecular function|protein binding|IPI|GO:0005515|GOA|17353931//biological process|protein folding|ISS|GO:0006457|GOA|na//biological process|response to unfolded protein|ISS|GO:0006986|GOA|na//cellular component|cytoplasm|ISS|GO:0005737|GOA|na//cellular component|nucleus|ISS|GO:00056…	M	15	1.3317	1.3317	5.0571e-06	1032.05	1378.71
A_24_P938465	GGAGGCAGAATTCGGTTCCCTCAAAATTATAAAGGCAGGAAAGCTCAAGACAAAGAAATC	chr4:128995613-128995666							F	14	0.8299	-1.205	0.0017	4314.38	3580.96
A_23_P359052	TTTCTTCTTCAAAGGAGCTGAAGCATGTTCATGCAAAAAGTGAACCAAGTAAACCTGCCC	chr4:13606630-13606689	BOD1L			NM_148894	Biorientation of chromosomes in cell division 1-like	molecular function|DNA binding|IEA|GO:0003677|GOA|na	F	16	0.7876	-1.2697	2.3292e-06	521.124	410.534
A_23_P144337	GACCAGATGGTTGTGCCTTATTTTTTCTTCAAAACCGATTCAAGCTAGTCAACAGTGCCA	chr4:139966027-139966086	CCRN4L			NM_012118	CCR4 carbon catabolite repression 4-like (S. cerevisiae)	molecular function|transcription factor activity|TAS|GO:0003700|GOA|10521507//biological process|rhythmic process|IEA|GO:0048511|GOA|na//biological process|transcription from RNA polymerase II promoter|TAS|GO:0006366|GOA|10521507//cellular component|nucleus|TAS|GO:0005634|GOA|10521507	M	14	1.4224	1.4224	1.0964e-05	9.0996	12.9649
A_32_P27991	AGATAATGCTTGCTTCAATAGACAGAGACATCAGCTGTAGATTTCATAGTGAATCCCAGT	chr4:141071362-141071421				CR610181	Transcribed locus		M	14	1.1877	1.1877	1.208e-05	1727.61	2066.21
A_23_P403209	ACTCTGGCCAAGACTCTACTACCCAGACACCAAAAGAAGAAATGATTAACCCTGGAGGCT	chr4:14478983-14479032				BC062308	Similar to hypothetical protein (L1H 3 region) - human, mRNA (cDNA clone MGC:46671 IMAGE:5563071)		F	15	0.6585	-1.5187	1.371e-05	12.5694	8.4965
A_32_P228331	CTGATATCTGTCTTCCAGATTCAAGCCCTAATGCCTTTTCAACTTCTGGAGATGGAGTAG	chr4:144833005-144833064							F	14	0.8678	-1.1523	3.2697e-05	327.015	283.483
A_23_P212974	GATCTGTCTAAAGATTGTGGTTCAGTTTCAACAGTAGATGAGTTTCCAGAAGCCAGGGGT	chr4:146059176-146059235	OTUD4			NM_199324	OTU domain containing 4	molecular function|molecular_function|ND|GO:0003674|GOA|na//molecular function|protein binding|IPI|GO:0005515|GOA|17353931//biological process|biological_process|ND|GO:0008150|GOA|na//cellular component|cellular_component|ND|GO:0005575|GOA|na	F	14	0.7497	-1.3339	3.5448e-09	871.438	650.563
A_32_P122492	CAGTGTACAAATCAGTGGAGAGTAAGCAATGTATTACTCTGATGTCGGTGAAACACCTCA	chr4:153544611-153544670							F	15	0.5324	-1.8784	4.418e-10	173.819	91.1096
A_24_P208909	GATGCTTAAAAACTTTCTAAAGATGAATTGTGTGGCAGTGATTGGTCTGTTTGTGGAGAA	chr4:154259817-154259876	TRIM2			NM_015271	Tripartite motif-containing 2	molecular function|metal ion binding|IEA|GO:0046872|GOA|na//molecular function|protein binding|IEA|GO:0005515|GOA|na//molecular function|zinc ion binding|NAS|GO:0008270|GOA|11331580//biological process|biological_process|ND|GO:0008150|GOA|na//cellular component|cytoplasm|IDA|GO:0005737|GOA|11331580//cellular component|intracellular|IEA|GO:0005622|GOA|na	M	16	1.1935	1.1935	3.7083e-09	1954.12	2330
A_23_P136125	GAGTTGGTGTTCATAATTTCAGTTCTAGTTGATTGCGAGAATTTTCAAATAAGGAAGAGG	chr4:155492029-155492088	FGB			NM_005141	Fibrinogen beta chain	molecular function|chaperone binding|IPI|GO:0051087|GOA|19996109//molecular function|eukaryotic cell surface binding|IDA|GO:0043499|GOA|6777381//molecular function|protein binding|IPI|GO:0005515|GOA|12878203//molecular function|protein binding, bridging|IEA|GO:0030674|GOA|na//molecular function|receptor binding|IEA|GO:0005102|GOA|na//biological process|platelet activation|IEA|GO:0030168|GOA|na//b…	M	14	1.1516	1.1516	8.6171e-05	85360.2	98347.7
A_32_P42842	ATACTTGGACAAGAACTTCTTCAGAATCAAATGAAGCTTCACTTCTTTCAGACATCAGAA	chr4:155503957-155504016							M	15	1.2726	1.2726	2.9399e-09	756.028	962.696
A_23_P44274	ATTCAACCCATTTACTTTGGTCAATATTTGATCTAAGTTGCATCTTTAATCCTGGTGGTC	chr4:155504365-155504424	FGA			NM_000508	Fibrinogen alpha chain	molecular function|eukaryotic cell surface binding|IDA|GO:0043499|GOA|6777381//molecular function|protein binding|IPI|GO:0005515|GOA|ARRAY(0xd4cfbc)//molecular function|protein binding, bridging|IEA|GO:0030674|GOA|na//molecular function|receptor binding|IEA|GO:0005102|GOA|na//biological process|platelet activation|IEA|GO:0030168|GOA|na//biological process|protein polymerization|IEA|GO:0051258|GOA…	M	16	1.3147	1.3147	2.5735e-36	76018	99971.1
A_32_P172803	AATGGTTATTTGACATTACACATTTTTAGGAAGAAGAAATTTCTGTCTTGCTGGCCAGTC	chr4:156266639-156266698	MAP9			NM_001039580	Microtubule-associated protein 9	biological process|cell cycle|IEA|GO:0007049|GOA|na//biological process|cell division|IEA|GO:0051301|GOA|na//biological process|mitosis|IEA|GO:0007067|GOA|na//cellular component|cytoplasm|IEA|GO:0005737|GOA|na//cellular component|cytoskeleton|IEA|GO:0005856|GOA|na//cellular component|microtubule|IEA|GO:0005874|GOA|na//cellular component|spindle|IEA|GO:0005819|GOA|na	F	15	0.8149	-1.2271	6.5846e-05	61.3605	50.0458
A_23_P69573	AGCCCAACAACTTACAGATTACTCAAAGACTGTCCTGGTTTCGTGTTTACCCCTCGATCA	chr4:156651179-156651224	GUCY1A3			NM_001130685	Guanylate cyclase 1, soluble, alpha 3	molecular function|GTP binding|IEA|GO:0005525|GOA|na//molecular function|guanylate cyclase activity|IEA|GO:0004383|GOA|na//molecular function|heme binding|IEA|GO:0020037|GOA|na//molecular function|ion binding|IEA|GO:0043167|GOA|na//molecular function|nucleotide binding|IEA|GO:0000166|GOA|na//molecular function|protein heterodimerization activity|IEA|GO:0046982|GOA|na//molecular function|receptor …	F	15	0.7969	-1.2549	1.8262e-15	1471.82	1170.24
A_24_P912587	GCAAGCTTCCCATAGACAGTCTCGAAGGAGATTTAGAAAAATCAACCAGAAAGGTGAAAG	chr4:160162391-160162450							F	15	0.6775	-1.4761	1.6663e-09	157.32	102.655
A_23_P259442	TCTTGTGCTGACTAACTATAAGCATGATCTTGTTAATGCATTTTTGATGGGAAGAAAAGG	chr4:166419232-166419291	CPE			NM_001873	Carboxypeptidase E	molecular function|carboxypeptidase activity|TAS|GO:0004180|GOA|9019408//molecular function|metal ion binding|IEA|GO:0046872|GOA|na//molecular function|metallocarboxypeptidase activity|IEA|GO:0004181|GOA|na//molecular function|metallopeptidase activity|IEA|GO:0008237|GOA|na//molecular function|peptidase activity|IEA|GO:0008233|GOA|na//molecular function|zinc ion binding|IEA|GO:0008270|GOA|na//bio…	M	15	1.6475	1.6475	3.7316e-31	2249.32	3755.85
A_32_P68050	AAGATGGAGTCTCGAGTACTGTGGACCAACTTAGTGACATTCATATAGAGCCTGGAACCA	chr4:170347297-170347344	NEK1			NM_012224	NIMA (never in mitosis gene a)-related kinase 1	molecular function|ATP binding|IEA|GO:0005524|GOA|na//molecular function|metal ion binding|IEA|GO:0046872|GOA|na//molecular function|nucleotide binding|IEA|GO:0000166|GOA|na//molecular function|protein binding|IPI|GO:0005515|GOA|ARRAY(0x2ec5c68)//molecular function|protein kinase activity|IDA|GO:0004672|GOA|15604234//molecular function|protein serine/threonine kinase activity|IEA|GO:0004674|GOA|n…	F	16	0.8119	-1.2317	3.6558e-10	326.955	264.296
A_24_P69053	GATTCCCTGTTCCCAAATTTGATTTAACAGAACCTTCTTACGAACTTGTGAAGAGTCAGC	chr4:183717844-183717903	ODZ3			NM_001080477	Odz, odd Oz/ten-m homolog 3 (Drosophila)	biological process|signal transduction|IEA|GO:0007165|GOA|na//cellular component|integral to membrane|IEA|GO:0016021|GOA|na//cellular component|membrane|IEA|GO:0016020|GOA|na	F	15	0.7278	-1.374	0.0002	11.7297	8.5566
A_23_P29922	CTGAACCATGCACTCTGTTTGCGAAGAGGAATGTTTAAATCTCACTGCATCTTGAACTGG	chr4:187005890-187005949	TLR3			NM_003265	Toll-like receptor 3	molecular function|double-stranded RNA binding|IDA|GO:0003725|GOA|16111635//molecular function|double-stranded RNA binding|NAS|GO:0003725|GOA|12054664//molecular function|protein binding|IEA|GO:0005515|GOA|na//molecular function|receptor activity|TAS|GO:0004872|GOA|10426995//molecular function|transmembrane receptor activity|NAS|GO:0004888|GOA|12054664//biological process|I-kappaB phosphorylation…	F	14	0.8639	-1.1576	1.9695e-05	1004.14	863.489
A_32_P51313	ATTTTGATAATCACCAGCCTCTCATTCAACTCCTATGTTGCAAAGTTGCTCTTATGCTTT	chr4:190883658-190883711							M	16	1.2877	1.2877	3.9523e-36	114.605	148.02
A_23_P423695	CTTACTCATCTCCCTTTTTTAAACAAAAAGCAAAAAAGTAAAATGCTGCACTGCCCAGCA	chr4:2251280-2251339	MXD4			NM_006454	MAX dimerization protein 4	molecular function|DNA binding|IEA|GO:0003677|GOA|na//molecular function|protein binding|IEA|GO:0005515|GOA|na//molecular function|transcription corepressor activity|TAS|GO:0003714|GOA|8521822//molecular function|transcription regulator activity|IEA|GO:0030528|GOA|na//biological process|negative regulation of cell proliferation|TAS|GO:0008285|GOA|8521822//biological process|negative regulation of…	F	15	0.8084	-1.2371	1.4566e-09	371.719	298.567
A_24_P131785	GTCAACAGTAATAACAATAACAAAAAGCAGCTGAACCACATCAAGGACGAAAAGTCAAAC	chr4:2702076-2702135	FAM193A			NM_003704	Family with sequence similarity 193, member A		F	15	0.8495	-1.1771	2.3704e-06	494.404	415.837
A_24_P100742	CATTGAACACTAACCCAAAAGAGGTCCAGGAGATGAGGAACAAGATCCGAGAGCAGAATT	chr4:2909528-2909571	ADD1			NM_176801	Adducin 1 (alpha)	molecular function|actin binding|TAS|GO:0003779|GOA|1840603//molecular function|actin filament binding|IDA|GO:0051015|GOA|7642559//molecular function|calmodulin binding|IEA|GO:0005516|GOA|na//molecular function|metal ion binding|IEA|GO:0046872|GOA|na//molecular function|protein heterodimerization activity|IPI|GO:0046982|GOA|7642559//molecular function|protein homodimerization activity|IPI|GO:0042…	F	14	0.7817	-1.2793	5.6898e-11	63.5293	48.7109
A_24_P220786	AACAGAAAGGTGTGCCAGTGAAACAGAACACAGCTGTAAATTCCAGCTCCAGAAACCACT	chr4:3429829-3429888	RGS12			NM_198229	Regulator of G-protein signaling 12	molecular function|GTPase activator activity|IEA|GO:0005096|GOA|na//molecular function|GTPase regulator activity|IDA|GO:0030695|GOA|9651375//molecular function|protein binding|IEA|GO:0005515|GOA|na//molecular function|receptor signaling protein activity|IEA|GO:0005057|GOA|na//biological process|negative regulation of G-protein coupled receptor protein signaling pathway|IEA|GO:0045744|GOA|na//biol…	F	16	0.6271	-1.5947	7.5007e-09	154.407	94.4088
A_24_P136807	AGATGGCCTGTTGAATCTGATTCGGACTATGCCAGGCAAGAAATCCAAGTATGAAATAGC	chr4:39313078-39313137	RFC1			NM_002913	Replication factor C (activator 1) 1, 145kDa	molecular function|ATP binding|IEA|GO:0005524|GOA|na//molecular function|DNA clamp loader activity|IEA|GO:0003689|GOA|na//molecular function|enzyme activator activity|TAS|GO:0008047|GOA|8954124//molecular function|nucleoside-triphosphatase activity|IEA|GO:0017111|GOA|na//molecular function|nucleotide binding|IEA|GO:0000166|GOA|na//molecular function|protein binding|IPI|GO:0005515|GOA|ARRAY(0x2e72…	F	15	0.6387	-1.5657	7.6824e-21	1211.1	771.283
A_32_P213306	CATTCTCCTGGATAACAACGTTGATGGGGAAGTGAGCATACACAGACCTCATCTTGTAAC	chr4:39458092-39458151	RPL9			NM_001024921	Ribosomal protein L9	molecular function|RNA binding|TAS|GO:0003723|GOA|8597601//molecular function|rRNA binding|IEA|GO:0019843|GOA|na//molecular function|structural constituent of ribosome|IEA|GO:0003735|GOA|na//biological process|translation|TAS|GO:0006412|GOA|8597601//biological process|translational elongation|EXP|GO:0006414|GOA|15189156//cellular component|cytoplasm|IDA|GO:0005737|GOA|18029348//cellular component…	M	14	1.1688	1.1688	2.9999e-07	231.996	271.235
A_23_P132910	CACGGGATTTTTGTTGATGGCTGAATTCTTGTGGATTCATAAGAGGATCATGCCCTTAGC	chr4:40426177-40426236	RBM47			NM_019027	RNA binding motif protein 47	molecular function|RNA binding|IEA|GO:0003723|GOA|na//cellular component|nucleus|IEA|GO:0005634|GOA|na	F	14	0.8511	-1.175	4.9984e-09	7555.89	6441.48
A_24_P388622	AGTGAAGGAGCACAGGACCGCTGTTTTGGATTTCATTGAAGATTACTTGAAAAGAGTATG	chr4:4458978-4459202	STX18			NM_016930	Syntaxin 18	molecular function|SNAP receptor activity|IEA|GO:0005484|GOA|na//molecular function|protein binding|IPI|GO:0005515|GOA|ARRAY(0x4a83c38)//biological process|ER to Golgi vesicle-mediated transport|TAS|GO:0006888|GOA|10788491//biological process|intracellular protein transport|IEA|GO:0006886|GOA|na//biological process|vesicle-mediated transport|IEA|GO:0016192|GOA|na//cellular component|Golgi apparat…	F	16	0.8638	-1.1577	5.8129e-15	780.192	673.944
A_23_P251104	ACCATTGAATTTCACATGGGTGGTAATATGGAGTTAAAGGCGGAAAACAGTATCATCCTA	chr4:52894133-52894175	SGCB			NM_000232	Sarcoglycan, beta (43kDa dystrophin-associated glycoprotein)	biological process|cytoskeleton organization|IEA|GO:0007010|GOA|na//biological process|muscle organ development|TAS|GO:0007517|GOA|ARRAY(0x1ba41a8)//cellular component|cytoplasm|IEA|GO:0005737|GOA|na//cellular component|cytoskeleton|IEA|GO:0005856|GOA|na//cellular component|integral to plasma membrane|TAS|GO:0005887|GOA|7581448//cellular component|sarcoglycan complex|IEA|GO:0016012|GOA|na//cellul…	F	14	0.8048	-1.2425	1.0828e-06	1055.54	846.113
A_32_P216841	TAAGTCGTTGTCGAAGCAGGAGTTTAAGTCCCATTTGCCCCCGTAGCCAAATTGGTTTAA	chr4:52951101-52951160	SPATA18			NM_145263	Spermatogenesis associated 18 homolog (rat)	biological process|cell differentiation|IEA|GO:0030154|GOA|na//biological process|multicellular organismal development|IEA|GO:0007275|GOA|na//biological process|spermatogenesis|IEA|GO:0007283|GOA|na//cellular component|cytoplasm|IEA|GO:0005737|GOA|na	F	16	0.8364	-1.1955	9.3224e-10	79.3572	66.3538
A_23_P69738	TGCCTAAGGGTGGCTGAAATACTAAAACACTATCTTACAGCAAGTGAACAGGGGCTACCT	chr4:53732842-53732902	RASL11B			NM_023940	RAS-like, family 11, member B		F	14	0.8509	-1.1752	0.0043	61.2462	51.8992
A_24_P20623	GGCCTCTATGAAATAAATTAATTAATTACCCATAGTGTAGTTTCTAGGAGGCATGTGTAC	chr4:54326208-54326267				AX746693			F	14	0.8679	-1.1522	5.3768e-06	231.185	200.693
A_23_P320225	CCCTGTACCCATTGTAGGGGCAGAAACCATTGATCTATTAAACACAGGAGAGAAGCTCTT	chr4:5564684-5564743	EVC2			NM_147127	Ellis van Creveld syndrome 2	cellular component|integral to membrane|IEA|GO:0016021|GOA|na//cellular component|membrane|IEA|GO:0016020|GOA|na	M	15	1.3176	1.3176	0.0002	15.0831	20.2368
A_32_P174713	GCAAATAACATCATTACCATTAACAAGGACCAAAATGTCTTTGACTCCAAGAAGAAAGTG	chr4:57344789-57349337	SRP72			NM_006947	Signal recognition particle 72kDa	molecular function|7S RNA binding|IEA|GO:0008312|GOA|na//molecular function|binding|IEA|GO:0005488|GOA|na//molecular function|signal recognition particle binding|IPI|GO:0005047|GOA|17254600//biological process|SRP-dependent cotranslational protein targeting to membrane|IEA|GO:0006614|GOA|na//biological process|response to drug|IDA|GO:0042493|GOA|18089836//cellular component|cytoplasm|IEA|GO:00057…	F	14	0.8684	-1.1515	5.0911e-08	4016.98	3487.24
A_24_P246787	CTTCCAAGAAGTGTAATCTACAGTATCACTTCAAATCTAAGCATCCTACTTGTCCTAATA	chr4:57796217-57796276	REST			NM_005612	RE1-silencing transcription factor	molecular function|DNA binding|IEA|GO:0003677|GOA|na//molecular function|chromatin binding|IEA|GO:0003682|GOA|na//molecular function|metal ion binding|IEA|GO:0046872|GOA|na//molecular function|protein binding|IPI|GO:0005515|GOA|12192000//molecular function|protein complex binding|IEA|GO:0032403|GOA|na//molecular function|transcription repressor activity|NAS|GO:0016564|GOA|7871435//molecular funct…	F	16	0.8036	-1.2444	3.6809e-07	3778.06	3002.09
A_24_P60441	TTGCTCCCTGATTAAAATGAGATATGGCTATTTGGAAGACACTGCATTTTAGCCAGTGTA	chr4:5815695-5815754	EVC			NM_153717	Ellis van Creveld syndrome	biological process|cartilage development|IEA|GO:0051216|GOA|na//biological process|muscle organ development|TAS|GO:0007517|GOA|10700184//biological process|skeletal system development|TAS|GO:0001501|GOA|10700184//cellular component|integral to membrane|IEA|GO:0016021|GOA|na//cellular component|membrane|IEA|GO:0016020|GOA|na	M	16	1.6201	1.6201	7.2263e-16	42.7474	70.0654
A_23_P167051	CCAAACGAGCTGTTCATAACAGCGATTTTGCCTAACATTATATCATAAGCGTGTTCCAAT	chr4:5830440-5830499				AF216184			M	15	1.4521	1.4521	3.2534e-13	178.287	258.279
A_23_P72157	GGTGATCACGTAGCTGAGCGCCTTGTAGTCCAGGTTGCCCGCCACATCGATGGAGGCGAA	chr4:675700-675759	MFSD7			NM_032219	Major facilitator superfamily domain containing 7	biological process|transmembrane transport|IEA|GO:0055085|GOA|na//cellular component|integral to membrane|IEA|GO:0016021|GOA|na//cellular component|membrane|IEA|GO:0016020|GOA|na	M	16	1.3349	1.3349	8.4814e-25	201.672	268.245
A_24_P17691	ATAGCATTCCTGCTGGCCTGCGTGGCAACTATGATATTTATGATCACAAAATGTTGCCTG	chr4:69403394-69403453	UGT2B17			NM_001077	UDP glucuronosyltransferase 2 family, polypeptide B17	molecular function|glucuronosyltransferase activity|IEA|GO:0015020|GOA|na//biological process|metabolic process|IEA|GO:0008152|GOA|na//biological process|steroid metabolic process|TAS|GO:0008202|GOA|8798464//cellular component|endoplasmic reticulum|IEA|GO:0005783|GOA|na//cellular component|endoplasmic reticulum membrane|IEA|GO:0005789|GOA|na//cellular component|integral to membrane|IEA|GO:0016021…	M	15	1.1845	1.1845	1.9349e-11	42041.9	49863.7
A_23_P58407	ATCAAAAGCCTGAAGTGGAATGACTGAAAGATGGGACTCCTCCTTTATTTCAGCATGGAG	chr4:69512758-69512817	UGT2B15	UGT2B15|UGT2B17	same family	NM_001076	UDP glucuronosyltransferase 2 family, polypeptide B15	molecular function|glucuronosyltransferase activity|IEA|GO:0015020|GOA|na//biological process|metabolic process|IEA|GO:0008152|GOA|na//biological process|steroid metabolic process|TAS|GO:0008202|GOA|7835232//biological process|xenobiotic metabolic process|TAS|GO:0006805|GOA|7835232//cellular component|endoplasmic reticulum|IEA|GO:0005783|GOA|na//cellular component|endoplasmic reticulum membrane|I…	M	14	1.282	1.282	5.9222e-09	58841.4	75415.3
A_24_P334378	ATGTTTATTCTTTAAAAATGATGAATACTCATAATTCTTATCTCTATAATCAAAAGTATA	chr4:69794649-69794708	UGT2A3			NR_024010	UDP glucuronosyltransferase 2 family, polypeptide A3	molecular function|glucuronosyltransferase activity|IEA|GO:0015020|GOA|na//biological process|metabolic process|IEA|GO:0008152|GOA|na//cellular component|integral to membrane|IEA|GO:0016021|GOA|na//cellular component|membrane|IEA|GO:0016020|GOA|na	F	15	0.8018	-1.2472	9.6468e-08	2488.38	1968.04
A_24_P208897	CAAAAAATTGGAATGTCTCGTTTTCAGACGTATATTACGTACTTTGTCCGTGCAATGTCG	chr4:73927566-73927625	COX18			NM_173827	COX18 cytochrome c oxidase assembly homolog (S. cerevisiae)	molecular function|protein transporter activity|IGI|GO:0008565|GOA|16911509//biological process|protein insertion into mitochondrial membrane|IGI|GO:0051204|GOA|16911509//biological process|respiratory chain complex IV assembly|IGI|GO:0008535|GOA|16911509//cellular component|integral to membrane|IEA|GO:0016021|GOA|na//cellular component|integral to mitochondrial inner membrane|IDA|GO:0031305|GOA|…	F	14	0.7863	-1.2718	4.5956e-09	180.668	141.805
A_24_P220771	CAAAAGATTTTGGAGGAACTACAGAAAGTAGAACGAGAGTTACAACTGAAAACTCAGCAG	chr4:74005687-74005746	ANKRD17			NM_032217	Ankyrin repeat domain 17	molecular function|RNA binding|IEA|GO:0003723|GOA|na//biological process|interspecies interaction between organisms|IEA|GO:0044419|GOA|na//cellular component|cytoplasm|IEA|GO:0005737|GOA|na//cellular component|nucleus|IEA|GO:0005634|GOA|na	F	15	0.8236	-1.2141	2.9761e-06	76.9669	63.0145
A_32_P46817	CAGCTCATACGCATTCTTTTGTGTTAGGCCACTGAGATTTCAGAGCGTGCCCTAATAAAG	chr4:74129165-74129224							M	14	1.1991	1.1991	2.2197e-07	302.412	363.394
A_23_P213126	AGAAAAGGGAGCTAAATTGCAAGCTCTAACTAAGGGTTTCTGCTACTGACATCACAACAC	chr4:79833379-79833438				BX641162	BMP2 inducible kinase	molecular function|ATP binding|IEA|GO:0005524|GOA|na//molecular function|nucleotide binding|IEA|GO:0000166|GOA|na//molecular function|phosphatase regulator activity|IEA|GO:0019208|GOA|na//molecular function|protein serine/threonine kinase activity|IEA|GO:0004674|GOA|na//molecular function|transferase activity|IEA|GO:0016740|GOA|na//biological process|protein amino acid phosphorylation|IEA|GO:0006…	F	15	0.8006	-1.2491	2.9065e-20	386.966	310.42
A_23_P110412	CTCATGGACAAAGATGTAGACCAAATGCAAGAGCTGAGCTTGCTTTGGGTTCAACCATGA	chr4:83405786-83405845	TMEM150C			NM_001080506	Transmembrane protein 150C		F	15	0.8692	-1.1504	6.3647e-07	373.535	324.256
A_32_P152999	AGCACCTCTCGGCGCCCCCTACCCCGCCGCCCGCGGGGGCAAAATCTGGGGGCGAGGGGG	chr4:85414052-85414111							F	14	0.6284	-1.5915	2.9077e-12	1178.24	693.333
A_24_P83379	TGCCCTCATCAATAGACCATGTAACTACATTGGATAGAGCTTGTAATAGGTTTTGTGTCC	chr4:85730135-85730194	WDFY3			NM_178583	WD repeat and FYVE domain containing 3	molecular function|beta-N-acetylglucosaminylglycopeptide beta-1,4-galactosyltransferase activity|IEA|GO:0003831|GOA|na//molecular function|binding|IEA|GO:0005488|GOA|na//molecular function|metal ion binding|IEA|GO:0046872|GOA|na//molecular function|phosphatidylinositol binding|IDA|GO:0005545|GOA|15292400//molecular function|zinc ion binding|IEA|GO:0008270|GOA|na//cellular component|autophagic vac…	F	14	0.8338	-1.1994	1.0959e-07	171.006	142.572
A_23_P167324	CCGTATCATTTTGGGCGATATCAACTTTGCAGAGATTGAGGAAGCTAATCGAGTTTTGGG	chr4:88979147-88979206	PKD2			NM_000297	Polycystic kidney disease 2 (autosomal dominant)	molecular function|ATPase binding|IEA|GO:0051117|GOA|na//molecular function|calcium ion binding|IEA|GO:0005509|GOA|na//molecular function|channel activity|IEA|GO:0015267|GOA|na//molecular function|cytoskeletal protein binding|TAS|GO:0008092|GOA|10760273//molecular function|ion channel activity|IEA|GO:0005216|GOA|na//molecular function|potassium channel activity|IEA|GO:0005267|GOA|na//molecular fu…	F	15	0.7934	-1.2603	8.9832e-05	81.4327	64.1889
A_24_P214598	GACAGCCGGGCTATTTTGTGTAGAAAAGGAAAACCCATGAAGCTGACCATTGACCATACT	chr4:89189919-89189978	PPM1K			NM_152542	Protein phosphatase, Mg2+/Mn2+ dependent, 1K	molecular function|hydrolase activity|IEA|GO:0016787|GOA|na//molecular function|metal ion binding|IEA|GO:0046872|GOA|na//molecular function|protein serine/threonine phosphatase activity|IEA|GO:0004722|GOA|na//biological process|protein amino acid dephosphorylation|IEA|GO:0006470|GOA|na//cellular component|mitochondrial matrix|IEA|GO:0005759|GOA|na//cellular component|mitochondrion|IEA|GO:0005739|…	F	14	0.7947	-1.2583	1.2043e-06	642.597	508.356
A_32_P109653	TGTGGTTTGGTATTCCAAGTGGGGTCTTTTTCAGAATCTCTGCACTAGTGTGAGATGCAA	chr4:90645327-90645386	SNCA			NM_007308	Synuclein, alpha (non A4 component of amyloid precursor)	molecular function|Hsp70 protein binding|IPI|GO:0030544|GOA|18975920//molecular function|alpha-tubulin binding|IPI|GO:0043014|GOA|11698390//molecular function|arachidonic acid binding|IEA|GO:0050544|GOA|na//molecular function|calcium ion binding|IDA|GO:0005509|GOA|ARRAY(0x4a7c304)//molecular function|caspase inhibitor activity|IDA|GO:0043027|GOA|10818098//molecular function|dynein binding|IPI|GO:…	F	14	0.7384	-1.3542	1.1005e-05	50.5598	37.3175
A_32_P217901	CTATATTTTGCATTTACTTCCCAGTGCTTCATAGCTGCATTTTGTTTGTAACTAAGACAG	chr4:96077721-96077780	BMPR1B			NM_001203	Bone morphogenetic protein receptor, type IB	molecular function|ATP binding|IDA|GO:0005524|GOA|12065756//molecular function|SMAD binding|IDA|GO:0046332|GOA|12065756//molecular function|metal ion binding|IEA|GO:0046872|GOA|na//molecular function|nucleotide binding|IEA|GO:0000166|GOA|na//molecular function|protein binding|IPI|GO:0005515|GOA|ARRAY(0x19f7570)//molecular function|protein serine/threonine kinase activity|IDA|GO:0004674|GOA|120657…	F	14	0.796	-1.2563	1.1691e-08	36.3579	28.756
A_23_P323930	GTTGCGCCGTGAATCTCTACTGTAGCCATGAATTTATGGACAGTTAGATGCTTACCAAAA	chr4:99393408-99393467	TSPAN5			NM_005723	Tetraspanin 5	cellular component|integral to membrane|IEA|GO:0016021|GOA|na//cellular component|membrane|IEA|GO:0016020|GOA|na	F	15	0.704	-1.4206	2.484e-16	108.519	76.6846
A_23_P144668	AGAGAAGATTGCTCACCTGCAGACAAGCCCTACATTGACGAGGCCAGAAGGAATTTAATT	chr5:10280589-10280648	CMBL			NM_138809	Carboxymethylenebutenolidase homolog (Pseudomonas)	molecular function|hydrolase activity|IEA|GO:0016787|GOA|na//molecular function|protein binding|IPI|GO:0005515|GOA|17353931	F	14	0.8053	-1.2418	4.6761e-08	14647.1	11790.5
A_24_P178106	CAAAGTTAAGAGATTTGTTGCAAAAGCACCCAACTTTGAAACTAATTCTTTCTAGTGCTG	chr5:112871382-112871441	YTHDC2			NM_022828	YTH domain containing 2	molecular function|ATP binding|IEA|GO:0005524|GOA|na//molecular function|ATP-dependent helicase activity|IEA|GO:0008026|GOA|na//molecular function|helicase activity|IEA|GO:0004386|GOA|na//molecular function|hydrolase activity|IEA|GO:0016787|GOA|na//molecular function|nucleic acid binding|IEA|GO:0003676|GOA|na//molecular function|nucleotide binding|IEA|GO:0000166|GOA|na	F	15	0.65	-1.5384	3.6889e-06	208.642	126.621
A_23_P110569	AAGTAGCAAATATCATGGAGAACTTCAGTGTTTAGCAGGCTGTTAATTTCCCATCTATGA	chr5:114460701-114460760	TRIM36			NM_018700	Tripartite motif-containing 36	molecular function|ligase activity|IEA|GO:0016874|GOA|na//molecular function|metal ion binding|IEA|GO:0046872|GOA|na//molecular function|protein binding|IEA|GO:0005515|GOA|na//molecular function|zinc ion binding|IEA|GO:0008270|GOA|na//biological process|acrosome reaction|IEA|GO:0007340|GOA|na//cellular component|acrosomal vesicle|IEA|GO:0001669|GOA|na//cellular component|cytoplasm|IEA|GO:0005737|…	F	15	0.8221	-1.2164	1.2349e-10	89.1795	73.1612
A_24_P671490	TTTCCTGTGAATGCCTTAGTTTTTCTTCAGCCACTTTGTAGCCTCCCTATACCTCTTAAA	chr5:118522846-118522905							F	14	0.8284	-1.2072	9.1711e-07	22.5441	18.6397
A_24_P33667	CATTGCAGGGGCGAGATCTTGTTCGAGAATGTCTTGAAAAAGAACCACTATCACGAAAAA	chr5:130846033-130846078				AF212044			F	14	0.8662	-1.1545	0.0004	17.9529	15.6435
A_24_P222300	TCGAATAGTTGATGCCCTAAATGAATTCAGAACAACAATTTGTAATCTTTACACGATGCC	chr5:131014839-131014870	FNIP1			NM_133372	Folliculin interacting protein 1	cellular component|cytoplasm|IEA|GO:0005737|GOA|na	F	15	0.6045	-1.6544	1.5239e-15	32.108	19.3261
A_23_P122027	TCAATCTTTCACTTTCCACCCTTGGTAATGTAATTTCTGCCTTGGTTGATGGAAAAAGCA	chr5:132052014-132052073	KIF3A			NM_007054	Kinesin family member 3A	molecular function|ATP binding|IEA|GO:0005524|GOA|na//molecular function|microtubule motor activity|IEA|GO:0003777|GOA|na//molecular function|nucleotide binding|IEA|GO:0000166|GOA|na//molecular function|protein binding|IPI|GO:0005515|GOA|17043677//biological process|microtubule-based movement|IEA|GO:0007018|GOA|na//biological process|organelle organization|TAS|GO:0006996|GOA|1447303//cellular com…	F	14	0.8522	-1.1735	2.0118e-08	208.551	176.808
A_24_P277511	AGTTAGAATTAAGCGTTTGTCCATCTCTAGATAACATTGAAAAGTTTGAGTGTTACAGGC	chr5:132441467-132441526	HSPA4			AK057015	Heat shock 70kDa protein 4	molecular function|ATP binding|NAS|GO:0005524|GOA|8335910//molecular function|nucleotide binding|IEA|GO:0000166|GOA|na//biological process|cellular chaperone-mediated protein complex assembly|IDA|GO:0034619|GOA|15644312//biological process|mitochondrial outer membrane translocase complex assembly|IDA|GO:0070096|GOA|15644312//biological process|response to heat|IEA|GO:0009408|GOA|na//biological pr…	F	14	0.8345	-1.1983	1.8369e-07	702.59	585.73
A_24_P337504	AACCAATGGTTTGTCAGAGGCAAGACCCATTAAATGAAACACACTTGCAGACTACAAGTG	chr5:134190736-134190795	C5orf24			NM_152409	Chromosome 5 open reading frame 24		F	16	0.7306	-1.3688	1.0473e-06	1190.67	855.9
A_24_P384239	ATTACTCACTCTTACTGCCCAAGAACTATCAAACGCCAATAACTTAATATGGCTAGCGTA	chr5:134263131-134263196				CR624808			M	14	1.1771	1.1771	0.0001	60036	71373.7
A_24_P374709	AAGGTGTTTGAAGCTGTGATCTCATGGATCAATTATGAGAAAGAAACCCGTTTAGAGCAC	chr5:136997664-136997722	KLHL3			NM_017415	Kelch-like 3 (Drosophila)	molecular function|actin binding|IEA|GO:0003779|GOA|na//molecular function|protein binding|IEA|GO:0005515|GOA|na//molecular function|structural molecule activity|TAS|GO:0005198|GOA|10843806//cellular component|cytoplasm|IEA|GO:0005737|GOA|na//cellular component|cytoskeleton|IEA|GO:0005856|GOA|na	F	16	0.5079	-1.969	4.787e-12	9.8599	4.9911
A_23_P156402	TGCGGAAAGAGAAATACGTTTTATGTTTCCTGAAGTGATTGTTGAGCCCATTCCAATTGG	chr5:137454601-137464202	NME5			NM_003551	Non-metastatic cells 5, protein expressed in (nucleoside-diphosphate kinase)	molecular function|ATP binding|IEA|GO:0005524|GOA|na//molecular function|nucleoside diphosphate kinase activity|IEA|GO:0004550|GOA|na//molecular function|protein binding|IPI|GO:0005515|GOA|19447967//biological process|CTP biosynthetic process|IEA|GO:0006241|GOA|na//biological process|GTP biosynthetic process|IEA|GO:0006183|GOA|na//biological process|UTP biosynthetic process|IEA|GO:0006228|GOA|na/…	M	16	1.5486	1.5486	1.4254e-36	72.6617	112.416
A_24_P930062	GCGCTTTCCCCATCAACCCAAGCCTGTTCATTATGACCCCGGCAGGTGTGTTCCTGGCCG	chr5:139060743-139060802	CXXC5			NM_016463	CXXC finger 5	molecular function|DNA binding|IEA|GO:0003677|GOA|na//molecular function|metal ion binding|IEA|GO:0046872|GOA|na//molecular function|signal transducer activity|IMP|GO:0004871|GOA|12761501//molecular function|zinc ion binding|IEA|GO:0008270|GOA|na//biological process|positive regulation of I-kappaB kinase/NF-kappaB cascade|IMP|GO:0043123|GOA|12761501//cellular component|cytoplasm|IEA|GO:0005737|GO…	F	14	0.8513	-1.1747	2.4222e-17	559.022	476.713
A_23_P41755	CAACTCCATCACCGTGCCCTACAAGGTGTGGGCCAAGTTCGGACACACCTTCTGCAAGTA	chr5:139494528-139494587	PURA			NM_005859	Purine-rich element binding protein A	molecular function|RNA polymerase II transcription factor activity, enhancer binding|TAS|GO:0003705|GOA|9334258//molecular function|SMAD binding|IEA|GO:0046332|GOA|na//molecular function|double-stranded telomeric DNA binding|IDA|GO:0003691|GOA|15777841//molecular function|protein binding|IPI|GO:0005515|GOA|ARRAY(0x1994250)//molecular function|single-stranded DNA binding|ISS|GO:0003697|GOA|na//mol…	F	14	0.828	-1.2077	5.6259e-14	1340.95	1109.84
A_32_P41127	AAGTTATTGACACTCAACAGAAGGTGAAGCTCGCAGACATACAGATTGAACAGCTAAACA	chr5:139680086-139680145	PFDN1			NM_002622	Prefoldin subunit 1	molecular function|protein binding|IPI|GO:0005515|GOA|17353931//molecular function|transcription factor activity|TAS|GO:0003700|GOA|8744932//molecular function|unfolded protein binding|IEA|GO:0051082|GOA|na//biological process|cell cycle|TAS|GO:0007049|GOA|8744932//biological process|protein folding|IEA|GO:0006457|GOA|na//cellular component|cytoplasm|IDA|GO:0005737|GOA|18029348//cellular componen…	F	15	0.8634	-1.1582	1.4182e-07	367.517	317.103
A_24_P360206	TCTTACTAACACCTATGATGTTACCTGAAATCAATCTCCCATATGTATGCTGTATGCTAT	chr5:140390896-140390955	PCDHA10	PCDHA1|PCDHA10|PCDHA11|PCDHA12|PCDHA13|PCDHA2|PCDHA3|PCDHA4|PCDHA5|PCDHA6|PCDHA7|PCDHA8|PCDHA9|PCDHA@	same family	NM_031860	Protocadherin alpha cluster		F	15	0.7745	-1.2912	9.5177e-13	490.515	377.857
A_23_P133236	CTTTTTGCATAATCTTTTGTGGATTCTTGGTTGTACTGTAGTTGCATGCATGATTATAGC	chr5:140605528-140605587	PCDHB14			NM_018934	Protocadherin beta 14	molecular function|calcium ion binding|IEA|GO:0005509|GOA|na//molecular function|protein binding|IEA|GO:0005515|GOA|na//biological process|calcium-dependent cell-cell adhesion|NAS|GO:0016339|GOA|11322959//biological process|cell adhesion|IEA|GO:0007155|GOA|na//biological process|homophilic cell adhesion|IEA|GO:0007156|GOA|na//biological process|synapse assembly|TAS|GO:0007416|GOA|12231349//biolog…	F	14	0.8291	-1.2061	4.3776e-08	113.79	94.2088
A_24_P334529	ATCAGCCAGGAGAGCTGTGAGAAAAGCGAGCCTCTTCTGATAACTCAGGATTTACTTGAA	chr5:140725938-140725997	PCDHGA3	PCDHGA4|PCDHGA6	same family	NM_032011	Protocadherin gamma cluster		F	15	0.7058	-1.4168	9.0496e-12	22.3625	15.7126
A_23_P310972	CAGTAATGAAGATCACAAAATCGCTTATGACCCTTCTTTGTCTTCGCACGTGAGTTTCTG	chr5:140732188-140732247	PCDHGB1			NM_032095	Protocadherin gamma cluster		F	14	0.7734	-1.2929	3.5117e-05	10.7472	8.2702
A_23_P250951	TCCTCCTTTGAAGCTAATGGCATTTGTATATACACACTGCAGCAGAGCTTGTAGCTGGAC	chr5:149361499-149361558	SLC26A2			NM_000112	Solute carrier family 26 (sulfate transporter), member 2	molecular function|secondary active sulfate transmembrane transporter activity|IEA|GO:0008271|GOA|na//molecular function|sulfate transmembrane transporter activity|TAS|GO:0015116|GOA|7923357//molecular function|transporter activity|IEA|GO:0005215|GOA|na//biological process|ossification|IEA|GO:0001503|GOA|na//biological process|sulfate transport|IEA|GO:0008272|GOA|na//biological process|transmembr…	F	14	0.7012	-1.426	4.4319e-08	46.3069	32.0175
A_32_P120851	TGGACCTAGAGCTGGTTTTTCCTTTGGGTTTAGGTGTAAGTGAACTATTATCATTGGAGT	chr5:150408035-150408094	GPX3			NM_002084	Glutathione peroxidase 3 (plasma)	molecular function|glutathione binding|IEA|GO:0043295|GOA|na//molecular function|glutathione peroxidase activity|IDA|GO:0004602|GOA|ARRAY(0xb4c7bc)//molecular function|oxidoreductase activity|IEA|GO:0016491|GOA|na//molecular function|selenium binding|IDA|GO:0008430|GOA|ARRAY(0xb2df74)//molecular function|transcription factor binding|TAS|GO:0008134|GOA|8056346//biological process|glutathione metab…	M	15	1.1947	1.1947	8.5601e-08	25.1782	30.1877
A_24_P7211	ATTCCCAGATCAAGCAAGAAGTCGAGAACTTCAAAAAGGTCAATATGATCAGCCGGGAGC	chr5:154182848-154182895	LARP1			NM_015315	La ribonucleoprotein domain family, member 1	molecular function|RNA binding|IEA|GO:0003723|GOA|na//molecular function|protein binding|IPI|GO:0005515|GOA|17353931	F	14	0.7262	-1.3771	7.5552e-08	110.032	76.5192
A_23_P368195	ATATTCTGTGCTTTTTCAATCACTAGTGCAGAATAGGCTGCATTTGACACAGACTGTTAG	chr5:157183386-157183445	LSM11			NM_173491	LSM11, U7 small nuclear RNA associated	molecular function|RNA binding|IEA|GO:0003723|GOA|na//molecular function|U7 snRNA binding|IDA|GO:0071209|GOA|na//molecular function|protein binding|IPI|GO:0005515|GOA|ARRAY(0x4a62ca4)//molecular function|protein binding|ISS|GO:0005515|GOA|na//biological process|S phase of mitotic cell cycle|IMP|GO:0000084|GOA|16914750//biological process|histone mRNA 3'-end processing|ISS|GO:0006398|GOA|na//biolo…	F	15	0.7794	-1.283	0.0017	9.4166	7.2477
A_24_P380330	GAAGTTGTGTCTTAGGCAACTTTATCAGTATCAATGGAAAAATGATAGGCACTACAATGA	chr5:167982872-167982931	PANK3			NM_024594	Pantothenate kinase 3	molecular function|ATP binding|IEA|GO:0005524|GOA|na//molecular function|nucleotide binding|IEA|GO:0000166|GOA|na//molecular function|pantothenate kinase activity|IEA|GO:0004594|GOA|na//molecular function|transferase activity|IEA|GO:0016740|GOA|na//biological process|coenzyme A biosynthetic process|IEA|GO:0015937|GOA|na//cellular component|cytoplasm|IEA|GO:0005737|GOA|na	F	14	0.863	-1.1587	3.4464e-11	1054.5	912.159
A_24_P922631	CAACCCCCTCTTTGAAGAGTCTAAAATATCAGATGTATCCCTTGTTTCTAACAGTTTTTC	chr5:169673051-169673110	C5orf58			NM_001102609	Chromosome 5 open reading frame 58		M	15	1.1548	1.1548	2.6064e-07	408.558	468.936
A_23_P58819	TCTGGGTCTCAGGACAGTGATGTTGGCTAGCCCAGGGGAATGTATTTTTCAAAACATACA	chr5:170725916-170725975	RANBP17			NM_022897	RAN binding protein 17	molecular function|GTP binding|NAS|GO:0005525|GOA|11024021//molecular function|binding|IEA|GO:0005488|GOA|na//molecular function|protein transporter activity|IEA|GO:0008565|GOA|na//biological process|intracellular protein transport|IEA|GO:0006886|GOA|na//biological process|mRNA transport|IEA|GO:0051028|GOA|na//biological process|protein import into nucleus|NAS|GO:0006606|GOA|11024021//biological …	M	16	1.5471	1.5471	9.9609e-26	78.5185	121.869
A_23_P404606	AGTTCTCTAAAGGTTTTCTGTGTTCATACATGGTATACAGATAGCTCATAATGAAGTCCA	chr5:172563805-172563864	C5orf41			NM_153607	Chromosome 5 open reading frame 41	molecular function|protein binding|IPI|GO:0005515|GOA|17353931//molecular function|sequence-specific DNA binding|IEA|GO:0043565|GOA|na//molecular function|transcription factor activity|IEA|GO:0003700|GOA|na//biological process|regulation of transcription, DNA-dependent|IEA|GO:0006355|GOA|na	F	14	0.8421	-1.1876	8.4542e-11	3272.53	2753.24
A_24_P58740	TTTGTGTATCAAGTCCCACTATCAAGGATAAGCCAGTCCAGATTCGGCCTTGGAATCTCA	chr5:173377047-173377083	CPEB4			NM_030627	Cytoplasmic polyadenylation element binding protein 4	molecular function|RNA binding|IEA|GO:0003723|GOA|na//molecular function|nucleotide binding|IEA|GO:0000166|GOA|na	F	15	0.7036	-1.4214	1.8027e-08	807.038	554.985
A_23_P156109	ATCTTCAAATTACCTAATGATTCTCGAGTAGAGAGACGATTCCACTTTTCACAGTCTCTA	chr5:175927085-175927144	FAF2			NM_014613	Fas associated factor family member 2	molecular function|protein binding|IPI|GO:0005515|GOA|ARRAY(0x1506918)//biological process|response to unfolded protein|IEA|GO:0006986|GOA|na//cellular component|cytoplasm|IEA|GO:0005737|GOA|na//cellular component|endoplasmic reticulum|IEA|GO:0005783|GOA|na//cellular component|lipid particle|IEA|GO:0005811|GOA|na	F	14	0.7576	-1.3199	9.1056e-09	484.051	358.907
A_23_P133338	GGATTGGGAGTGGCTTTGCTGCTGGTCCTTGTGATCATGACCATGGCCTTCGTGTGTGTG	chr5:176017621-176017680	CDHR2			NM_017675	Cadherin-related family member 2	molecular function|calcium ion binding|IEA|GO:0005509|GOA|na//molecular function|protein binding|IPI|GO:0005515|GOA|12117771//biological process|cell adhesion|IDA|GO:0007155|GOA|12117771//biological process|homophilic cell adhesion|IEA|GO:0007156|GOA|na//biological process|negative regulation of cell growth|IDA|GO:0030308|GOA|12117771//cellular component|apical plasma membrane|IEA|GO:0016324|GOA|…	M	15	1.4441	1.4441	5.9431e-13	488.407	707.382
A_32_P13081	ACCTGGCAAAGCATGATGAAGAAGACTATGGGGAAGTGAAGGAACAGTACATTACAGGAA	chr5:177398462-177398577							F	15	0.7974	-1.2541	0.0003	135.164	107.219
A_32_P84388	GTCTGTCAGTTTACGGCCTCGAAGGAGCATAGCATTTAGATTACGCTTGGCTTCTTTTGA	chr5:177612916-177612975	GMCL1L	GMCL1	same family	NR_003281	germ cell-less homolog 1 (Drosophila)-like	molecular function|protein binding|IPI|GO:0005515|GOA|16189514//biological process|cell differentiation|IEA|GO:0030154|GOA|na//biological process|multicellular organismal development|IEA|GO:0007275|GOA|na//biological process|regulation of transcription|IEA|GO:0045449|GOA|na//biological process|spermatogenesis|IEA|GO:0007283|GOA|na//cellular component|nuclear envelope|IEA|GO:0005635|GOA|na//cellul…	F	14	0.8439	-1.1849	1.2631e-08	772.539	647.705
A_32_P159787	AAATAAAAGCATGTCTTTCAACATGCATCCAAAACAGTGTTCAATTTAACGTGGCAAAGG	chr5:179041470-179041529	HNRNPH1			NM_005520	Heterogeneous nuclear ribonucleoprotein H1 (H)	molecular function|RNA binding|IDA|GO:0003723|GOA|16946708//molecular function|nucleotide binding|IEA|GO:0000166|GOA|na//molecular function|poly(U) RNA binding|TAS|GO:0008266|GOA|7499401//molecular function|protein binding|IDA|GO:0005515|GOA|19299493//molecular function|protein binding|IPI|GO:0005515|GOA|ARRAY(0x15582a4)//biological process|RNA processing|TAS|GO:0006396|GOA|7499401//biological pr…	M	14	1.1731	1.1731	0.0004	1233.05	1479.89
A_23_P58579	CATTAAAAACAGTGGAGTGTTCTGCAAAGCCCGATTCTCTGCAGCTTTAAGACTGGACAG	chr5:180683721-180683780	TRIM52			NM_032765	Tripartite motif-containing 52	molecular function|metal ion binding|IEA|GO:0046872|GOA|na//molecular function|protein binding|IEA|GO:0005515|GOA|na//molecular function|zinc ion binding|IEA|GO:0008270|GOA|na//cellular component|intracellular|IEA|GO:0005622|GOA|na	F	15	0.8395	-1.1912	3.9615e-13	332.484	277.624
A_32_P195346	GAATAAGAATTAAACTGAATGTGCATGTCATCATACTTCTGAAACTGACTTTGGTCAGAG	chr5:20756440-20756499							F	14	0.8206	-1.2186	0.0044	379.974	307.189
A_24_P154025	CTAGTGAGTGGTTAATGAGTGTTAATGCCTAAACCATACTTGTTTTATGGACACTTCTAT	chr5:31412206-31412265				AF130047			F	15	0.7744	-1.2913	1.9988e-07	19.1902	14.8112
A_24_P228978	CTTATTCATTCAGTTCCCGTGTATTTCTTGTGCTTCTACTTTGTACCAAACTTTAAAAGG	chr5:34041162-34041221				AK094895			F	14	0.8075	-1.2384	0.0002	31.9535	25.2729
A_24_P357688	GAGAGCACCATAGTTGAGCCTAAACAAAATGAAAATAGACTGTCTGACACAAAACCAAAT	chr5:36985275-36985334	NIPBL			NM_133433	Nipped-B homolog (Drosophila)	molecular function|chromo shadow domain binding|IPI|GO:0070087|GOA|15882967//molecular function|histone deacetylase binding|IPI|GO:0042826|GOA|18854353//molecular function|protein C-terminus binding|IPI|GO:0008022|GOA|17577209//molecular function|protein N-terminus binding|IPI|GO:0047485|GOA|16802858//molecular function|protein binding|IPI|GO:0005515|GOA|16682347//biological process|arm morphogen…	F	16	0.7081	-1.4123	1.881e-09	923.897	643.533
A_24_P698816	ATTACTGTTTTCATCAAGTTCAACACTGGTGCTAACCTGGGAATAACTGGTGTGATCACC	chr5:37085659-37085750				CR609307			F	16	0.7094	-1.4096	1.0887e-34	289.158	204.29
A_24_P418028	TTGTCTCTGAGCAGCCTCAAGTGGGCACACTTAAAGAAGAAAGGAATGACATCTTGGAAG	chr5:37211555-37211614							F	14	0.8165	-1.2247	2.1002e-18	195.414	159.316
A_32_P377880	TGCTCCACCAAATCCACAAAAGGGTAAAGTTTGTGATTTTTCTTTATCATTGCGATCACC	chr5:37812932-37812991	LOC100287032			BC008580	Similar to hCG2006445		F	14	0.6465	-1.5469	9.8435e-06	301.071	189.847
A_23_P122127	CCTGCTCCTCCTAAACAATTGGACATGGGAGATGAAGTTTACGATGATGTGGATACCTCT	chr5:39122467-39122505	FYB			NM_199335	FYN binding protein (FYB-120/130)	molecular function|protein binding|IPI|GO:0005515|GOA|ARRAY(0x12d20dc)//biological process|NLS-bearing substrate import into nucleus|TAS|GO:0006607|GOA|9207119//biological process|immune response|TAS|GO:0006955|GOA|9207119//biological process|protein amino acid phosphorylation|TAS|GO:0006468|GOA|9207119//biological process|protein kinase cascade|TAS|GO:0007243|GOA|9207119//biological process|sign…	F	14	0.8423	-1.1872	2.4833e-05	605.157	507.739
A_23_P41854	ACTAGCTTCTGCTAATAGCCCCAATTTGCTTGAATGGGAAAACTCTCTCATTTGACCCTT	chr5:40855345-40855404	CARD6			NM_032587	Caspase recruitment domain family, member 6	molecular function|protein binding|IEA|GO:0005515|GOA|na//biological process|regulation of apoptosis|IEA|GO:0042981|GOA|na//cellular component|intracellular|IEA|GO:0005622|GOA|na	M	16	1.1596	1.1596	2.9279e-14	1151.73	1333.96
A_23_P156087	GGGAGTGACAGGATGGGGTATGGATTCTAAAATGCCTTTTCCCAAAATGTTGAAATATGA	chr5:42719622-42719681	GHR			NM_000163	Growth hormone receptor	molecular function|SH2 domain binding|IEA|GO:0042169|GOA|na//molecular function|growth hormone receptor activity|IEA|GO:0004903|GOA|na//molecular function|peptide hormone binding|IPI|GO:0017046|GOA|ARRAY(0x13c263c)//molecular function|phosphate binding|IEA|GO:0042301|GOA|na//molecular function|proline-rich region binding|ISS|GO:0070064|GOA|2825030//molecular function|protein binding|IPI|GO:000551…	F	16	0.5619	-1.7796	4.5159e-31	9582.41	5354.58
[truncated: 341 more rows]

## Sheet: Table S2B
Table S2B - Listing of an an additional 1,041 sex-dependent genes not included in Table S2A (411 male liver predominantly expressed genes and 630 female liver predominantly expressed genes) obtained by reducing the minimum composite array score from >= 14 to >=12; the other two criteria for inclusion, p<0.005 and |fold-change| >1.15, are unchanged from Table S2A.
[truncated: 1,042 more rows]

## Sheet: Table S2C
Table S2C - 19 sex-biased zinc finger genes on chromosome 19, with sex-biased expression based onthese criteria: composite array score >=13, p<0.005 and |fold-change|>1.15. Rows with blue background represent genes whose composite score >= 14. Reference for zinc finger clusters: Jane, et al. Nature (2004) 428, 529-535
[truncated: 20 more rows]

[truncated: 5 more sheets: Table S2D, Table S2E, Table S2F, Table S2G, Table S2H]
