# Supplementary material for: Transcriptional Profiling of Human Liver Identifies Sex-Biased Genes Associated with Polygenic Dyslipidemia and Coronary Artery Disease
Source: PLoS One. 2011 Aug 12;6(8):e23506. doi: 10.1371/journal.pone.0023506 (PMC3155567; doi:10.1371/journal.pone.0023506)
Supplement: Table S3 — (A) functional clusters enriched (enrichment score >1.5) for sex-biased genes. (B) 57 lipid-associated functional terms and 81 lipid-associated genes. (XLS) [file pone.0023506.s007.xls]

## Sheet: Table S3A
Table S3A- This sheet contains the functional clusters enriched (enrichment score >1.5) for sex-biased genes based on DAVID analysis of the sex-biased genes shown in Table S2A. DAVID IDs were available for 1,013 of the 1,249 sex-biased genes; these are listed in Table S3C.
Clusters	Enrichment score	Cluster gene count	Generalized term	Top term	Top term p-value	All terms in the cluster	Genes in the cluster
Functional clusters assocated with female-biased genes
1	9.09	148	intracellular non-membrane-bounded organelle	GO:0043232~intracellular non-membrane-bounded organelle	3.02355e-10	GO:0043232~intracellular non-membrane-bounded organelle|GO:0005856~cytoskeleton|GO:0043228~non-membrane-bounded organelle|GO:0043232~intracellular non-membrane-bounded organelle|	TGOLN2,JUB,SNCA,RBM5,IQGAP2,STRN,REST,KLHL3,CITED2,ANK1,ANK3,PGRMC1,DDX24,CEP290,ASPM,MYST4,STAG2,OXR1,MTUS2,MPDZ,GABPA,FMR1,NEIL2,ESPL1,CEP152,TACC1,CTNNA3,TACC2,PA2G4,EP300,TNS1,TRIM36,RFC1,FNBP1L,CGN,JUN,C14ORF106,CSTB,OPHN1,CLIP1,EDA,DST,SEPT7,ADD1,CEP97,CGNL1,HIST1H4L,ALDOC,LRRCC1,NEDD9,AHCTF1,HADHA,NR2C2,PFN2,HIST1H4B,HIST1H4C,HIST1H4D,MBNL3,HIST1H4J,HIP1,FGD4,UTP23,KIF3A,SMG6,CREBBP,SYCE1,…
2	3.9	38	cytoskeletal protein binding	GO:0008092~cytoskeletal protein binding	0.000126805	GO:0008092~cytoskeletal protein binding|GO:0030029~actin filament-based process|GO:0003779~actin binding|GO:0008092~cytoskeletal protein binding|actin-binding|GO:0015629~actin cytoskeleton|	MYO5A,TLN2,SSFA2,ALDOC,SNCA,IQGAP2,KLHL3,TPM1,TPM4,FRMD3,PFN2,ANK1,PKD2,CEP290,KLHL20,HIP1,FGD4,MTUS2,RET,CCDC88A,NEIL2,VIL1,SYNPO2,NEBL,PPP1R9A,SYNE2,EPB41L1,TNS1,NEB,CGN,MYH11,OPHN1,CLIP1,DST,MYLK,TMOD1,ADD1,MYH10
3	3.87	36	cell junction	GO:0030054~cell junction	0.000146776	GO:0030054~cell junction|cell junction|hsa04530:Tight junction|Tight junction|GO:0016327~apicolateral plasma membrane|GO:0043296~apical junction complex|GO:0030054~cell junction|GO:0005911~cell-cell junction|GO:0070160~occluding junction|GO:0005923~tight junction|	JUB,CGNL1,LIMS1,PANX2,TLN2,NEDD9,STRN,AMOTL1,ITSN1,RHOU,MARVELD2,PARD3B,DLG2,SHC4,PTPRC,MAGI3,MPDZ,LPP,CNKSR3,MPP5,MPP7,CAMK2N1,CTNNA3,GJB1,GJB2,PPP1R9A,P2RX7,LAMA3,TNS1,CHRM3,CGN,CHRM2,ASH1L,CLDN1,OPHN1,DST
4	3.68	87	cytoskeleton	GO:0005856~cytoskeleton	5.81055e-09	GO:0005856~cytoskeleton|GO:0005813~centrosome|GO:0044430~cytoskeletal part|GO:0005815~microtubule organizing center|GO:0015630~microtubule cytoskeleton|GO:0005856~cytoskeleton|	JUB,SPIN1,ENOX2,TLN2,SNCA,STRN,IQGAP2,TTLL7,KLHL3,RHOU,FRMD3,OFD1,ANK1,FRMD7,EVI5,ANK3,CEP290,CNTLN,STAG2,ASPM,DLG2,KLHL20,MTUS2,TBL1XR1,MPDZ,NEIL2,VIL1,MICAL3,ESPL1,CEP152,CTNNA3,TACC1,TACC2,EML4,EPB41L1,TNS1,TRIM36,RIF1,FNBP1L,CGN,CLIP1,OPHN1,EDA,DST,SEPT7,ALDH9A1,SGCB,ADD1,MYO5A,CEP97,CGNL1,PPP4R2,PLEK2,USP2,ALDOC,LRRCC1,NEDD9,TPM1,TRIB2,TPM4,DNAH6,CYLD,PFN2,PKD2,MYOM1,TRIP11,FGD4,HIP1,FYB,KIF…
5	3.1	30	cytoskeleton organization	GO:0007010~cytoskeleton organization	0.000395784	GO:0007010~cytoskeleton organization|GO:0030036~actin cytoskeleton organization|GO:0030029~actin filament-based process|GO:0007010~cytoskeleton organization|	PLEK2,TLN2,NEDD9,PRKG1,RHOU,TPM1,OFD1,PFN2,PDPK1,ANK1,KRAS,ANK3,PLA2G1B,KLHL20,FGD4,RET,VIL1,DOCK7,ESPL1,TACC2,PPP1R9A,EPB41L1,MYH11,OPHN1,SMC1A,DST,MYH10,ADD1,TMOD1,SGCB
6	2.84	38	chromosome organization	GO:0051276~chromosome organization	0.000273346	GO:0051276~chromosome organization|metal ion-binding site:Zinc|zinc finger region:PHD-type 3|zinc finger region:PHD-type|GO:0016568~chromatin modification|zinc finger region:PHD-type 1|SM00249:PHD|zinc finger region:PHD-type 2|IPR019787:Zinc finger, PHD-finger|chromatin regulator|GO:0051276~chromosome organization|IPR019786:Zinc finger, PHD-type, conserved site|GO:0006325~chromatin organization|I…	KDM6A,HIST1H4L,RSF1,ARID4A,SOX6,TCF7L1,MLL5,NIPBL,HIST1H4B,SAFB,HIST1H4C,HIST1H4D,MLL3,HIST1H4J,KDM5B,MYST4,KDM5C,TBL1XR1,MLL,SMG6,C11ORF30,CREBBP,ESPL1,HLTF,EP300,RFC1,BPTF,SMARCC1,ASH1L,H2AFY2,SUPT16H,CABIN1,KDM4A,JMJD1C,SETD2,HDAC9,SMC1A,MPHOSPH8
7	2.77	22	ANK 1 repeat	repeat:ANK 1	0.000113919	repeat:ANK 1|repeat:ANK 7|repeat:ANK 6|repeat:ANK 8|repeat:ANK 9|repeat:ANK 5|SM00248:ANK|repeat:ANK 4|IPR002110:Ankyrin|repeat:ANK 3|ank repeat|repeat:ANK 2|repeat:ANK 1|	ANKRD18A,PPP1R12B,YTHDC2,KANK4,ANKRD32,C20ORF12,KANK2,ANKRD36,ANKRD17,MIB1,ANK1,UACA,ANK3,TANC2,ANKRD50,ANKRD12,MTPN,ANKRD11,PPP1R12A,ANKIB1,GABPB2,MPHOSPH8
8	2.53	187	ion binding	GO:0043167~ion binding	0.00991809	GO:0043167~ion binding|GO:0046872~metal ion binding|GO:0008270~zinc ion binding|GO:0043167~ion binding|GO:0043169~cation binding|zinc|zinc-finger|GO:0046914~transition metal ion binding|metal-binding|	CYP3A4,JUB,PLEKHM3,DZIP3,CNDP1,ATP1B2,SNCA,RBM5,TRIM52,ITSN2,RORA,REST,ITSN1,ZNRF3,FDFT1,APOA4,PGR,MLL5,PGRMC1,CYP7A1,ZFP90,APOA5,PLA2G1B,ASPH,ZRSR2,MLL3,MYST4,RET,ZNF644,NEIL2,UBR1,CYP1A2,STK4,NEBL,CYP4X1,MIB1,EP300,TRIM36,HNF4A,PI4K2A,SLC25A37,CLIP1,DST,ADD1,SRI,ENPP2,ADAMTSL3,NEK1,BMPR2,CXXC4,CXXC5,AGMAT,TTC3,NR2C2,ZFC3H1,ZNF696,LHX2,SCN9A,SLC30A4,ANKIB1,ZNF74,PCDHA10,MBNL3,DYRK2,RUNX1,SLC31A1…
9	2.41	106	Transcription	Transcription	0.000341499	Transcription|GO:0006355~regulation of transcription, DNA-dependent|GO:0051252~regulation of RNA metabolic process|GO:0010604~positive regulation of macromolecule metabolic process|GO:0003713~transcription coactivator activity|GO:0030528~transcription regulator activity|GO:0006357~regulation of transcription from RNA polymerase II promoter|GO:0010557~positive regulation of macromolecule biosynthe…	MEF2A,BBX,REST,RORA,HOXD11,CITED2,PGR,MLL5,MIER1,ZFP90,MLL3,MYST4,GABPB2,ZNF644,C11ORF30,GABPA,FOXN2,ASCL1,PA2G4,EP300,RFC1,HNF4A,JUN,MGA,CDCA7L,VGLL4,TRAPPC2,CRTC3,ONECUT1,ONECUT2,HDGF,SOX6,NR2C2,ZNF696,LHX2,ZNF74,RUNX1,HIP1,ASXL3,KLF6,TAF3,IKZF2,MLL,KLF13,CREBBP,ZBTB41,RYBP,ZBTB40,ZBTB44,ATF7IP2,SAFB2,GCFC1,HOXB3,DMTF1,SMARCC1,SUPT16H,HDAC9,PHF6,PPARA,RSF1,ARID4A,ZEB1,ZBTB38,GTF2A1,ZNF148,NR2F2…
10	2.38	213	nucleus	nucleus	5.6001e-07	nucleus|GO:0003700~transcription factor activity|GO:0006355~regulation of transcription, DNA-dependent|dna-binding|GO:0051252~regulation of RNA metabolic process|GO:0030528~transcription regulator activity|GO:0045449~regulation of transcription|GO:0003677~DNA binding|transcription regulation|GO:0006350~transcription|Transcription|nucleus|	JUB,MEF2A,SNCA,BBX,SYNCRIP,REST,RORA,CITED2,HOXD11,PGR,DCPS,ZFP90,CEP290,ZRSR2,STAG2,MAGI3,ZNF644,C11ORF30,ESPL1,BTBD8,DCAF7,HNF4A,RFC1,JUN,C14ORF106,CDCA7L,VGLL4,CRTC3,NEK1,RAD23A,DUSP10,AHCTF1,LHX2,CDC40,ZNF74,PABPC1,HIP1,UTP23,KLF6,ASXL3,IKZF2,MLL,ZC3H18,KLF13,CREBBP,ZBTB41,RYBP,ZBTB40,CSRP2,ZBTB44,GCFC1,UPF3A,SYNE2,DMTF1,POP1,SUPT16H,ZNF385B,UTP14A,ZMAT1,PPARA,SPIN1,ZEB1,ZBTB38,ANKRD17,FANCM,…
11	2.35	22	pattern specification process	GO:0007389~pattern specification process	0.000393562	GO:0007389~pattern specification process|GO:0003002~regionalization|GO:0009952~anterior/posterior pattern formation|GO:0007389~pattern specification process|	KIF3A,MLL,FST,BMPR2,CXXC4,ZEB1,TCF7L1,HOXD11,RTTN,CITED2,HOXB3,ASCL1,SF3B1,MIB1,EP300,LHX2,SOSTDC1,LRP6,PKD2,ASPH,NR2F2,BMPR1B
12	2.27	15	tpr repeat	tpr repeat	0.00556511	tpr repeat|repeat:TPR 7|SM00028:TPR|repeat:TPR 6|repeat:TPR 2|repeat:TPR 1|repeat:TPR 8|IPR011990:Tetratricopeptide-like helical|tpr repeat|repeat:TPR 10|IPR019734:Tetratricopeptide repeat|repeat:TPR 3|IPR001440:Tetratricopeptide TPR-1|repeat:TPR 9|IPR013026:Tetratricopeptide region|repeat:TPR 5|repeat:TPR 4|	KDM6A,TTC37,TTC28,TTC3,ZFC3H1,IFIT1,TANC2,TMTC1,CABIN1,TMTC3,SRP72,ASPH,DNAJC3,TTC3L,FBXO9
13	2.08	10	cell projection assembly	GO:0030031~cell projection assembly	0.000954249	GO:0030031~cell projection assembly|GO:0060271~cilium morphogenesis|GO:0042384~cilium assembly|GO:0030031~cell projection assembly|	OFD1,JUB,P2RX7,CCDC88A,KIF3A,ONECUT1,ONECUT2,OPHN1,MYH10,FGD4
14	2.03	7	bromodomain	bromodomain	0.00260499	bromodomain|IPR018359:Bromodomain, conserved site|domain:Bromo|SM00297:BROMO|IPR001487:Bromodomain|bromodomain|	MLL,EP300,BRD3,BPTF,CREBBP,ASH1L,
15	1.95	31	chromosome	GO:0005694~chromosome	0.00602929	GO:0005694~chromosome|GO:0000785~chromatin|GO:0005694~chromosome|GO:0044427~chromosomal part|	HIST1H4L,ARID4A,AHCTF1,REST,CITED2,RGS12,ORC4L,HIST1H4B,HIST1H4C,HIST1H4D,HIST1H4J,MYST4,STAG2,SMG6,CREBBP,SYCE1,PURA,ATRX,POLD3,ZBED1,RIF1,RFC1,JUN,SMARCC1,C14ORF106,H2AFY2,SUPT16H,CLIP1,SMC1A,SEPT7,MPHOSPH8
16	1.86	45	cell cycle	GO:0007049~cell cycle	0.00104526	GO:0007049~cell cycle|mitosis|GO:0000279~M phase|GO:0000278~mitotic cell cycle|GO:0048285~organelle fission|GO:0000087~M phase of mitotic cell cycle|GO:0007067~mitosis|GO:0000280~nuclear division|GO:0022402~cell cycle process|GO:0022403~cell cycle phase|cell division|GO:0051301~cell division|GO:0007049~cell cycle|cell cycle|	JUB,SPIN1,NEK1,LRRCC1,NEDD9,RHOU,SESN3,CYLD,MLL5,NIPBL,EVI5,NPAT,PKD2,PPP3CA,PARD3B,STAG2,ASPM,KHDRBS1,CCNK,MLL,SYCE1,ESPL1,PAPD5,APPL1,TET2,TACC1,TACC2,EML4,PA2G4,PFDN1,CCND1,EP300,RIF1,SEPT7P2,DMTF1,MAPK4,C14ORF106,CLIP1,MAP9,SMC1A,DST,SEPT7,MPHOSPH8,PA2G4P4,MYH10
17	1.86	13	ANK 5 repeat	repeat:ANK 5	0.002986	repeat:ANK 5|repeat:ANK 7|repeat:ANK 6|repeat:ANK 21|repeat:ANK 20|repeat:ANK 23|repeat:ANK 22|repeat:ANK 12|repeat:ANK 8|repeat:ANK 10|repeat:ANK 9|repeat:ANK 15|repeat:ANK 14|repeat:ANK 13|repeat:ANK 11|repeat:ANK 16|repeat:ANK 18|repeat:ANK 19|repeat:ANK 17|repeat:ANK 5|	ANKRD18A,PPP1R12B,KANK4,KANK2,ANKRD17,MIB1,UACA,ANK1,ANK3,TANC2,ANKRD50,PPP1R12A,GABPB2
18	1.8	11	calmodulin-binding	calmodulin-binding	0.00424551	calmodulin-binding|region of interest:Calmodulin-binding|GO:0005516~calmodulin binding|calmodulin-binding|	MYO5A,NOS1,MYH11,IQGAP2,STRN,PPP3CA,DAPK2,ASPM,MYLK,MYH10,ADD1
19	1.79	13	glycerolipid metabolic process	GO:0046486~glycerolipid metabolic process	0.0173845	GO:0046486~glycerolipid metabolic process|GO:0045017~glycerolipid biosynthetic process|GO:0016411~acylglycerol O-acyltransferase activity|Acyltransferase|hsa00561:Glycerolipid metabolism|GO:0008374~O-acyltransferase activity|GO:0046486~glycerolipid metabolic process|GO:0006662~glycerol ether metabolic process|GO:0046504~glycerol ether biosynthetic process|GO:0006639~acylglycerol metabolic process…	FGF7,ALDH5A1,SMG1,PNPLA3,PTPN11,APOA4,DGAT1,DGAT2,PI4K2A,APOA5,PLA2G1B,PIK3CA,GPAM
20	1.77	36	ubl conjugation	ubl conjugation	0.024407	ubl conjugation|cross-link:Glycyl lysine isopeptide (Lys-Gly) (interchain with G-Cter in ubiquitin)|ubl conjugation|isopeptide bond|	MEF2A,HIST1H4L,RAD23A,SNCA,HDGF,SYNCRIP,SOX6,RORA,ZEB1,TPM1,PGR,RGS12,EVI5,ANK3,HIST1H4B,INSIG1,SCN9A,ETV1,HIST1H4C,HIST1H4D,HIST1H4J,RBM25,GHR,BOD1L,MAGI3,MLL,CREBBP,NKTR,MIB1,CCND1,EP300,ASH1L,COX6A2,PCYOX1,HDAC9,DST
21	1.76	29	vesicle-mediated transport	GO:0016192~vesicle-mediated transport	0.085975	GO:0016192~vesicle-mediated transport|GO:0016192~vesicle-mediated transport|GO:0016044~membrane organization|GO:0010324~membrane invagination|GO:0006897~endocytosis|Endocytosis|	PACS1,RAB3A,SEC24B,PLDN,LDLR,SORL1,SNCA,ITSN2,ABCA1,ITSN1,ANK1,KRAS,STX18,PUM1,RHOBTB3,GHR,HIP1,P2RX7,TRIM36,GAPVD1,FNBP1L,PI4K2A,RAB14,LRP6,OPHN1,ERC1,LRP4,TRAPPC2,MYH10
22	1.74	9	dioxygenase	dioxygenase	0.00256863	dioxygenase|GO:0016706~oxidoreductase activity, acting on paired donors, with incorporation or reduction of molecular oxygen, 2-oxoglutarate as one donor, and incorporation of one atom each of oxygen into both donors|metal ion-binding site:Iron; catalytic|SM00545:JmjN|IPR003349:Transcription factor jumonji, JmjN|domain:JmjN|SM00558:JmjC|IPR013129:Transcription factor jumonji|IPR003347:Transcripti…	KDM6A,KDM4A,ASPH,JMJD1C,TET2,PHYH,KDM5B,BCO2,KDM5C
23	1.74	8	digestion	GO:0007586~digestion	0.0194084	GO:0007586~digestion|SM00018:PD|IPR017957:P-type trefoil, conserved site|IPR000519:P-type trefoil|GO:0007586~digestion|IPR017994:P-type trefoil, chordata|	APOA4,P2RX7,CHRM3,LDLR,SSTR1,PLA2G1B,TFF2,TFF1
24	1.6	27	GTPase regulator activity	GO:0030695~GTPase regulator activity	0.00736526	GO:0030695~GTPase regulator activity|SM00324:RhoGAP|IPR000198:RhoGAP|domain:Rho-GAP|GO:0046578~regulation of Ras protein signal transduction|GTPase activation|GO:0005096~GTPase activator activity|GO:0051056~regulation of small GTPase mediated signal transduction|GO:0008047~enzyme activator activity|GO:0060589~nucleoside-triphosphatase regulator activity|GO:0030695~GTPase regulator activity|GO:000…	IQGAP2,ITSN2,ITSN1,RGS12,EVI5,CHM,IQSEC3,RHOBTB3,RASA2,FGD4,ARHGEF4,TBC1D2B,RALBP1,DOCK7,HERC2,ARHGAP29,RALGAPA2,MAP4K5,RALGAPA1,TBC1D23,GAPVD1,SYDE2,JUN,GRLF1,OPHN1,ERC1,SPATA13
25	1.58	109	nucleotide binding	GO:0000166~nucleotide binding	0.00240486	GO:0000166~nucleotide binding|SM00220:S_TKc|binding site:ATP|active site:Proton acceptor|GO:0004672~protein kinase activity|IPR002290:Serine/threonine protein kinase|IPR017441:Protein kinase, ATP binding site|IPR000719:Protein kinase, core|GO:0004674~protein serine/threonine kinase activity|domain:Protein kinase|transferase|IPR008271:Serine/threonine protein kinase, active site|GO:0032559~adenyl …	GNA14,RBM5,SYNCRIP,PRKG1,RBM9,ACSS3,DIRAS3,DDX24,PIK3CA,ZRSR2,MAGI3,RET,CSNK1G1,GTPBP5,STK4,MAP4K5,RFC1,CELF6,MAPK4,PI4K2A,BMP2K,RAB14,GBP4,EIF2AK2,SEPT7,GPN3,NEK1,BMPR2,HDGF,ULK4,ABCA1,RRAGD,EPHB1,HADHA,ABCA5,KRAS,DDX3X,IVD,P2RY1,RHOBTB1,PABPC1,DYRK2,RUNX1,RHOBTB3,MLL,KIF3A,TAOK1,CNKSR3,ATP11B,ATP11A,SMG1,YTHDC2,DOCK7,RAB7L1,SAFB2,UPF3A,P2RX7,MYH11,SMC1A,MYLK,ARL13B,MYH10,ENOX2,CPEB4,RHOU,FANCM,…
26	1.52	12	regulation of binding	GO:0051098~regulation of binding	0.0269518	GO:0051098~regulation of binding|GO:0051092~positive regulation of NF-kappaB transcription factor activity|GO:0043388~positive regulation of DNA binding|GO:0051090~regulation of transcription factor activity|GO:0051098~regulation of binding|GO:0051099~positive regulation of binding|GO:0051091~positive regulation of transcription factor activity|GO:0051101~regulation of DNA binding|	RSF1,EP300,KRAS,HNF4A,NCOA3,RUNX1T1,PLA2G1B,TLR3,ERC1,EDA,NR2F2,ADD1
27	1.51	27	cellular component morphogenesis	GO:0032989~cellular component morphogenesis	0.0017735	GO:0032989~cellular component morphogenesis|GO:0006928~cell motion|GO:0030182~neuron differentiation|GO:0000904~cell morphogenesis involved in differentiation|GO:0048812~neuron projection morphogenesis|GO:0031175~neuron projection development|GO:0048667~cell morphogenesis involved in neuron differentiation|GO:0007409~axonogenesis|GO:0048666~neuron development|GO:0007411~axon guidance|GO:0032990~c…	RAB3A,LIMS1,ONECUT1,ONECUT2,SOX6,TPM1,EPHB1,ALCAM,OFD1,ANK1,ANK3,LHX2,TNR,BMP2,KIF3A,DOCK7,NRXN1,STK4,PTPN11,P2RX7,MYH11,OPHN1,BMPR1B,DST,ADD1,TMOD1,MYH10
Functional clusters assocated with male-biased genes
1	2.52	15	sexual reproduction	GO:0019953~sexual reproduction	0.00343163	GO:0019953~sexual reproduction|spermatogenesis,GO:0048609~reproductive process in a multicellular organism,GO:0032504~multicellular organism reproduction,GO:0019953~sexual reproduction,GO:0007276~gamete generation,GO:0007283~spermatogenesis,GO:0048232~male gamete generation,	DAZ4,NEURL,DAZ2,OOEP,USP9Y,BCL2L11,TAF7L,YBX2,SPATA9,NME5,PGM3,TSGA10,BPY2,DAZL,KDM5D
2	2.12	8	plasma	plasma	0.000255684	plasma|GO:0043498~cell surface binding,hsa04610:Complement and coagulation cascades,GO:0043499~eukaryotic cell surface binding,liver,plasma,	MBL2,APCS,FGA,FGB,GPX3,PSG4,IGF1,HPR
3	2.06	7	cofactor metabolic process	GO:0051186~cofactor metabolic process	0.0159268	GO:0051186~cofactor metabolic process|GO:0042398~cellular amino acid derivative biosynthetic process,GO:0006575~cellular amino acid derivative metabolic process,GO:0051188~cofactor biosynthetic process,GO:0006518~peptide metabolic process,GO:0043043~peptide biosynthetic process,GO:0006732~coenzyme metabolic process,GO:0051186~cofactor metabolic process,GO:0009108~coenzyme biosynthetic process,GO:…	HMOX2,H6PD,GPX3,GGT3P,GGTLC2,GGT1,MTHFD1L
Functional clusters assocated with sex-biased genes
1	6.24	179	non-membrane-bounded organelle	GO:0043228~non-membrane-bounded organelle	2.26173e-07	GO:0043228~non-membrane-bounded organelle|GO:0005856~cytoskeleton|GO:0043232~intracellular non-membrane-bounded organelle|GO:0043228~non-membrane-bounded organelle|	TGOLN2,JUB,SNCA,RBM5,IQGAP2,STRN,REST,WTAP,KLHL3,TAF7L,CITED2,ANK1,ANK3,PGRMC1,DDX24,CEP290,ASPM,MYST4,STAG2,OXR1,MTUS2,INA,MPDZ,GABPA,FMR1,NEIL2,SPIRE1,ESPL1,GRHL1,CEP152,CTNNA3,TACC1,TACC2,PA2G4,EP300,TRIM36,TNS1,RFC1,CGN,FNBP1L,JUN,C14ORF106,CSTB,OPHN1,CLIP1,CSTA,EDA,DST,SEPT7,ADD1,CEP97,CGNL1,HIST1H4L,ALDOC,LRRCC1,NEDD9,AHCTF1,HADHA,NR2C2,PFN2,PFN4,HIST1H4B,RPL9,TUBE1,HIST1H4C,HIST1H4D,MBNL3,…
2	3.64	48	cytoskeletal protein binding	GO:0008092~cytoskeletal protein binding	9.90438e-05	GO:0008092~cytoskeletal protein binding|GO:0030029~actin filament-based process|GO:0015629~actin cytoskeleton|GO:0003779~actin binding|GO:0008092~cytoskeletal protein binding|actin-binding|	MYO5A,TLN2,SSFA2,ALDOC,SNCA,IQGAP2,TPM1,KLHL3,TPM4,FRMD3,PFN2,ANK1,PFN4,GSN,PKD2,CEP290,SNAP25,KLHL20,HIP1,MTUS2,FGD4,RET,CCDC88A,NF2,CLMN,VIL1,NEIL2,PSRC1,SPIRE1,SYNPO2,BCL2L11,NEBL,PPP1R9A,SYNE2,EPB41L1,TNS1,KLHL17,NEB,CGN,MYH11,OPHN1,CLIP1,TMSB4Y,DST,MYLK,TMOD1,ADD1,MYH10
3	3.45	45	chromosome organization	GO:0051276~chromosome organization	0.00262364	GO:0051276~chromosome organization|zinc finger region:PHD-type|GO:0016568~chromatin modification|GO:0051276~chromosome organization|GO:0006325~chromatin organization|chromatin regulator|IPR019787:Zinc finger, PHD-finger|SM00249:PHD|IPR019786:Zinc finger, PHD-type, conserved site|IPR001965:Zinc finger, PHD-type|zinc finger region:PHD-type 1|zinc finger region:PHD-type 2|	KDM6A,JMJD5,NCOA3,HIST1H4L,RSF1,ARID4A,HP1BP3,UTY,SOX6,TCF7L1,MLL5,NIPBL,HIST1H4B,SAFB,HIST1H4C,HIST1H4D,MLL3,HIST1H4J,KDM5B,MYST4,KDM5C,KDM5D,TBL1XR1,MLL,SMG6,C11ORF30,CREBBP,ESPL1,HLTF,DOT1L,EP300,RFC1,BPTF,SMARCC1,ASH1L,H2AFY2,SUPT16H,CABIN1,KDM4C,JMJD1C,KDM4A,SETD2,HDAC9,SMC1A,MPHOSPH8
4	3.33	21	cell-cell junction	GO:0005911~cell-cell junction	0.000866286	GO:0005911~cell-cell junction|hsa04530:Tight junction|GO:0016327~apicolateral plasma membrane|GO:0043296~apical junction complex|GO:0005911~cell-cell junction|Tight junction|GO:0005923~tight junction|GO:0070160~occluding junction|	CGNL1,MAGI3,GJD4,PANX2,TLN2,MPDZ,CNKSR3,MPP5,STRN,MPP7,AMOTL1,CTNNA3,GJB1,GJB2,P2RX7,CGN,MARVELD2,WNK4,ASH1L,CLDN1,PARD3B
5	3.13	13	dioxygenase	dioxygenase	8.36765e-05	dioxygenase|SM00501:BRIGHT|IPR001606:AT-rich interaction region|domain:ARID|IPR004198:Zinc finger, C5HC2-type|IPR013637:PLU-1-like|SM00545:JmjN|IPR003349:Transcription factor jumonji, JmjN|domain:JmjN|SM00558:JmjC|GO:0016701~oxidoreductase activity, acting on single donors with incorporation of molecular oxygen|GO:0016702~oxidoreductase activity, acting on single donors with incorporation of mole…	KDM6A,UTY,IDO2,TET2,PHYH,KDM4C,JMJD1C,ASPH,KDM4A,KDM5B,KDM5C,BCO2,KDM5D
6	3.11	39	cytoskeleton organization	GO:0007010~cytoskeleton organization	0.000176885	GO:0007010~cytoskeleton organization|GO:0030036~actin cytoskeleton organization|GO:0030029~actin filament-based process|GO:0007010~cytoskeleton organization|	NEURL,PLEK2,TLN2,NEDD9,PRKG1,TPM1,RHOU,OFD1,PDPK1,PFN2,KRAS,ANK1,PFN4,ANK3,GSN,PLA2G1B,TUBE1,KLHL20,FGD4,INA,RET,NF2,VIL1,PSRC1,DOCK7,ESPL1,TACC2,PPP1R9A,MAST1,EPB41L1,MYH11,OPHN1,TMSB4Y,SMC1A,DST,SGCB,TMOD1,ADD1,MYH10
7	3.02	44	cell junction	GO:0030054~cell junction	0.000355389	GO:0030054~cell junction|cell junction|GO:0005911~cell-cell junction|GO:0030054~cell junction|	JUB,CGNL1,LIMS1,GABRB3,PANX2,TLN2,STRN,NEDD9,AMOTL1,ITSN1,RHOU,MARVELD2,WNK4,PARD3B,SNAP25,DLG2,SHC4,PTPRC,MAGI3,GJD4,NF2,LPP,MPDZ,CNKSR3,CDHR2,MPP5,ABCB1,MPP7,GJB1,CTNNA3,CAMK2N1,GJB2,PPP1R9A,P2RX7,LAMA3,TNS1,CHRM3,KLHL17,CHRM2,CGN,ASH1L,CLDN1,OPHN1,DST
8	2.32	277	nucleus	nucleus	8.79916e-07	nucleus|GO:0003700~transcription factor activity|GO:0006357~regulation of transcription from RNA polymerase II promoter|GO:0006355~regulation of transcription, DNA-dependent|GO:0010628~positive regulation of gene expression|GO:0030528~transcription regulator activity|GO:0045941~positive regulation of transcription|GO:0051252~regulation of RNA metabolic process|dna-binding|GO:0045449~regulation of…	JUB,MEF2A,SNCA,BBX,SYNCRIP,REST,RORA,WTAP,C14ORF4,TAF7L,CITED2,HOXD11,PGR,DCPS,ZFP90,PHTF2,PHTF1,CEP290,ZRSR2,STAG2,MAGI3,ZNF644,C11ORF30,ESPL1,SFRS3,BTBD8,DCAF7,RFC1,HNF4A,SAPS3,JUN,C14ORF106,MNT,CDCA7L,VGLL4,ZNF382,CRTC3,NEK1,RAD23A,DUSP10,AHCTF1,LHX2,CDC40,ZNF74,PABPC1,HIP1,UTP23,RANBP17,ASXL3,KLF6,IKZF2,MLL,ZC3H18,KLF13,CREBBP,RYBP,ZBTB41,NXF3,ZBTB40,CSRP2,ZBTB44,GCFC1,UPF3A,SYNE2,DMTF1,TSGA1…
9	2.32	101	cytoskeleton	GO:0005856~cytoskeleton	3.64443e-06	GO:0005856~cytoskeleton|GO:0044430~cytoskeletal part|GO:0005813~centrosome|GO:0005815~microtubule organizing center|GO:0015630~microtubule cytoskeleton|GO:0005856~cytoskeleton|	JUB,SNCA,STRN,IQGAP2,KLHL3,ANK1,ANK3,CEP290,STAG2,ASPM,MTUS2,INA,MPDZ,NEIL2,SPIRE1,ESPL1,CEP152,TACC1,CTNNA3,TACC2,TNS1,TRIM36,FNBP1L,CGN,CLIP1,OPHN1,CSTA,EDA,SEPT7,DST,ADD1,CEP97,CGNL1,ALDOC,LRRCC1,NEDD9,PFN2,PFN4,TUBE1,FGD4,HIP1,KIF3A,C21ORF33,CAMK2N1,TRIM55,CSPP1,UACA,SYNE2,MYH11,HNRNPH1,MAP9,MYH10,TMOD1,SPIN1,ENOX2,TLN2,TTLL7,RHOU,FRMD3,OFD1,FRMD7,EVI5,GSN,CNTLN,DLG2,KLHL20,TBL1XR1,VIL1,MICAL…
10	2.29	249	ion binding	GO:0043167~ion binding	0.013094	GO:0043167~ion binding|GO:0008270~zinc ion binding|GO:0046872~metal ion binding|GO:0043167~ion binding|GO:0043169~cation binding|zinc|GO:0046914~transition metal ion binding|zinc-finger|metal-binding|	CYP3A4,CYP3A5,JUB,PLEKHM3,DZIP3,LTBP3,ATP1B2,SNCA,ITSN2,REST,RORA,ITSN1,ZNRF3,PGR,CYP7A1,ZFP90,PLA2G1B,ZRSR2,ZNF644,CDHR2,CYP1A2,UBR1,PGM3,HNF4A,ZNF382,ADD1,ENPP2,NEK1,PCDH20,KIAA1919,LHX2,ZNF74,SLC31A1,CYP2B7P1,ASXL3,KLF6,IKZF2,MLL,ZC3H18,KLF13,CREBBP,NOTCH2NL,ATP11B,ZBTB41,RYBP,ZBTB40,ATP11A,CSRP2,ZBTB44,KCNK3,CYP17A1,PAPPA2,ZNF385B,BCO2,ZMAT1,PPARA,NEURL,ARSD,ENOX2,ARSE,LDLR,PDE11A,ZEB1,KCNK12…
11	2.1	8	bromodomain	bromodomain	0.00272792	bromodomain|IPR018359:Bromodomain, conserved site|domain:Bromo|SM00297:BROMO|IPR001487:Bromodomain|bromodomain|	MLL,EP300,BRD3,BPTF,CREBBP,ASH1L,ATAD2,
12	2.1	53	RNA binding	GO:0003723~RNA binding	0.0266587	GO:0003723~RNA binding|GO:0003723~RNA binding|IPR012677:Nucleotide-binding, alpha-beta plait|rna-binding|	DZIP3,CPEB4,RBM5,TLR3,SYNCRIP,RBM9,LARP1,YBX2,ANKRD17,EIF1AX,DDX24,EIF1AY,PUM1,QKI,SRRM1,RBM47,ZRSR2,NOL6,KHDRBS1,NOL8,FMR1,MRPS6,MBNL1,RPS4X,SFRS3,PA2G4,CELF6,EIF2S1,RPS4Y2,RPS4Y1,SRP72,EIF2AK2,DDX3X,RPL9,SAFB,DDX3Y,ZNF74,DAZL,PABPC1,DDX43,RBM25,DAZ4,RBM24,ALKBH8,DAZ2,OOEP,NXF3,SFRS17A,SAFB2,UPF3A,LSM11,HNRNPH1,PA2G4P4
13	1.89	25	pattern specification process	GO:0007389~pattern specification process	0.00211137	GO:0007389~pattern specification process|GO:0003002~regionalization|GO:0009952~anterior/posterior pattern formation|GO:0007389~pattern specification process|	C6ORF59,FST,BMPR2,CXXC4,ZEB1,TCF7L1,HOXD11,CITED2,SF3B1,LHX2,SOSTDC1,PKD2,ASPH,NR2F2,MLL,KIF3A,OOEP,RTTN,HOXB3,ASCL1,MIB1,EP300,LRP6,PBX1,BMPR1B
14	1.88	17	tpr repeat	tpr repeat	0.0132115	tpr repeat|SM00028:TPR|IPR011990:Tetratricopeptide-like helical|repeat:TPR 7|repeat:TPR 6|repeat:TPR 1|repeat:TPR 2|repeat:TPR 10|IPR019734:Tetratricopeptide repeat|repeat:TPR 9|tpr repeat|IPR001440:Tetratricopeptide TPR-1|repeat:TPR 8|repeat:TPR 3|IPR013026:Tetratricopeptide region|repeat:TPR 5|repeat:TPR 4|	KDM6A,UTY,TTC37,TTC28,TTC3,ZFC3H1,IFIT1,TANC2,CABIN1,TMTC1,TMTC3,SRP72,ASPH,DNAJC3,FBXO9,TTC39C,TTC3L
15	1.87	63	cell fraction	GO:0000267~cell fraction	0.0657266	GO:0000267~cell fraction|GO:0000267~cell fraction|GO:0005626~insoluble fraction|GO:0005624~membrane fraction|GO:0042598~vesicular fraction|GO:0005792~microsome|	CYP3A4,CYP3A5,SNCA,SYNCRIP,ITSN1,SLC26A2,FDFT1,HMOX2,ANK3,SLC23A2,CYP7A1,PGRMC1,GPX3,FOSL1,STS,ALDH5A1,MPDZ,FMR1,CYP1A2,SLC3A1,BCL2L11,CYP4X1,BLMH,UGT2B17,VSIG2,DGAT1,DGAT2,H6PD,SSTR1,CHRM2,SQLE,PI4K2A,RAB14,CPD,EDA,UGT2B15,RAB3A,SORD,PPM1A,DPYS,ABCA1,ADCYAP1,GALK1,KRAS,FGB,FMO2,PCDHA10,PPP3CA,SNAP25,HIP1,KL,TSPAN13,GYG2,ABCB1,APPL1,CAMK2N1,PTPN11,PPP1R9A,P2RX7,UACA,CD59,LRP6,
16	1.82	12	cell projection assembly	GO:0030031~cell projection assembly	0.000871781	GO:0030031~cell projection assembly|GO:0060271~cilium morphogenesis|GO:0042384~cilium assembly|GO:0030031~cell projection assembly|	JUB,NEURL,KIF3A,CCDC88A,ONECUT1,ONECUT2,OFD1,P2RX7,TSGA10,OPHN1,FGD4,MYH10
17	1.81	17	growth	GO:0040007~growth	0.022421	GO:0040007~growth|GO:0048589~developmental growth|GO:0040007~growth|GO:0031099~regeneration|GO:0042246~tissue regeneration|	INA,BMP2,ENOX2,ST6GAL2,IGF1,CSRP2,HOXD11,PTPN11,IGSF10,FGA,GSN,MTPN,APOA5,ANKRD11,TGFBR3,BMPR1B,ADD1
18	1.79	44	transcription factor binding	GO:0008134~transcription factor binding	0.000975128	GO:0008134~transcription factor binding|GO:0003713~transcription coactivator activity|GO:0003712~transcription cofactor activity|GO:0016563~transcription activator activity|GO:0008134~transcription factor binding|	E2F5,ENPP2,ZEB1,RBM9,NR2C2,CITED2,MLL5,GTF2A1,GNPTAB,GPX3,NPAT,NR2F2,RUNX1,TRIP11,MYST4,ATF7IP,TBL1XR1,GABPA,ZFX,CREBBP,RYBP,STK4,PURA,MXD4,TNFRSF10A,EP300,NCOA3,BPTF,HNF4A,JUN,SMARCC1,THRAP3,SP4,GRLF1,MNT,ZFPM2,PBX1,RAD54L2,JMJD1C,HDAC9,NFIA,MED1,TRAPPC2,ADD1
19	1.74	15	glycerolipid metabolic process	GO:0046486~glycerolipid metabolic process	0.0341134	GO:0046486~glycerolipid metabolic process|GO:0045017~glycerolipid biosynthetic process|hsa00561:Glycerolipid metabolism|GO:0016411~acylglycerol O-acyltransferase activity|GO:0046486~glycerolipid metabolic process|GO:0046504~glycerol ether biosynthetic process|GO:0046460~neutral lipid biosynthetic process|GO:0046463~acylglycerol biosynthetic process|GO:0008374~O-acyltransferase activity|GO:0006662…	FGF7,ALDH5A1,SMG1,PNPLA3,PTPN11,APOA4,DGAT1,DGAT2,PI4K2A,APOA5,PLA2G1B,PLA1A,PIK3CA,LIPC,GPAM
20	1.66	45	cell projection	GO:0042995~cell projection	0.0408325	GO:0042995~cell projection|GO:0042995~cell projection|GO:0043005~neuron projection|GO:0030424~axon|	MYO5A,JUB,PLEK2,GABRB3,TLN2,ALDOC,SNCA,PPM1A,STRN,NEDD9,TTLL7,ITSN1,TPM1,RHOU,ALCAM,ANK3,GSN,MTPN,PKD2,CEP290,PIK3CA,KLHL24,SNAP25,PRSS12,FGD4,ARHGEF4,NOS1,CCDC88A,NF2,MPDZ,DOCK7,DPYSL2,CAMK2N1,CTNNA3,PPP1R9A,EFHC1,P2RX7,CYP17A1,CHRM3,CHRM2,TSGA10,CYBRD1,OPHN1,LIPC,MYH10
21	1.65	22	repeat:ANK 1	repeat:ANK 1	0.00565086	repeat:ANK 1|repeat:ANK 6|repeat:ANK 7|repeat:ANK 8|SM00248:ANK|repeat:ANK 9|repeat:ANK 5|repeat:ANK 4|IPR002110:Ankyrin|ank repeat|repeat:ANK 3|repeat:ANK 2|repeat:ANK 1|	ANKRD18A,PPP1R12B,YTHDC2,KANK4,ANKRD32,C20ORF12,KANK2,ANKRD36,ANKRD17,MIB1,ANK1,UACA,ANK3,TANC2,ANKRD50,MTPN,ANKRD12,ANKRD11,PPP1R12A,ANKIB1,GABPB2,MPHOSPH8
22	1.59	6	domain:Fibrinogen C-terminal	domain:Fibrinogen C-terminal	0.0197111	domain:Fibrinogen C-terminal|SM00186:FBG|IPR014716:Fibrinogen, alpha/beta/gamma chain, C-terminal globular, subdomain 1|IPR002181:Fibrinogen, alpha/beta/gamma chain, C-terminal globular|domain:Fibrinogen C-terminal|	FGA,FGB,TNR,CNTNAP2,ANGPTL1,ANGPTL4
23	1.59	105	regulation of transcription	GO:0006355~regulation of transcription, DNA-dependent	0.041821	GO:0006355~regulation of transcription, DNA-dependent|GO:0010604~positive regulation of macromolecule metabolic process|GO:0006357~regulation of transcription from RNA polymerase II promoter|GO:0051173~positive regulation of nitrogen compound metabolic process|GO:0006355~regulation of transcription, DNA-dependent|GO:0010628~positive regulation of gene expression|GO:0045935~positive regulation of …	MEF2A,FST,FOXO1,REST,RORA,ZNF829,HOXD11,CITED2,PGR,MLL5,ZFP90,PLA2G1B,MLL3,MYST4,GABPA,ZNF8,FOXN2,ASCL1,PA2G4,EP300,HNF4A,JUN,MNT,MGA,ERC1,ZNF382,TRAPPC2,ONECUT1,ONECUT2,SOX6,NR2C2,LHX2,ZNF74,RUNX1,KLF6,BMP2,MLL,IKZF2,KLF13,RFX7,CREBBP,RYBP,SFRS17A,GCFC1,HOXB3,TULP4,DMTF1,SMARCC1,HDAC9,PPARA,RSF1,ARID4A,E2F5,ZEB1,ZNF207,YBX2,ZBTB38,ZNF682,ZNF148,NR2F2,KDM5B,FOSL1,ATF7IP,TBL1XR1,ZNF542,ZNF544,RUNX…
24	1.56	6	glycoprotein binding	GO:0001948~glycoprotein binding	0.0434436	GO:0001948~glycoprotein binding|GO:0001948~glycoprotein binding|GO:0043394~proteoglycan binding|GO:0043395~heparan sulfate proteoglycan binding|	PTPRC,GPC6,LGALS1,FST,RAB14,LIPC
25	1.54	9	neutral lipid metabolic process	GO:0006638~neutral lipid metabolic process	0.00325579	GO:0006638~neutral lipid metabolic process|GO:0044242~cellular lipid catabolic process|GO:0046503~glycerolipid catabolic process|GO:0046461~neutral lipid catabolic process|GO:0044269~glycerol ether catabolic process|GO:0046464~acylglycerol catabolic process|GO:0019433~triglyceride catabolic process|GO:0006662~glycerol ether metabolic process|GO:0006639~acylglycerol metabolic process|GO:0006641~tr…	APOA4,DGAT1,DGAT2,SNCA,APOA5,LIPC,GPAM,PNPLA3,PTPN11
26	1.51	2	chordata	IPR017994:P-type trefoil, chordata	0.00741514	IPR017994:P-type trefoil, chordata|SM00018:PD|IPR000519:P-type trefoil|IPR017957:P-type trefoil, conserved site|IPR017994:P-type trefoil, chordata|	TFF2,TFF1

## Sheet: Table S3B
Table S3B - This sheet contains the GO and other functional terms obtained by DAVID analysis that are associated with lipid metabolism and/or contain the phrases "lipid" or "cholesterol" or "fatty acid" or "triglyceride". The 1,013 genes used in this analysis are shown in Table S3C.
Category	Term	Count	p-value	Genes
1	GO:0046486~glycerolipid metabolic process	16	1.76669e-14	FGF7, ALDH5A1, SMG1, PNPLA3, PTPN11, APOA4, DGAT1, DGAT2, APOA5, PI4K2A, PLA2G1B, PLA1A, PIK3CA, LIPC, KGFLP1, GPAM
2	GO:0006644~phospholipid metabolic process	16	1.88674e-13	FGF7, LPGAT1, ALDH5A1, SNCA, SMG1, GPAT2, FDFT1, APOA4, AGPAT5, PI4K2A, PLA2G1B, PLA1A, PIK3CA, LIPC, KGFLP1, GPAM
3	lipid metabolism	13	1.34083e-12	STS, CPT2, LDLR, SORL1, ACER1, ABCA1, PNPLA4, HADHA, DGAT2, CYP7A1, INSIG1, LIPC, ACSM5
4	GO:0006869~lipid transport	14	1.73646e-12	PPARA, CPT2, LDLR, SORL1, ATP11B, ATP11A, ABCA1, APOA4, P2RX7, APOC4, APOA5, PLA2G1B, LIPC, SPNS1
5	GO:0016042~lipid catabolic process	13	2.7244e-10	STS, CPT2, ENPP2, ACER1, PNPLA4, PNPLA3, HADHA, APOA4, CYP7A1, APOA5, PLA2G1B, PLA1A, LIPC
6	GO:0006638~neutral lipid metabolic process	9	3.73558e-10	APOA4, DGAT1, DGAT2, SNCA, APOA5, LIPC, GPAM, PNPLA3, PTPN11
7	GO:0032994~protein-lipid complex	8	6.46793e-10	APOA4, LDLR, APOC4, SORL1, APOA5, PCYOX1, LIPC, HPR
8	Common variants at 30 loci contribute to polygenic dyslipidemia	9	3.8118e-09	APOA4, HNF4A, LDLR, APOC4, APOA5, PSRC1, ABCA1, LIPC, ANGPTL4
9	GO:0006641~triglyceride metabolic process	8	4.39113e-09	APOA4, DGAT1, DGAT2, APOA5, LIPC, GPAM, PNPLA3, PTPN11
10	Six new loci associated with blood low-density lipoprotein cholesterol, high-density lipoprotein cholesterol or triglycerides in humans	8	1.37069e-08	APOA4, LDLR, APOC4, APOA5, PSRC1, DOCK7, ABCA1, LIPC
11	GO:0055088~lipid homeostasis	8	1.5206e-08	APOA4, HNF4A, LDLR, APOC4, APOA5, IGF2, ABCA1, LIPC
12	GO:0006631~fatty acid metabolic process	12	1.65403e-08	PPARA, CPT2, UCP3, ALDH5A1, SNCA, PLA2G1B, QKI, ADH7, LIPC, GPAM, HADHA, ACSM5
13	GO:0006650~glycerophospholipid metabolic process	10	2.3657e-08	APOA4, FGF7, ALDH5A1, PI4K2A, PLA2G1B, SMG1, PLA1A, PIK3CA, LIPC, KGFLP1
14	GO:0008203~cholesterol metabolic process	9	5.33538e-08	APOA4, LDLR, SQLE, CYP7A1, SORL1, INSIG1, ABCA1, LIPC, FDFT1
15	Newly identified loci that influence lipid concentrations and risk of coronary artery disease	7	1.62221e-07	APOA4, LDLR, APOC4, APOA5, PSRC1, ABCA1, LIPC
16	GO:0019217~regulation of fatty acid metabolic process	7	3.47018e-07	APOA4, PPARA, CPT2, HNF4A, SNCA, APOA5, IGF2
17	GO:0008289~lipid binding	14	1.82685e-06	CYP3A4, PPARA, SNCA, ADH7, ABCA1, HADHA, ACBD5, APOA4, PGR, DGAT1, HNF4A, APOA5, PLA2G1B, LIPC
18	GO:0019216~regulation of lipid metabolic process	8	3.59365e-06	APOA4, PPARA, CPT2, HNF4A, ACER1, SNCA, APOA5, IGF2
19	Loci influencing lipid levels and coronary heart disease risk in 16 European population cohorts	6	5.08826e-06	APOA4, LDLR, APOA5, DOCK7, ABCA1, LIPC
20	lipid transport	6	5.89357e-06	APOA4, LDLR, APOC4, SORL1, APOA5, SPNS1
21	GO:0045017~glycerolipid biosynthetic process	7	6.47302e-06	FGF7, DGAT1, DGAT2, PI4K2A, GPAM, KGFLP1, PNPLA3
22	h_nuclearRsPathway:Nuclear Receptors in Lipid Metabolism and Toxicity	6	8.27121e-06	CYP3A4, PPARA, CYP7A1, ABCB1, ABCA1, CYP1A2
23	cholesterol metabolism	5	9.12913e-06	LDLR, CYP7A1, SORL1, INSIG1, ABCA1
24	GO:0019432~triglyceride biosynthetic process	4	1.51084e-05	DGAT1, DGAT2, GPAM, PNPLA3
25	GO:0008654~phospholipid biosynthetic process	7	2.62367e-05	FGF7, AGPAT5, LPGAT1, PI4K2A, GPAT2, GPAM, KGFLP1
26	lipid degradation	6	2.93428e-05	ENPP2, PLA2G1B, PLA1A, PNPLA4, LIPC, PNPLA3
27	hsa00561:Glycerolipid metabolism	6	3.23903e-05	DGAT1, DGAT2, LIPC, GPAM, PNPLA3, ALDH9A1
28	GO:0015914~phospholipid transport	5	3.68551e-05	APOA4, P2RX7, ATP11B, ATP11A, ABCA1
29	GO:0005504~fatty acid binding	5	6.88229e-05	DGAT1, HNF4A, SNCA, ACBD5, HADHA
30	GO:0044242~cellular lipid catabolic process	6	7.51173e-05	CPT2, ACER1, APOA5, LIPC, PNPLA3, HADHA
31	IPR002123:Phospholipid/glycerol acyltransferase	4	7.65968e-05	AGPAT5, LPGAT1, GPAT2, GPAM
32	lipid moiety-binding region:GPI-anchor amidated serine	5	7.67555e-05	GPC6, GFRA1, CNTFR, CNTN3, GFRA2
33	GO:0045834~positive regulation of lipid metabolic process	5	0.000138862	APOA4, PPARA, HNF4A, APOA5, IGF2
34	GO:0034385~triglyceride-rich lipoprotein particle	4	0.000167735	APOA4, APOC4, APOA5, PCYOX1
35	GO:0046889~positive regulation of lipid biosynthetic process	4	0.000227577	APOA4, HNF4A, APOA5, IGF2
36	GO:0045923~positive regulation of fatty acid metabolic process	4	0.000227577	APOA4, PPARA, HNF4A, APOA5
37	GO:0050994~regulation of lipid catabolic process	4	0.000435753	APOA4, PPARA, APOA5, IGF2
38	GO:0005319~lipid transporter activity	5	0.000497258	APOA4, APOC4, ATP11B, ATP11A, ABCA1
39	GO:0030258~lipid modification	5	0.000665494	CPT2, SMG1, PIK3CA, ADH7, HADHA
40	lipid moiety-binding region:S-geranylgeranyl cysteine	5	0.000886032	RAB3A, RAB3B, DIRAS3, RAB14, RAB7L1
41	GO:0019433~triglyceride catabolic process	3	0.000898544	APOA5, LIPC, PNPLA3
42	GO:0070328~triglyceride homeostasis	3	0.000898544	APOC4, APOA5, LIPC
43	GO:0034370~triglyceride-rich lipoprotein particle remodeling	3	0.00115095	APOA4, APOA5, LIPC
44	GO:0030301~cholesterol transport	4	0.00124424	APOA4, LDLR, ABCA1, LIPC
45	GO:0045723~positive regulation of fatty acid biosynthetic process	3	0.00174529	APOA4, HNF4A, APOA5
46	GO:0065005~protein-lipid complex assembly	3	0.00208654	APOA4, DGAT1, ABCA1
47	GO:0050996~positive regulation of lipid catabolic process	3	0.00245671	APOA4, PPARA, APOA5
48	GO:0043691~reverse cholesterol transport	3	0.00373745	APOA4, ABCA1, LIPC
49	hsa00071:Fatty acid metabolism	4	0.0044764	CPT2, ADH7, HADHA, ALDH9A1
50	GO:0006665~sphingolipid metabolic process	4	0.00924684	P2RX7, SPTLC2, ALDH5A1, ACER1
51	GO:0015908~fatty acid transport	3	0.0112587	PPARA, CPT2, PLA2G1B
52	GO:0005548~phospholipid transporter activity	3	0.012396	ATP11B, ATP11A, ABCA1
53	GO:0019395~fatty acid oxidation	3	0.0211895	CPT2, ADH7, HADHA
54	fatty acid metabolism	3	0.0275001	CPT2, HADHA, ACSM5
55	GO:0046474~glycerophospholipid biosynthetic process	3	0.0585625	FGF7, PI4K2A, KGFLP1
56	GO:0006633~fatty acid biosynthetic process	3	0.0760989	PLA2G1B, QKI, LIPC
57	GO:0005543~phospholipid binding	3	0.277637	APOA4, APOA5, ABCA1

## Sheet: Table S3C
Table S3C - 1,013 Sex-biased genes with DAVID IDs, used for DAVID analysis shown in Tables S3A and S3B.
OFFICIAL_GENE_SYMBOL	Name
AATK	apoptosis-associated tyrosine kinase
ABCA1	ATP-binding cassette, sub-family A (ABC1), member 1
ABCA13	ATP-binding cassette, sub-family A (ABC1), member 13
ABCA5	ATP-binding cassette, sub-family A (ABC1), member 5
ABCB1	ATP-binding cassette, sub-family B (MDR/TAP), member 1
ACBD5	acyl-Coenzyme A binding domain containing 5
ACER1	alkaline ceramidase 1
ACSM5	acyl-CoA synthetase medium-chain family member 5
ACSS3	acyl-CoA synthetase short-chain family member 3
ADAL	adenosine deaminase-like
ADAMTSL3	ADAMTS-like 3
ADCYAP1	adenylate cyclase activating polypeptide 1 (pituitary)
ADD1	adducin 1 (alpha)
ADH7	alcohol dehydrogenase 7 (class IV), mu or sigma polypeptide
AEN	apoptosis enhancing nuclease
AGGF1	angiogenic factor with G patch and FHA domains 1
AGMAT	agmatine ureohydrolase (agmatinase)
AGPAT5	1-acylglycerol-3-phosphate O-acyltransferase 5 (lysophosphatidic acid acyltransferase, epsilon)
AGXT2L1	alanine-glyoxylate aminotransferase 2-like 1
AHCTF1	AT hook containing transcription factor 1; AT hook containing transcription factor 1 pseudogene
AK3L1	adenylate kinase 3-like 2; adenylate kinase 3-like 1
AKR1B10	aldo-keto reductase family 1, member B10 (aldose reductase); aldo-keto reductase family 1, member B10-like
ALCAM	hypothetical protein LOC100133690; activated leukocyte cell adhesion molecule
ALDH5A1	aldehyde dehydrogenase 5 family, member A1
ALDH9A1	aldehyde dehydrogenase 9 family, member A1
ALDOC	aldolase C, fructose-bisphosphate
ALKBH8	alkB, alkylation repair homolog 8 (E. coli)
ALPK2	alpha-kinase 2
AMOTL1	angiomotin like 1
ANGPTL1	angiopoietin-like 1
ANGPTL4	angiopoietin-like 4
ANK1	ankyrin 1, erythrocytic
ANK3	ankyrin 3, node of Ranvier (ankyrin G)
ANKIB1	ankyrin repeat and IBR domain containing 1
ANKRD11	ankyrin repeat domain 11; hypothetical protein LOC100128265
ANKRD12	ankyrin repeat domain 12
ANKRD17	ankyrin repeat domain 17
ANKRD18A	ankyrin repeat domain 18A
ANKRD32	ankyrin repeat domain 32
ANKRD36	ankyrin repeat domain 36; similar to ankyrin repeat domain 36
ANKRD36B	similar to KIAA1641; similar to ankyrin repeat domain 26; ankyrin repeat domain 36B
ANKRD50	ankyrin repeat domain 50
AP4E1	adaptor-related protein complex 4, epsilon 1 subunit
APCS	amyloid P component, serum
APLF	aprataxin and PNKP like factor
APOA4	apolipoprotein A-IV
APOA5	apolipoprotein A-V
APOC4	apolipoprotein C-IV
APPL1	adaptor protein, phosphotyrosine interaction, PH domain and leucine zipper containing 1
AQP6	aquaporin 6, kidney specific
ARHGAP29	Rho GTPase activating protein 29
ARHGEF4	Rho guanine nucleotide exchange factor (GEF) 4
ARID4A	AT rich interactive domain 4A (RBP1-like)
ARL13B	ADP-ribosylation factor-like 13B
ARSD	arylsulfatase D
ARSE	arylsulfatase E (chondrodysplasia punctata 1)
ART4	ADP-ribosyltransferase 4 (Dombrock blood group)
ASAP1IT1	DDEF1 intronic transcript 1 (non-protein coding)
ASCL1	achaete-scute complex homolog 1 (Drosophila)
ASH1L	ash1 (absent, small, or homeotic)-like (Drosophila)
ASPH	aspartate beta-hydroxylase
ASPM	asp (abnormal spindle) homolog, microcephaly associated (Drosophila)
ASXL3	additional sex combs like 3 (Drosophila)
ATAD2	ATPase family, AAA domain containing 2
ATF7IP	activating transcription factor 7 interacting protein
ATF7IP2	activating transcription factor 7 interacting protein 2
ATG3	ATG3 autophagy related 3 homolog (S. cerevisiae)
ATP11A	ATPase, class VI, type 11A
ATP11B	ATPase, class VI, type 11B
ATP1B2	ATPase, Na+/K+ transporting, beta 2 polypeptide
ATRX	alpha thalassemia/mental retardation syndrome X-linked (RAD54 homolog, S. cerevisiae)
BAGE5	B melanoma antigen family, member 2; B melanoma antigen family, member 3; B melanoma antigen family, member 4; B melanoma antigen family, member 5
BAT2L2	BAT2 domain containing 1
BBX	bobby sox homolog (Drosophila)
BCL2L11	BCL2-like 11 (apoptosis facilitator)
BCO2	beta-carotene oxygenase 2
BDP1	B double prime 1, subunit of RNA polymerase III transcription initiation factor IIIB
BLMH	bleomycin hydrolase
BMP2	bone morphogenetic protein 2
BMPR1B	bone morphogenetic protein receptor, type IB
BMPR2	bone morphogenetic protein receptor, type II (serine/threonine kinase)
BOD1L	biorientation of chromosomes in cell division 1-like
BPA-1	brain peptide A1
BPTF	bromodomain PHD finger transcription factor
BPY2	basic charge, Y-linked, 2C; basic charge, Y-linked, 2B; basic charge, Y-linked, 2
BRD3	bromodomain containing 3
BRI3BP	BRI3 binding protein
BTBD8	BTB (POZ) domain containing 8
C10orf32	chromosome 10 open reading frame 32
C11orf30	chromosome 11 open reading frame 30
C12orf28	chromosome 12 open reading frame 28
C12orf34	chromosome 12 open reading frame 34
C12orf35	chromosome 12 open reading frame 35
C12orf65	chromosome 12 open reading frame 65
C14orf106	chromosome 14 open reading frame 106
C14orf153	chromosome 14 open reading frame 153
C14orf37	chromosome 14 open reading frame 37
C14orf4	chromosome 14 open reading frame 4
C15orf33	chromosome 15 open reading frame 33
C18orf2	chromosome 18 open reading frame 2
C1orf105	chromosome 1 open reading frame 105
C1orf144	chromosome 1 open reading frame 144
C1orf168	chromosome 1 open reading frame 168
C1orf59	chromosome 1 open reading frame 59
C1orf96	chromosome 1 open reading frame 96
C20orf12	chromosome 20 open reading frame 12
C20orf191	chromosome 20 open reading frame 191
C20orf194	chromosome 20 open reading frame 194
C20orf94	chromosome 20 open reading frame 94
C21orf33	chromosome 21 open reading frame 33
C22orf30	chromosome 22 open reading frame 30
C2orf54	chromosome 2 open reading frame 54
C3orf19	chromosome 3 open reading frame 19
C3orf58	chromosome 3 open reading frame 58
C5orf24	chromosome 5 open reading frame 24
C5orf41	chromosome 5 open reading frame 41
C5orf58	hypothetical protein LOC133874
C6orf106	chromosome 6 open reading frame 106
C6orf204	chromosome 6 open reading frame 204
C6orf59	chromosome 6 open reading frame 59; ripply2 homolog (zebrafish)
C7orf11	chromosome 7 open reading frame 11
C7orf58	chromosome 7 open reading frame 58
C9orf102	chromosome 9 open reading frame 102
C9orf103	chromosome 9 open reading frame 103
C9orf109	chromosome 9 open reading frame 109
C9orf125	chromosome 9 open reading frame 125
C9orf66	chromosome 9 open reading frame 66
C9orf93	chromosome 9 open reading frame 93
CABIN1	calcineurin binding protein 1
CADM2	cell adhesion molecule 2
CAMK2N1	calcium/calmodulin-dependent protein kinase II inhibitor 1
CARD6	caspase recruitment domain family, member 6
CBL	Cas-Br-M (murine) ecotropic retroviral transforming sequence
CCDC123	coiled-coil domain containing 123
CCDC132	coiled-coil domain containing 132
CCDC137	coiled-coil domain containing 137
CCDC34	coiled-coil domain containing 34
CCDC38	coiled-coil domain containing 38
CCDC40	coiled-coil domain containing 40
CCDC57	coiled-coil domain containing 57
CCDC88A	coiled-coil domain containing 88A
CCND1	cyclin D1
CCND3	cyclin D3
CCNK	cyclin K
CCRN4L	CCR4 carbon catabolite repression 4-like (S. cerevisiae)
CD59	CD59 molecule, complement regulatory protein
CD99	CD99 molecule
CDC14B	CDC14 cell division cycle 14 homolog B (S. cerevisiae)
CDC14C	CDC14 cell division cycle 14 homolog C (S. cerevisiae)
CDC40	cell division cycle 40 homolog (S. cerevisiae)
CDCA7L	cell division cycle associated 7-like
CDH15	cadherin 15, type 1, M-cadherin (myotubule)
CDHR2	protocadherin 24
CDK14	PFTAIRE protein kinase 1
CELF6	bruno-like 6, RNA binding protein (Drosophila)
CEP152	centrosomal protein 152kDa
CEP290	centrosomal protein 290kDa
CEP68	centrosomal protein 68kDa
CEP97	centrosomal protein 97kDa
CES8	carboxylesterase 8 (putative)
CGN	cingulin
CGNL1	cingulin-like 1
CHM	choroideremia (Rab escort protein 1)
CHRM2	cholinergic receptor, muscarinic 2
CHRM3	cholinergic receptor, muscarinic 3
CITED2	Cbp/p300-interacting transactivator, with Glu/Asp-rich carboxy-terminal domain, 2
CLDN1	claudin 1
CLEC12A	C-type lectin domain family 12, member A; C-type lectin domain family 12, member B
CLEC1A	C-type lectin domain family 1, member A
CLIP1	CAP-GLY domain containing linker protein 1
CLMN	calmin (calponin-like, transmembrane)
CMBL	carboxymethylenebutenolidase homolog (Pseudomonas)
CMTM4	CKLF-like MARVEL transmembrane domain containing 4
CMYA5	cardiomyopathy associated 5
CNDP1	carnosine dipeptidase 1 (metallopeptidase M20 family)
CNIH3	cornichon homolog 3 (Drosophila)
CNKSR3	membrane associated guanylate kinase, WW and PDZ domain containing 1; CNKSR family member 3
CNTFR	ciliary neurotrophic factor receptor
CNTLN	centlein, centrosomal protein
CNTN3	contactin 3 (plasmacytoma associated)
CNTNAP2	contactin associated protein-like 2
COL14A1	collagen, type XIV, alpha 1
COL15A1	collagen, type XV, alpha 1
COL4A4	collagen, type IV, alpha 4
COL4A5	collagen, type IV, alpha 5
COQ6	coenzyme Q6 homolog, monooxygenase (S. cerevisiae)
COX18	COX18 cytochrome c oxidase assembly homolog (S. cerevisiae)
COX6A2	cytochrome c oxidase subunit VIa polypeptide 2
CPD	carboxypeptidase D
CPE	carboxypeptidase E
CPEB4	cytoplasmic polyadenylation element binding protein 4
CPT2	carnitine palmitoyltransferase 2
CREB5	cAMP responsive element binding protein 5
CREBBP	CREB binding protein
CRTC3	CREB regulated transcription coactivator 3
CRYBG3	beta-gamma crystallin domain containing 3
CSNK1A1P	casein kinase 1, alpha 1 pseudogene
CSNK1G1	casein kinase 1, gamma 1
CSPP1	centrosome and spindle pole associated protein 1
CSRP2	cysteine and glycine-rich protein 2
CSTA	cystatin A (stefin A)
CSTB	cystatin B (stefin B)
CTNNA3	catenin (cadherin-associated protein), alpha 3
CUX2	cut-like homeobox 2
CXCR7	chemokine (C-X-C motif) receptor 7
CXorf15	chromosome X open reading frame 15
CXorf38	chromosome X open reading frame 38
CXXC4	CXXC finger 4
CXXC5	CXXC finger 5
CYB561	cytochrome b-561
CYBRD1	cytochrome b reductase 1
CYCS	cytochrome c, somatic
CYLD	cylindromatosis (turban tumor syndrome)
CYorf15A	chromosome Y open reading frame 15A
CYorf15B	chromosome Y open reading frame 15B
CYP17A1	cytochrome P450, family 17, subfamily A, polypeptide 1
CYP1A2	cytochrome P450, family 1, subfamily A, polypeptide 2
CYP2B7P1	cytochrome P450, family 2, subfamily B, polypeptide 7 pseudogene 1
CYP3A4	cytochrome P450, family 3, subfamily A, polypeptide 4
CYP3A5	cytochrome P450, family 3, subfamily A, polypeptide 5
CYP4X1	cytochrome P450, family 4, subfamily X, polypeptide 1
CYP7A1	cytochrome P450, family 7, subfamily A, polypeptide 1
CYTH2	cytohesin 2
DAPK2	death-associated protein kinase 2
DAZ2	deleted in azoospermia 1; deleted in azoospermia 3; deleted in azoospermia 2; deleted in azoospermia 4
DAZ4	deleted in azoospermia 1; deleted in azoospermia 3; deleted in azoospermia 2; deleted in azoospermia 4
DAZL	deleted in azoospermia-like
DCAF5	WD repeat domain 22
DCAF7	WD repeat domain 68
DCPS	decapping enzyme, scavenger
DDX24	DEAD (Asp-Glu-Ala-Asp) box polypeptide 24
DDX27	DEAD (Asp-Glu-Ala-Asp) box polypeptide 27
DDX3X	DEAD (Asp-Glu-Ala-Asp) box polypeptide 3, X-linked
DDX3Y	DEAD (Asp-Glu-Ala-Asp) box polypeptide 3, Y-linked
DDX43	DEAD (Asp-Glu-Ala-Asp) box polypeptide 43
DGAT1	diacylglycerol O-acyltransferase homolog 1 (mouse)
DGAT2	diacylglycerol O-acyltransferase homolog 2 (mouse)
DHTKD1	dehydrogenase E1 and transketolase domain containing 1
DIRAS3	DIRAS family, GTP-binding RAS-like 3
DLG2	discs, large homolog 2 (Drosophila)
DMTF1	cyclin D binding myb-like transcription factor 1
DNAH6	dynein, axonemal, heavy chain 6
DNAJB12	DnaJ (Hsp40) homolog, subfamily B, member 12
DNAJC22	DnaJ (Hsp40) homolog, subfamily C, member 22
DNAJC3	DnaJ (Hsp40) homolog, subfamily C, member 3
DOCK7	dedicator of cytokinesis 7
DOK5	docking protein 5
DOT1L	DOT1-like, histone H3 methyltransferase (S. cerevisiae)
DPP6	dipeptidyl-peptidase 6
DPY19L3	dpy-19-like 3 (C. elegans)
DPYS	dihydropyrimidinase
DPYSL2	dihydropyrimidinase-like 2
DSEL	dermatan sulfate epimerase-like
DST	dystonin
DUSP10	dual specificity phosphatase 10
DUSP8	dual specificity phosphatase 8
DUT	deoxyuridine triphosphatase
DYRK2	dual-specificity tyrosine-(Y)-phosphorylation regulated kinase 2
DZIP3	DAZ interacting protein 3, zinc finger
E2F5	E2F transcription factor 5, p130-binding
EDA	ectodysplasin A
EDEM1	ER degradation enhancer, mannosidase alpha-like 1
EFCAB4B	EF-hand calcium binding domain 4B
EFHC1	EF-hand domain (C-terminal) containing 1
EHBP1	EH domain binding protein 1
EHBP1L1	EH domain binding protein 1-like 1
EIF1AX	eukaryotic translation initiation factor 1A, X-linked
EIF1AY	eukaryotic translation initiation factor 1A, Y-linked
EIF2AK2	eukaryotic translation initiation factor 2-alpha kinase 2
EIF2S1	eukaryotic translation initiation factor 2, subunit 1 alpha, 35kDa
EML4	echinoderm microtubule associated protein like 4
ENOX2	ecto-NOX disulfide-thiol exchanger 2
ENPP2	ectonucleotide pyrophosphatase/phosphodiesterase 2
EP300	E1A binding protein p300
EPB41L1	erythrocyte membrane protein band 4.1-like 1
EPHB1	EPH receptor B1
ERC1	ELKS/RAB6-interacting/CAST family member 1
ERVWE1	endogenous retroviral family W, env(C7), member 1
ESPL1	extra spindle pole bodies homolog 1 (S. cerevisiae)
ETV1	ets variant 1
ETV6	ets variant 6
EVC	Ellis van Creveld syndrome
EVC2	Ellis van Creveld syndrome 2
EVI5	ecotropic viral integration site 5
FAF2	Fas associated factor family member 2
FAM101B	hypothetical protein LOC100133632; family with sequence similarity 101, member B
FAM108C1	family with sequence similarity 108, member C1
FAM115A	family with sequence similarity 115, member A; family with sequence similarity 115, member B (pseudogene)
FAM117B	family with sequence similarity 117, member B
FAM135A	family with sequence similarity 135, member A
FAM161A	family with sequence similarity 161, member A
FAM178A	family with sequence similarity 178, member A
FAM193A	chromosome 4 open reading frame 8
FAM27A	family with sequence similarity 27, member C; family with sequence similarity 27, member A; family with sequence similarity 27, member B
FAM27E2	similar to Protein FAM27E2
FAM73A	family with sequence similarity 73, member A
FAM83F	family with sequence similarity 83, member F
FAM98A	family with sequence similarity 98, member A
FANCM	Fanconi anemia, complementation group M
FBXO21	F-box protein 21
FBXO32	F-box protein 32
FBXO9	F-box protein 9
FCHO2	FCH domain only 2
FDFT1	farnesyl-diphosphate farnesyltransferase 1
FGA	fibrinogen alpha chain
FGB	fibrinogen beta chain
FGD4	FYVE, RhoGEF and PH domain containing 4
FGF7	hypothetical LOC100132771; fibroblast growth factor 7 (keratinocyte growth factor); fibroblast growth factor 7 pseudogene 2
FIGN	fidgetin
FKBP14	FK506 binding protein 14, 22 kDa
FKBP1B	FK506 binding protein 1B, 12.6 kDa
FKBP9L	FK506 binding protein 9-like
FLJ40330	hypothetical LOC645784
FMO2	flavin containing monooxygenase 2 (non-functional)
FMR1	fragile X mental retardation 1
FNBP1L	formin binding protein 1-like
FNIP1	folliculin interacting protein 1
FOSL1	FOS-like antigen 1
FOXN2	forkhead box N2
FOXO1	forkhead box O1
FRMD3	FERM domain containing 3
FRMD7	FERM domain containing 7
FST	follistatin
FYB	FYN binding protein (FYB-120/130)
GABPA	GA binding protein transcription factor, alpha subunit 60kDa
GABPB2	GA binding protein transcription factor, beta subunit 2
GABRB3	gamma-aminobutyric acid (GABA) A receptor, beta 3
GALK1	galactokinase 1
GAPVD1	GTPase activating protein and VPS9 domains 1
GBP4	guanylate binding protein 4
GCC2	GRIP and coiled-coil domain containing 2
GCFC1	chromosome 21 open reading frame 66
GDAP1	ganglioside-induced differentiation-associated protein 1
GET4	chromosome 7 open reading frame 20
GFRA1	GDNF family receptor alpha 1
GFRA2	similar to GDNF family receptor alpha 2; GDNF family receptor alpha 2
GGT1	gamma-glutamyltransferase light chain 3; gamma-glutamyltransferase 4 pseudogene; gamma-glutamyltransferase 2; gamma-glutamyltransferase 1; gamma-glutamyltransferase light chain 5 pseudogene
GGT3P	gamma-glutamyltransferase 3 pseudogene
GGTLC1	gamma-glutamyltransferase light chain 1
GGTLC2	gamma-glutamyltransferase light chain 2
GHR	growth hormone receptor
GIGYF2	GRB10 interacting GYF protein 2
GJB1	gap junction protein, beta 1, 32kDa
GJB2	gap junction protein, beta 2, 26kDa
GJD4	gap junction protein, delta 4, 40.1kDa
GLG1	golgi apparatus protein 1
GMCL1L	germ cell-less homolog 1 (Drosophila)-like; germ cell-less homolog 1 (Drosophila)
GMDS	GDP-mannose 4,6-dehydratase
GNA14	guanine nucleotide binding protein (G protein), alpha 14
GNB5	guanine nucleotide binding protein (G protein), beta 5
GNPTAB	N-acetylglucosamine-1-phosphate transferase, alpha and beta subunits
GOLGA2	golgi autoantigen, golgin subfamily a, 2
GOLGA3	golgi autoantigen, golgin subfamily a, 3
GOLGA8E	golgi autoantigen, golgin subfamily a, 8E
GPAM	glycerol-3-phosphate acyltransferase, mitochondrial
GPAT2	hypothetical protein LOC150763; similar to hCG1732629; similar to glycerol-3-phosphate acyltransferase, mitochondrial
GPC6	glypican 6
GPCPD1	hypothetical protein KIAA1434
GPN3	GPN-loop GTPase 3
GPR133	G protein-coupled receptor 133
GPR180	G protein-coupled receptor 180
GPR82	G protein-coupled receptor 82
GPX2	glutathione peroxidase 2 (gastrointestinal)
GPX3	glutathione peroxidase 3 (plasma)
GRHL1	grainyhead-like 1 (Drosophila)
GRLF1	glucocorticoid receptor DNA binding factor 1
GSN	gelsolin (amyloidosis, Finnish type)
GSTCD	glutathione S-transferase, C-terminal domain containing
GTF2A1	general transcription factor IIA, 1, 19/37kDa
GTPBP5	GTP binding protein 5 (putative)
GUCY1A3	guanylate cyclase 1, soluble, alpha 3
GYG2	glycogenin 2
GYG2P1	glycogenin 2 pseudogene
H19	H19, imprinted maternally expressed transcript (non-protein coding)
H2AFY2	H2A histone family, member Y2
H6PD	hexose-6-phosphate dehydrogenase (glucose 1-dehydrogenase)
HADHA	hydroxyacyl-Coenzyme A dehydrogenase/3-ketoacyl-Coenzyme A thiolase/enoyl-Coenzyme A hydratase (trifunctional protein), alpha subunit
HCG4	HLA complex group 4
HDAC9	histone deacetylase 9
HDGF	hepatoma-derived growth factor (high-mobility group protein 1-like)
HDHD1A	haloacid dehalogenase-like hydrolase domain containing 1A
HERC2	hect domain and RLD 2
HIP1	huntingtin interacting protein 1
HIST1H4B	histone cluster 1, H4l; histone cluster 1, H4k; histone cluster 4, H4; histone cluster 1, H4h; histone cluster 1, H4j; histone cluster 1, H4i; histone cluster 1, H4d; histone cluster 1, H4c; histone cluster 1, H4f; histone cluster 1, H4e; histone cluster 1, H4b; histone cluster 1, H4a; histone cluster 2, H4a; histone cluster 2, H4b
HIST1H4C	histone cluster 1, H4l; histone cluster 1, H4k; histone cluster 4, H4; histone cluster 1, H4h; histone cluster 1, H4j; histone cluster 1, H4i; histone cluster 1, H4d; histone cluster 1, H4c; histone cluster 1, H4f; histone cluster 1, H4e; histone cluster 1, H4b; histone cluster 1, H4a; histone cluster 2, H4a; histone cluster 2, H4b
HIST1H4D	histone cluster 1, H4l; histone cluster 1, H4k; histone cluster 4, H4; histone cluster 1, H4h; histone cluster 1, H4j; histone cluster 1, H4i; histone cluster 1, H4d; histone cluster 1, H4c; histone cluster 1, H4f; histone cluster 1, H4e; histone cluster 1, H4b; histone cluster 1, H4a; histone cluster 2, H4a; histone cluster 2, H4b
HIST1H4J	histone cluster 1, H4l; histone cluster 1, H4k; histone cluster 4, H4; histone cluster 1, H4h; histone cluster 1, H4j; histone cluster 1, H4i; histone cluster 1, H4d; histone cluster 1, H4c; histone cluster 1, H4f; histone cluster 1, H4e; histone cluster 1, H4b; histone cluster 1, H4a; histone cluster 2, H4a; histone cluster 2, H4b
HIST1H4L	histone cluster 1, H4l; histone cluster 1, H4k; histone cluster 4, H4; histone cluster 1, H4h; histone cluster 1, H4j; histone cluster 1, H4i; histone cluster 1, H4d; histone cluster 1, H4c; histone cluster 1, H4f; histone cluster 1, H4e; histone cluster 1, H4b; histone cluster 1, H4a; histone cluster 2, H4a; histone cluster 2, H4b
HLTF	helicase-like transcription factor
HMOX2	heme oxygenase (decycling) 2
HNF4A	hepatocyte nuclear factor 4, alpha
HNRNPH1	heterogeneous nuclear ribonucleoprotein H1 (H)
HNRNPUL2	heterogeneous nuclear ribonucleoprotein U-like 2
HOXB3	homeobox B3
HOXD11	homeobox D11
HP1BP3	heterochromatin protein 1, binding protein 3
HPR	haptoglobin-related protein; haptoglobin
HPS5	Hermansky-Pudlak syndrome 5
HSBP1L1	heat shock factor binding protein 1-like
HSPA4	heat shock 70kDa protein 4
HSPA4L	heat shock 70kDa protein 4-like
HSPC157	hypothetical LOC29092
HYDIN	hydrocephalus inducing homolog 2 (mouse); hydrocephalus inducing homolog (mouse)
ICA1L	islet cell autoantigen 1,69kDa-like
IDO2	indoleamine 2,3-dioxygenase 2
IFIT1	interferon-induced protein with tetratricopeptide repeats 1
IFNA21	interferon, alpha 21
IGF1	insulin-like growth factor 1 (somatomedin C)
IGF2	insulin-like growth factor 2 (somatomedin A); insulin; INS-IGF2 readthrough transcript
IGSF10	immunoglobulin superfamily, member 10
IKZF2	IKAROS family zinc finger 2 (Helios)
IL1F9	interleukin 1 family, member 9
IL1RAPL1	interleukin 1 receptor accessory protein-like 1
IL22RA1	interleukin 22 receptor, alpha 1
IL3RA	interleukin 3 receptor, alpha (low affinity)
INA	internexin neuronal intermediate filament protein, alpha
INSIG1	insulin induced gene 1
INTU	inturned planar cell polarity effector homolog (Drosophila)
IPO9	importin 9
IQCH	IQ motif containing H
IQGAP2	IQ motif containing GTPase activating protein 2
IQSEC3	IQ motif and Sec7 domain 3; similar to IQ motif and Sec7 domain-containing protein 3; similar to IQ motif and SEC7 domain-containing protein 3; similar to IQ motif and Sec7 domain 3
IRX3	iroquois homeobox 3
ISPD	notch1-induced protein
ITPRIPL2	inositol 1,4,5-triphosphate receptor interacting protein-like 2
ITSN1	intersectin 1 (SH3 domain protein)
ITSN2	intersectin 2
IVD	isovaleryl Coenzyme A dehydrogenase
JMJD1C	jumonji domain containing 1C
JMJD5	jumonji domain containing 5
JUB	jub, ajuba homolog (Xenopus laevis)
JUN	jun oncogene
KAL1	Kallmann syndrome 1 sequence
KANK2	KN motif and ankyrin repeat domains 2
KANK4	KN motif and ankyrin repeat domains 4
KCNK12	potassium channel, subfamily K, member 12
KCNK3	potassium channel, subfamily K, member 3
KCTD7	potassium channel tetramerisation domain containing 7
KCTD9	similar to Potassium channel tetramerisation domain containing 9; potassium channel tetramerisation domain containing 9; similar to potassium channel tetramerisation domain containing 9
KDM4A	lysine (K)-specific demethylase 4A
KDM4C	lysine (K)-specific demethylase 4C
KDM5B	similar to Jumonji, AT rich interactive domain 1B (RBP2-like); lysine (K)-specific demethylase 5B
KDM5C	lysine (K)-specific demethylase 5C
KDM5D	lysine (K)-specific demethylase 5D
KDM6A	lysine (K)-specific demethylase 6A
KGFLP1	keratinocyte growth factor-like protein 1
KHDRBS1	KH domain containing, RNA binding, signal transduction associated 1
KIAA0090	KIAA0090
KIAA0319L	KIAA0319-like
KIAA0494	KIAA0494
KIAA0895	KIAA0895
KIAA1033	KIAA1033
KIAA1107	KIAA1107
KIAA1109	KIAA1109
KIAA1549	KIAA1549
KIAA1919	KIAA1919
KIF3A	kinesin family member 3A
KL	klotho
KLF13	Kruppel-like factor 13
KLF6	Kruppel-like factor 6
KLHL17	kelch-like 17 (Drosophila)
KLHL20	kelch-like 20 (Drosophila)
KLHL23	kelch-like 23 (Drosophila)
KLHL24	kelch-like 24 (Drosophila)
KLHL3	kelch-like 3 (Drosophila)
KPNA3	karyopherin alpha 3 (importin alpha 4)
KPNA6	karyopherin alpha 6 (importin alpha 7)
KRAS	v-Ki-ras2 Kirsten rat sarcoma viral oncogene homolog
KTELC1	KTEL (Lys-Tyr-Glu-Leu) containing 1
LAMA3	laminin, alpha 3
LAMB3	laminin, beta 3
LARP1	La ribonucleoprotein domain family, member 1
LDLR	low density lipoprotein receptor
LGALS1	lectin, galactoside-binding, soluble, 1
LHX2	LIM homeobox 2
LIMS1	LIM and senescent cell antigen-like domains 1
LIPC	lipase, hepatic
LOC100128439	hypothetical protein LOC100128439
LOC100128844	hypothetical protein LOC100128844
LOC100129122	hypothetical LOC100129122
LOC100129973	hypothetical protein LOC100129973
LOC100132234	similar to hCG2020055
LOC100240735	hypothetical LOC100240735
LOC100271836	SMG1 homolog, phosphatidylinositol 3-kinase-related kinase pseudogene
LOC100287032	similar to hCG2006445
LOC100287426	hypothetical protein LOC100287426
LOC100287482	similar to hCG2038584
LOC100287628	hypothetical protein LOC100287628
LOC100289058	hypothetical protein LOC100289058
LOC147710	hypothetical LOC147710
LOC158257	hypothetical protein LOC158257
LOC283861	hypothetical locus LOC283861
LOC344887	similar to hCG2041270
LOC349114	hypothetical LOC349114
LOC388692	similar to UPF0627 protein ENSP00000358171; hypothetical LOC388692
LOC401504	hypothetical gene supported by AK091718
LOC541471	hypothetical LOC541471; non-protein coding RNA 152
LOC642236	similar to FRG1 protein (FSHD region gene 1 protein)
LOC644192	hypothetical LOC644192
LOC644538	hypothetical protein LOC644538
LOC647121	embigin homolog (mouse) pseudogene
LOC727916	hypothetical protein LOC727916
LOC727973	hypothetical protein LOC727973
LOC729652	hypothetical protein LOC729652
LONP2	lon peptidase 2, peroxisomal
LPGAT1	lysophosphatidylglycerol acyltransferase 1
LPP	LIM domain containing preferred translocation partner in lipoma
LRCH1	leucine-rich repeats and calponin homology (CH) domain containing 1
LRP4	low density lipoprotein receptor-related protein 4
LRP6	low density lipoprotein receptor-related protein 6
LRRC19	leucine rich repeat containing 19
LRRC58	leucine rich repeat containing 58
LRRC6	leucine rich repeat containing 6
LRRC8B	leucine rich repeat containing 8 family, member B
LRRCC1	leucine rich repeat and coiled-coil domain containing 1
LRRTM4	leucine rich repeat transmembrane neuronal 4
LSM11	LSM11, U7 small nuclear RNA associated
LTBP3	latent transforming growth factor beta binding protein 3
MACROD2	MACRO domain containing 2
MAGI3	membrane associated guanylate kinase, WW and PDZ domain containing 3
MALAT1	metastasis associated lung adenocarcinoma transcript 1 (non-protein coding)
MANEA	mannosidase, endo-alpha
MAP3K2	mitogen-activated protein kinase kinase kinase 2
MAP4K5	mitogen-activated protein kinase kinase kinase kinase 5
MAP7D3	MAP7 domain containing 3
MAP9	microtubule-associated protein 9
MAPK4	mitogen-activated protein kinase 4
MARVELD2	MARVEL domain containing 2
MARVELD3	MARVEL domain containing 3
MAST1	microtubule associated serine/threonine kinase 1
MAST4	microtubule associated serine/threonine kinase family member 4
MBL2	mannose-binding lectin (protein C) 2, soluble (opsonic defect)
MBNL1	muscleblind-like (Drosophila)
MBNL3	muscleblind-like 3 (Drosophila)
MED1	mediator complex subunit 1
MEF2A	myocyte enhancer factor 2A
MEIG1	meiosis expressed gene 1 homolog (mouse)
METTL7A	methyltransferase like 7A
MFSD7	major facilitator superfamily domain containing 7
MGA	MAX gene associated
MGC16075	hypothetical protein MGC16075
MGC42105	serine/threonine-protein kinase NIM1
MIA2	melanoma inhibitory activity 2
MIB1	mindbomb homolog 1 (Drosophila)
MICAL3	microtubule associated monoxygenase, calponin and LIM domain containing 3
MICALCL	MICAL C-terminal like
MIER1	mesoderm induction early response 1 homolog (Xenopus laevis)
MLEC	malectin
MLL	myeloid/lymphoid or mixed-lineage leukemia (trithorax homolog, Drosophila)
MLL3	myeloid/lymphoid or mixed-lineage leukemia 3
MLL5	myeloid/lymphoid or mixed-lineage leukemia 5 (trithorax homolog, Drosophila)
MLLT6	myeloid/lymphoid or mixed-lineage leukemia (trithorax homolog, Drosophila); translocated to, 6
MNT	MAX binding protein
MOBKL2B	MOB1, Mps One Binder kinase activator-like 2B (yeast)
MORC1	MORC family CW-type zinc finger 1
MOSPD2	motile sperm domain containing 2
MPDZ	multiple PDZ domain protein
MPHOSPH8	M-phase phosphoprotein 8
MPP5	membrane protein, palmitoylated 5 (MAGUK p55 subfamily member 5)
MPP7	membrane protein, palmitoylated 7 (MAGUK p55 subfamily member 7)
MRO	maestro
MRPS6	mitochondrial ribosomal protein S6
MTHFD1L	methylenetetrahydrofolate dehydrogenase (NADP+ dependent) 1-like
MTMR9	myotubularin related protein 9
MTPN	myotrophin; leucine zipper protein 6
MTUS2	KIAA0774
MUM1L1	melanoma associated antigen (mutated) 1-like 1
MXD4	MAX dimerization protein 4
MYCN	v-myc myelocytomatosis viral related oncogene, neuroblastoma derived (avian)
MYEOV	myeloma overexpressed (in a subset of t(11;14) positive multiple myelomas)
MYH10	myosin, heavy chain 10, non-muscle
MYH11	myosin, heavy chain 11, smooth muscle
MYLK	myosin light chain kinase
MYO5A	myosin VA (heavy chain 12, myoxin)
MYOM1	myomesin 1, 185kDa
MYST4	MYST histone acetyltransferase (monocytic leukemia) 4
NBPF15	neuroblastoma breakpoint family, member 15; neuroblastoma breakpoint family, member 14; neuroblastoma breakpoint family, member 9; neuroblastoma breakpoint family, member 11; neuroblastoma breakpoint family, member 11-like; neuroblastoma breakpoint family, member 10; neuroblastoma breakpoint family, member 12; neuroblastoma breakpoint family, member 20; neuroblastoma breakpoint family, member 1; …
NBPF9	neuroblastoma breakpoint family, member 15; neuroblastoma breakpoint family, member 14; neuroblastoma breakpoint family, member 9; neuroblastoma breakpoint family, member 11; neuroblastoma breakpoint family, member 11-like; neuroblastoma breakpoint family, member 10; neuroblastoma breakpoint family, member 12; neuroblastoma breakpoint family, member 20; neuroblastoma breakpoint family, member 1; …
NCKAP5	Nck-associated protein 5
NCOA3	nuclear receptor coactivator 3
NCRNA00103	hypothetical protein LOC401577
NCRNA00183	alanyl-tRNA synthetase domain containing 1 pseudogene
NCRNA00185	chromosome Y open reading frame 14
NDST3	N-deacetylase/N-sulfotransferase (heparan glucosaminyl) 3
NEB	nebulin
NEBL	nebulette
NEDD9	neural precursor cell expressed, developmentally down-regulated 9
NEIL2	nei like 2 (E. coli)
NEK1	NIMA (never in mitosis gene a)-related kinase 1
NEURL	neuralized homolog (Drosophila)
NEURL3	neuralized homolog 3 (Drosophila) pseudogene
NF2	neurofibromin 2 (merlin)
NFIA	nuclear factor I/A
NFIX	nuclear factor I/X (CCAAT-binding transcription factor)
NID1	nidogen 1
NIPAL2	NIPA-like domain containing 2
NIPBL	Nipped-B homolog (Drosophila)
NIPSNAP1	nipsnap homolog 1 (C. elegans)
NKTR	natural killer-tumor recognition sequence
NLGN4Y	neuroligin 4, Y-linked
NME5	non-metastatic cells 5, protein expressed in (nucleoside-diphosphate kinase)
NOL6	nucleolar protein family 6 (RNA-associated)
NOL8	nucleolar protein 8
NOS1	nitric oxide synthase 1 (neuronal)
NOTCH2NL	Notch homolog 2 (Drosophila) N-terminal like
NPAT	nuclear protein, ataxia-telangiectasia locus
NPCDR1	nasopharyngeal carcinoma, down-regulated 1
NR2C2	nuclear receptor subfamily 2, group C, member 2
NR2F2	nuclear receptor subfamily 2, group F, member 2
NRXN1	neurexin 1
NUCKS1	nuclear casein kinase and cyclin-dependent kinase substrate 1
NXF3	nuclear RNA export factor 3
ODZ3	odz, odd Oz/ten-m homolog 3 (Drosophila)
OFD1	oral-facial-digital syndrome 1
ONECUT1	one cut homeobox 1
ONECUT2	one cut homeobox 2
OOEP	oocyte expressed protein homolog (dog)
OPHN1	oligophrenin 1
ORC4L	origin recognition complex, subunit 4-like (yeast)
OTUD3	OTU domain containing 3
OTUD4	OTU domain containing 4
OXR1	oxidation resistance 1
P2RX7	purinergic receptor P2X, ligand-gated ion channel, 7
P2RY1	purinergic receptor P2Y, G-protein coupled, 1
P2RY8	purinergic receptor P2Y, G-protein coupled, 8
PA2G4	proliferation-associated 2G4, 38kDa; proliferation-associated 2G4 pseudogene 4
PA2G4P4	proliferation-associated 2G4, 38kDa; proliferation-associated 2G4 pseudogene 4
PABPC1	poly(A) binding protein, cytoplasmic pseudogene 5; poly(A) binding protein, cytoplasmic 1
PACS1	phosphofurin acidic cluster sorting protein 1
PANK3	pantothenate kinase 3
PANX2	pannexin 2
PAPD5	PAP associated domain containing 5
PAPPA2	pappalysin 2
PARD3B	par-3 partitioning defective 3 homolog B (C. elegans)
PBX1	pre-B-cell leukemia homeobox 1
PCDH20	protocadherin 20
PCDHA10	protocadherin alpha 13; protocadherin alpha 10; protocadherin alpha subfamily C, 1; protocadherin alpha subfamily C, 2
PCDHB14	protocadherin beta 14
PCDHGA3	protocadherin gamma subfamily A, 3
PCDHGB1	protocadherin gamma subfamily B, 1
PCP4L1	Purkinje cell protein 4 like 1
PCYOX1	prenylcysteine oxidase 1
PDE11A	phosphodiesterase 11A
PDPK1	3-phosphoinositide dependent protein kinase-1
PEBP4	phosphatidylethanolamine-binding protein 4
PEG3	paternally expressed 3; PEG3 antisense RNA (non-protein coding); zinc finger, imprinted 2
PFDN1	prefoldin subunit 1
PFKFB3	6-phosphofructo-2-kinase/fructose-2,6-biphosphatase 3
PFN2	profilin 2
PFN4	profilin family, member 4
PGM3	phosphoglucomutase 3
PGR	progesterone receptor
PGRMC1	progesterone receptor membrane component 1
PHF6	PHD finger protein 6
PHTF1	putative homeodomain transcription factor 1
PHTF2	putative homeodomain transcription factor 2
PHYH	phytanoyl-CoA 2-hydroxylase
PI4K2A	phosphatidylinositol 4-kinase type 2 alpha
PIK3CA	phosphoinositide-3-kinase, catalytic, alpha polypeptide
PIK3R3	phosphoinositide-3-kinase, regulatory subunit 3 (gamma)
PKD2	polycystic kidney disease 2 (autosomal dominant)
PKN2	protein kinase N2
PLA1A	phospholipase A1 member A
PLA2G1B	phospholipase A2, group IB (pancreas)
PLCXD1	phosphatidylinositol-specific phospholipase C, X domain containing 1
PLD5	phospholipase D family, member 5
PLDN	pallidin homolog (mouse)
PLEK2	pleckstrin 2
PLEKHA2	pleckstrin homology domain containing, family A (phosphoinositide binding specific) member 2
PLEKHM3	pleckstrin homology domain containing, family M, member 3
PNMA6A	paraneoplastic antigen like 6B; paraneoplastic antigen like 6A
PNPLA3	patatin-like phospholipase domain containing 3
PNPLA4	patatin-like phospholipase domain containing 4
POLD3	polymerase (DNA-directed), delta 3, accessory subunit
POM121L9P	POM121 membrane glycoprotein-like 9 (rat) pseudogene
POP1	processing of precursor 1, ribonuclease P/MRP subunit (S. cerevisiae)
POPDC2	popeye domain containing 2
PPARA	peroxisome proliferator-activated receptor alpha
PPFIBP1	PTPRF interacting protein, binding protein 1 (liprin beta 1)
PPM1A	protein phosphatase 1A (formerly 2C), magnesium-dependent, alpha isoform
PPM1E	protein phosphatase 1E (PP2C domain containing)
PPM1K	protein phosphatase 1K (PP2C domain containing)
PPP1R12A	protein phosphatase 1, regulatory (inhibitor) subunit 12A
PPP1R12B	protein phosphatase 1, regulatory (inhibitor) subunit 12B
PPP1R9A	protein phosphatase 1, regulatory (inhibitor) subunit 9A
PPP2R1B	protein phosphatase 2 (formerly 2A), regulatory subunit A, beta isoform
PPP3CA	protein phosphatase 3 (formerly 2B), catalytic subunit, alpha isoform
PPP4R2	protein phosphatase 4, regulatory subunit 2
PPP4R4	protein phosphatase 4, regulatory subunit 4
PRAMEF14	PRAME family member 14
PRG2	proteoglycan 2, bone marrow (natural killer cell activator, eosinophil granule major basic protein)
PRKD3	protein kinase D3
PRKG1	protein kinase, cGMP-dependent, type I
PRKY	protein kinase, Y-linked
PRSS12	protease, serine, 12 (neurotrypsin, motopsin)
PSG4	pregnancy specific beta-1-glycoprotein 7; pregnancy specific beta-1-glycoprotein 8; pregnancy specific beta-1-glycoprotein 4
PSRC1	proline/serine-rich coiled-coil 1
PTH2R	parathyroid hormone 2 receptor
PTPLB	protein tyrosine phosphatase-like (proline instead of catalytic arginine), member b
PTPN11	protein tyrosine phosphatase, non-receptor type 11; similar to protein tyrosine phosphatase, non-receptor type 11
PTPRC	protein tyrosine phosphatase, receptor type, C
PTPRE	protein tyrosine phosphatase, receptor type, E
PUM1	pumilio homolog 1 (Drosophila)
PURA	purine-rich element binding protein A
PYROXD2	pyridine nucleotide-disulphide oxidoreductase domain 2
PZP	pregnancy-zone protein
QKI	quaking homolog, KH domain RNA binding (mouse)
RAB11FIP1	RAB11 family interacting protein 1 (class I)
RAB11FIP2	RAB11 family interacting protein 2 (class I)
RAB14	RAB14, member RAS oncogene family
RAB3A	RAB3A, member RAS oncogene family
RAB3B	RAB3B, member RAS oncogene family
RAB7L1	RAB7, member RAS oncogene family-like 1
RAD23A	RAD23 homolog A (S. cerevisiae)
RAD54L2	RAD54-like 2 (S. cerevisiae)
RALBP1	hypothetical LOC100129773; ralA binding protein 1
RALGAPA1	GTPase activating Rap/RanGAP domain-like 1
RALGAPA2	chromosome 20 open reading frame 74
RANBP17	RAN binding protein 17
RASA2	RAS p21 protein activator 2
RASL11B	RAS-like, family 11, member B
RASSF8	Ras association (RalGDS/AF-6) domain family (N-terminal) member 8
RBAK	hypothetical LOC389458; RB-associated KRAB zinc finger
RBM24	RNA binding motif protein 24
RBM25	RNA binding motif protein 25
RBM47	RNA binding motif protein 47
RBM5	RNA binding motif protein 5
RBM9	RNA binding motif protein 9
REEP6	receptor accessory protein 6
REST	RE1-silencing transcription factor
RET	ret proto-oncogene
RFC1	replication factor C (activator 1) 1, 145kDa
RFPL1	ret finger protein-like 1
RFPL2	ret finger protein-like 2; ret finger protein-like 3
RFX7	regulatory factor X, 7
RGS12	regulator of G-protein signaling 12
RHOBTB1	Rho-related BTB domain containing 1
RHOBTB3	Rho-related BTB domain containing 3
RHOU	ras homolog gene family, member U
RIBC1	RIB43A domain with coiled-coils 1
RIF1	RAP1 interacting factor homolog (yeast)
RIT1	Ras-like without CAAX 1
RORA	RAR-related orphan receptor A
RPL9	ribosomal protein L9; ribosomal protein L9 pseudogene 25
RPS4X	ribosomal protein S4X pseudogene 6; ribosomal protein S4X pseudogene 13; ribosomal protein S4, X-linked
RPS4Y1	ribosomal protein S4, Y-linked 1
RPS4Y2	ribosomal protein S4, Y-linked 2
RRAGD	Ras-related GTP binding D
RSF1	remodeling and spacing factor 1
RSRC1	arginine/serine-rich coiled-coil 1
RTN2	reticulon 2
RTTN	rotatin
RUFY2	RUN and FYVE domain containing 2
RUNX1	runt-related transcription factor 1
RUNX1T1	runt-related transcription factor 1; translocated to, 1 (cyclin D-related)
RWDD2A	RWD domain containing 2A
RYBP	RING1 and YY1 binding protein
SAFB	scaffold attachment factor B
SAFB2	scaffold attachment factor B2
SAMD9	sterile alpha motif domain containing 9
SAPS2	SAPS domain family, member 2
SAPS3	SAPS domain family, member 3
SAV1	salvador homolog 1 (Drosophila)
SCLY	selenocysteine lyase
SCML4	sex comb on midleg-like 4 (Drosophila)
SCN9A	sodium channel, voltage-gated, type IX, alpha subunit
SCRN1	secernin 1
SEC24B	SEC24 family, member B (S. cerevisiae)
SEL1L	sel-1 suppressor of lin-12-like (C. elegans)
SEPT7	septin 7
SEPT7P2	septin 13
SESN3	sestrin 3
SETD2	SET domain containing 2
SETD5	SET domain containing 5
SF3B1	splicing factor 3b, subunit 1, 155kDa
SFRS17A	splicing factor, arginine/serine-rich 17A
SFRS2IP	splicing factor, arginine/serine-rich 2, interacting protein
SFRS3	splicing factor, arginine/serine-rich 3
SGCB	sarcoglycan, beta (43kDa dystrophin-associated glycoprotein)
SHC4	SHC (Src homology 2 domain containing) family, member 4
SIGLEC11	sialic acid binding Ig-like lectin 11
SIK3	serine/threonine-protein kinase QSK
SLC16A14	solute carrier family 16, member 14 (monocarboxylic acid transporter 14)
SLC23A2	solute carrier family 23 (nucleobase transporters), member 2
SLC23A3	solute carrier family 23 (nucleobase transporters), member 3
SLC24A4	solute carrier family 24 (sodium/potassium/calcium exchanger), member 4
SLC25A12	solute carrier family 25 (mitochondrial carrier, Aralar), member 12
SLC25A36	solute carrier family 25, member 36
SLC25A37	solute carrier family 25, member 37
SLC26A2	solute carrier family 26 (sulfate transporter), member 2
SLC2A12	solute carrier family 2 (facilitated glucose transporter), member 12
SLC2A13	solute carrier family 2 (facilitated glucose transporter), member 13
SLC30A4	solute carrier family 30 (zinc transporter), member 4
SLC31A1	solute carrier family 31 (copper transporters), member 1
SLC35E1	solute carrier family 35, member E1
SLC35E3	solute carrier family 35, member E3
SLC38A2	solute carrier family 38, member 2
SLC3A1	solute carrier family 3 (cystine, dibasic and neutral amino acid transporters, activator of cystine, dibasic and neutral amino acid transport), member 1
SLC5A12	solute carrier family 5 (sodium/glucose cotransporter), member 12
SLCO1A2	solute carrier organic anion transporter family, member 1A2
SMARCC1	SWI/SNF related, matrix associated, actin dependent regulator of chromatin, subfamily c, member 1
SMC1A	structural maintenance of chromosomes 1A
SMG1	SMG1 homolog, phosphatidylinositol 3-kinase-related kinase (C. elegans)
SMG6	Smg-6 homolog, nonsense mediated mRNA decay factor (C. elegans)
SNAP25	synaptosomal-associated protein, 25kDa
SNCA	synuclein, alpha (non A4 component of amyloid precursor)
SNRK	SNF related kinase
SNX19	sorting nexin 19
SORD	sorbitol dehydrogenase
SORL1	sortilin-related receptor, L(DLR class) A repeats-containing
SOSTDC1	sclerostin domain containing 1
SOX6	SRY (sex determining region Y)-box 6
SP4	Sp4 transcription factor
SPATA1	spermatogenesis associated 1
SPATA13	spermatogenesis associated 13
SPATA18	spermatogenesis associated 18 homolog (rat)
SPATA9	spermatogenesis associated 9
SPESP1	sperm equatorial segment protein 1
SPIN1	spindlin 1
SPIRE1	spire homolog 1 (Drosophila)
SPNS1	spinster homolog 1 (Drosophila)
SPP2	secreted phosphoprotein 2, 24kDa
SPTLC2	serine palmitoyltransferase, long chain base subunit 2
SQLE	squalene epoxidase
SRI	sorcin
SRP72	signal recognition particle 72kDa
SRRM1	serine/arginine repetitive matrix 1
SSFA2	sperm specific antigen 2
SSTR1	somatostatin receptor 1
ST6GAL2	ST6 beta-galactosamide alpha-2,6-sialyltranferase 2
ST7OT1	ST7 overlapping transcript 1 (non-protein coding)
STAG2	stromal antigen 2
STAT2	signal transducer and activator of transcription 2, 113kDa
STK4	serine/threonine kinase 4
STRN	striatin, calmodulin binding protein
STS	steroid sulfatase (microsomal), isozyme S
STX18	syntaxin 18
SUCNR1	succinate receptor 1
SULF2	sulfatase 2
SUPT16H	suppressor of Ty 16 homolog (S. cerevisiae); suppressor of Ty 16 homolog (S. cerevisiae) pseudogene
SUSD3	sushi domain containing 3
SUSD4	sushi domain containing 4
SYCE1	synaptonemal complex central element protein 1
SYDE2	synapse defective 1, Rho GTPase, homolog 2 (C. elegans)
SYNCRIP	synaptotagmin binding, cytoplasmic RNA interacting protein
SYNE2	spectrin repeat containing, nuclear envelope 2
SYNJ2BP	synaptojanin 2 binding protein
SYNPO2	synaptopodin 2
TACC1	transforming, acidic coiled-coil containing protein 1
TACC2	transforming, acidic coiled-coil containing protein 2
TAF3	TAF3 RNA polymerase II, TATA box binding protein (TBP)-associated factor, 140kDa
TAF7L	TAF7-like RNA polymerase II, TATA box binding protein (TBP)-associated factor, 50kDa
TANC2	tetratricopeptide repeat, ankyrin repeat and coiled-coil containing 2
TAOK1	TAO kinase 1
TAS2R19	taste receptor, type 2, member 19
TAS2R43	taste receptor, type 2, member 43
TBC1D23	TBC1 domain family, member 23
TBC1D2B	TBC1 domain family, member 2B
TBL1XR1	transducin (beta)-like 1 X-linked receptor 1
TBL1Y	transducin (beta)-like 1Y-linked
TCF7L1	transcription factor 7-like 1 (T-cell specific, HMG-box)
TECTA	tectorin alpha
TET2	tet oncogene family member 2
TFF1	trefoil factor 1
TFF2	trefoil factor 2
TGDS	TDP-glucose 4,6-dehydratase
TGFBR3	transforming growth factor, beta receptor III
TGOLN2	trans-golgi network protein 2
THAP5	THAP domain containing 5
THRAP3	thyroid hormone receptor associated protein 3
THSD7A	thrombospondin, type I, domain containing 7A
TIMM23	similar to translocase of inner mitochondrial membrane 23 (yeast) homolog
TIMM8A	translocase of inner mitochondrial membrane 8 homolog A (yeast)
TK2	thymidine kinase 2, mitochondrial
TLE2	transducin-like enhancer of split 2 (E(sp1) homolog, Drosophila)
TLN2	talin 2
TLR3	toll-like receptor 3
TMEM106A	hypothetical LOC728772; transmembrane protein 106A
TMEM140	transmembrane protein 140
TMEM150C	hypothetical LOC441027
TMEM17	transmembrane protein 17
TMEM217	transmembrane protein 217
TMEM22	transmembrane protein 22
TMEM74	transmembrane protein 74
TMEM97	transmembrane protein 97
TMOD1	tropomodulin 1
TMSB4Y	thymosin beta 4, Y-linked
TMTC1	transmembrane and tetratricopeptide repeat containing 1
TMTC3	transmembrane and tetratricopeptide repeat containing 3
TMX4	thioredoxin-related transmembrane protein 4
TNFAIP2	tumor necrosis factor, alpha-induced protein 2
TNFRSF10A	tumor necrosis factor receptor superfamily, member 10a
TNMD	tenomodulin
TNR	tenascin R (restrictin, janusin)
TNS1	tensin 1
TOM1L2	target of myb1-like 2 (chicken)
TPM1	tropomyosin 1 (alpha)
TPM4	tropomyosin 4
TRAM2	translocation associated membrane protein 2
TRAPPC2	trafficking protein particle complex 2; trafficking protein particle complex 2 pseudogene 1
TRIB2	tribbles homolog 2 (Drosophila)
TRIM14	tripartite motif-containing 14
TRIM2	tripartite motif-containing 2
TRIM36	tripartite motif-containing 36
TRIM52	tripartite motif-containing 52
TRIM55	tripartite motif-containing 55
TRIP11	hypothetical LOC341378; thyroid hormone receptor interactor 11
TSGA10	testis specific, 10
TSPAN13	tetraspanin 13
TSPAN5	tetraspanin 5
TSPAN8	tetraspanin 8
TSTA3	tissue specific transplantation antigen P35B
TTC28	chromosome 6 open reading frame 35; hCG1820764; tetratricopeptide repeat domain 28
TTC3	tetratricopeptide repeat domain 3; tetratricopeptide repeat domain 3-like
TTC37	tetratricopeptide repeat domain 37
TTC39C	tetratricopeptide repeat domain 39C
TTC3L	tetratricopeptide repeat domain 3; tetratricopeptide repeat domain 3-like
TTLL7	tubulin tyrosine ligase-like family, member 7
TTTY10	testis-specific transcript, Y-linked 10
TTTY14	testis-specific transcript, Y-linked 14
TTTY15	testis-specific transcript, Y-linked 15
TTTY2B	testis-specific transcript, Y-linked 2-like
TUBBP5	tubulin, beta 8 pseudogene
TUBE1	tubulin, epsilon 1
TUFT1	tuftelin 1
TULP4	tubby like protein 4
UACA	uveal autoantigen with coiled-coil domains and ankyrin repeats
UBE2H	ubiquitin-conjugating enzyme E2H (UBC8 homolog, yeast)
UBE2W	ubiquitin-conjugating enzyme E2W (putative)
UBR1	ubiquitin protein ligase E3 component n-recognin 1
UCP3	uncoupling protein 3 (mitochondrial, proton carrier)
UGT2A3	UDP glucuronosyltransferase 2 family, polypeptide A3
UGT2B15	UDP glucuronosyltransferase 2 family, polypeptide B15
UGT2B17	UDP glucuronosyltransferase 2 family, polypeptide B17
ULK4	unc-51-like kinase 4 (C. elegans)
UPF3A	UPF3 regulator of nonsense transcripts homolog A (yeast)
USP2	ubiquitin specific peptidase 2
USP35	ubiquitin specific peptidase 35
USP36	ubiquitin specific peptidase 36
USP9Y	ubiquitin specific peptidase 9, Y-linked
UTP14A	UTP14, U3 small nucleolar ribonucleoprotein, homolog A (yeast)
UTP23	UTP23, small subunit (SSU) processome component, homolog (yeast)
UTY	ubiquitously transcribed tetratricopeptide repeat gene, Y-linked
VAT1L	vesicle amine transport protein 1 homolog (T. californica)-like
VCAN	versican
VCX2	variable charge, X-linked 2
VGLL4	vestigial like 4 (Drosophila)
VIL1	villin 1
VSIG2	V-set and immunoglobulin domain containing 2
VSTM2L	V-set and transmembrane domain containing 2 like
VWCE	von Willebrand factor C and EGF domains
VWDE	von Willebrand factor D and EGF domains
WAC	WW domain containing adaptor with coiled-coil
WDFY3	WD repeat and FYVE domain containing 3
WDR31	WD repeat domain 31
WDR52	WD repeat domain 52
WHAMML1	similar to WAS protein homolog associated with actin, golgi membranes and microtubules; WAS protein homolog associated with actin, golgi membranes and microtubules-like 1
WNK4	WNK lysine deficient protein kinase 4
WNT11	wingless-type MMTV integration site family, member 11
WTAP	Wilms tumor 1 associated protein
XAF1	XIAP associated factor 1
XIST	X (inactive)-specific transcript (non-protein coding)
XYLB	xylulokinase homolog (H. influenzae)
YBX2	Y box binding protein 2
YTHDC2	YTH domain containing 2
YWHAE	similar to 14-3-3 protein epsilon (14-3-3E) (Mitochondrial import stimulation factor L subunit) (MSF L); tyrosine 3-monooxygenase/tryptophan 5-monooxygenase activation protein, epsilon polypeptide
ZAK	sterile alpha motif and leucine zipper containing kinase AZK
ZBED1	zinc finger, BED-type containing 1
ZBED3	zinc finger, BED-type containing 3
ZBTB38	zinc finger and BTB domain containing 38
ZBTB40	zinc finger and BTB domain containing 40
ZBTB41	zinc finger and BTB domain containing 41
ZBTB44	zinc finger and BTB domain containing 44
ZC3H18	zinc finger CCCH-type containing 18
ZCCHC6	zinc finger, CCHC domain containing 6
ZDHHC14	zinc finger, DHHC-type containing 14
ZEB1	zinc finger E-box binding homeobox 1
ZFC3H1	zinc finger, C3H1-type containing
ZFP90	zinc finger protein 90 homolog (mouse)
ZFP91-CNTF	zinc finger protein 91 homolog (mouse); ZFP91-CNTF readthrough transcript; ciliary neurotrophic factor
ZFPM2	zinc finger protein, multitype 2
ZFX	zinc finger protein, X-linked
ZFY	zinc finger protein, Y-linked
ZMAT1	zinc finger, matrin type 1
ZNF135	zinc finger protein 135
ZNF148	zinc finger protein 148
ZNF207	zinc finger protein 207
ZNF22	zinc finger protein 22 (KOX 15)
ZNF28	zinc finger protein 28
ZNF329	zinc finger protein 329
ZNF382	zinc finger protein 382
ZNF385B	zinc finger protein 385B
ZNF542	zinc finger protein 542
ZNF544	zinc finger protein 544
ZNF549	zinc finger protein 549
ZNF563	zinc finger protein 563
ZNF566	zinc finger protein 566
ZNF644	zinc finger protein 644
ZNF652	zinc finger protein 652
ZNF654	zinc finger protein 654
ZNF682	zinc finger protein 682
ZNF696	zinc finger protein 696
ZNF704	zinc finger protein 704
ZNF74	zinc finger protein 74
ZNF766	zinc finger protein 766
ZNF770	zinc finger protein 770
ZNF8	zinc finger protein 8
ZNF800	zinc finger protein 800
ZNF829	zinc finger protein 829
ZNRF3	zinc and ring finger 3
ZRSR2	zinc finger (CCCH type), RNA-binding motif and serine/arginine rich 2
ZSCAN12P1	zinc finger and SCAN domain containing 12-like 1
ZYG11B	zyg-11 homolog B (C. elegans)

## Sheet: Table S3D
Table S3D- This sheet contains the functional clusters enriched (enrichment score >1.5) identified by DAVID analysis of the 180 female-biased genes confirmed in both the 224 human liver dataset presented in this study and by analysis of the 465 liver dataset of Schadt et al, Genome Biology (2008).
Clusters	Enrichment score	Cluster gene count	Generalized term	Top term	Top term p-value	All terms in the cluster	Genes in the cluster
Functional clusters assocated with 180 female-biased genes
1	3.62	44	intracellular non-membrane-bounded organelle	GO:0043232~intracellular non-membrane-bounded organelle	0.000193802	GOTERM_CC_FAT|GO:0005856~cytoskeleton||GOTERM_CC_FAT|GO:0043228~non-membrane-bounded organelle||GOTERM_CC_FAT|GO:0043232~intracellular non-membrane-bounded organelle||	ZMAT1, TGOLN2, JUB, ARID4A, PLEK2, USP2, TLN2, ALDOC, IQGAP2, NEDD9, REST, TPM1, RHOU, KLHL3, OFD1, FRMD3, CYLD, PFN2, ORC4L, ANK3, PGRMC1, CEP290, HIST1H4C, KLHL20, OXR1, FGD4, MPDZ, VIL1, FMR1, ZFX, DPYSL2, RPS4X, TACC1, PURA, ATRX, TNS1, UACA, RFC1, FNBP1L, JUN, H2AFY2, ALDH9A1, SGCB, MYH10
2	3.23	43	cytoskeleton	cytoplasm	0.0135764	SP_PIR_KEYWORDS|cytoplasm||GOTERM_CC_FAT|GO:0005856~cytoskeleton||GOTERM_BP_FAT|GO:0007010~cytoskeleton organization||SP_PIR_KEYWORDS|cytoskeleton||	SLC2A12, JUB, SEC24B, ZAK, PLEK2, USP2, TLN2, SYNCRIP, NEDD9, CXXC4, RBM9, TPM1, KLHL3, OFD1, DCPS, CYLD, PFN2, DDX3X, ANK3, PPP1R12A, CEP290, KLHL24, FGD4, ARHGEF4, NBPF15, VIL1, FMR1, IPO9, DPYSL2, RPS4X, C7ORF11, GCC2, TACC1, PANK3, TNS1, UACA, FNBP1L, SPATA18, CMYA5, DUSP8, ALDH9A1, PEG3, SGCB
3	2.73	14	cytoskeleton organization	GO:0007010~cytoskeleton organization	0.000360816	GOTERM_BP_FAT|GO:0030036~actin cytoskeleton organization||GOTERM_BP_FAT|GO:0030029~actin filament-based process||GOTERM_BP_FAT|GO:0007010~cytoskeleton organization||	PLEK2, TLN2, VIL1, NEDD9, PRKG1, RHOU, TPM1, OFD1, PFN2, ANK3, KLHL20, MYH10, FGD4, SGCB
4	2.29	8	steroid metabolic process	GO:0008202~steroid metabolic process	0.00380828	GOTERM_CC_FAT|GO:0044432~endoplasmic reticulum part||SP_PIR_KEYWORDS|lipid metabolism||SP_PIR_KEYWORDS|steroid metabolism||GOTERM_BP_FAT|GO:0008202~steroid metabolic process||SP_PIR_KEYWORDS|cholesterol metabolism||GOTERM_BP_FAT|GO:0016125~sterol metabolic process||GOTERM_BP_FAT|GO:0008203~cholesterol metabolic process||	CYP3A4, APOA4, LDLR, SQLE, CYP7A1, SORL1, INSIG1, FDFT1
5	2	21	lipid metabolism	GO:0044421~extracellular region part	0.0504309	GOTERM_BP_FAT|GO:0048878~chemical homeostasis||GOTERM_BP_FAT|GO:0042592~homeostatic process||GOTERM_BP_FAT|GO:0042157~lipoprotein metabolic process||GOTERM_BP_FAT|GO:0010876~lipid localization||GOTERM_BP_FAT|GO:0006869~lipid transport||GOTERM_CC_FAT|GO:0044421~extracellular region part||OMIM_DISEASE|Loci influencing lipid levels and coronary heart disease risk in 16 European population cohorts||G…	APOA4, LDLR, APOC4, SORL1, APOA5, PCYOX1, RFC1, JUN, TFF1, PPP3CA, SOX6,BMP2, SORD, PZP, KL, ANGPTL1, GHR,COL4A4, BMP2, LAMB3, WNT11
6	1.8	24	cell fraction	GO:0000267~cell fraction	0.000339068	SP_PIR_KEYWORDS|nadp||GOTERM_CC_FAT|GO:0031090~organelle membrane||GOTERM_CC_FAT|GO:0012505~endomembrane system||SP_PIR_KEYWORDS|transmembrane protein||GOTERM_CC_FAT|GO:0044432~endoplasmic reticulum part||GOTERM_CC_FAT|GO:0005789~endoplasmic reticulum membrane||GOTERM_CC_FAT|GO:0042175~nuclear envelope-endoplasmic reticulum network||SP_PIR_KEYWORDS|endoplasmic reticulum||GOTERM_CC_FAT|GO:0005783~…	CYP3A4, SORD, KL, ALDH5A1, MPDZ, FMR1, PPM1A, DPYS, SYNCRIP, GYG2, SLC3A1, FDFT1, GALK1, CYP4X1, UACA, DGAT2, SQLE, SSTR1, ANK3, CYP7A1, PGRMC1, RAB14, PCDHA10, PPP3CA
7	1.79	3	repeat:2-3	repeat:2-3	0.0102446	UP_SEQ_FEATURE|repeat:1-1||UP_SEQ_FEATURE|repeat:2-2||UP_SEQ_FEATURE|repeat:1-2||UP_SEQ_FEATURE|repeat:1-3||UP_SEQ_FEATURE|repeat:1-4||UP_SEQ_FEATURE|repeat:2-3||	SYNCRIP, MYLK, PEG3
8	1.75	12	ubl conjugation	ubl conjugation	0.0182318	UP_SEQ_FEATURE|cross-link:Glycyl lysine isopeptide (Lys-Gly) (interchain with G-Cter in ubiquitin)||SP_PIR_KEYWORDS|ubl conjugation||SP_PIR_KEYWORDS|isopeptide bond||	CCND1, ANK3, INSIG1, COX6A2, SCN9A, SYNCRIP, HIST1H4C, PCYOX1, SOX6, RORA, TPM1, GHR

## Sheet: Table S3E
Table S3E - This sheet is based on DAVID analysis of the 256 sex-biased genes identified in the 224 liver dataset presented in this study and confirmed by analysis of the 465 liver dataset of Schadt et al reported in Genome Biology (2008). Shown are the GO and other functional terms collected by DAVID that are associated with lipid metabolism, and/or contain the phrases "lipid" or "cholesterol" o…
Category	Term	Count	p-value	Genes
GOTERM_CC_FAT	GO:0032994~protein-lipid complex	7	8.29545e-06	APOA4, LDLR, APOC4, SORL1, APOA5, PCYOX1, HPR
GOTERM_BP_FAT	GO:0008203~cholesterol metabolic process	7	0.00201366	APOA4, LDLR, SQLE, CYP7A1, SORL1, INSIG1, FDFT1
GOTERM_CC_FAT	GO:0034385~triglyceride-rich lipoprotein particle	4	0.00262458	APOA4, APOC4, APOA5, PCYOX1
SP_PIR_KEYWORDS	cholesterol metabolism	4	0.00805877	LDLR, CYP7A1, SORL1, INSIG1
SP_PIR_KEYWORDS	lipid transport	5	0.00850197	APOA4, LDLR, APOC4, SORL1, APOA5
OMIM_DISEASE	Newly identified loci that influence lipid concentrations and risk of coronary artery disease	4	0.0128103	APOA4, LDLR, APOC4, APOA5
OMIM_DISEASE	Six new loci associated with blood low-density lipoprotein cholesterol, high-density lipoprotein cholesterol or triglycerides in humans	4	0.0197457	APOA4, LDLR, APOC4, APOA5
GOTERM_BP_FAT	GO:0055088~lipid homeostasis	4	0.0361091	APOA4, LDLR, APOC4, APOA5
OMIM_DISEASE	Common variants at 30 loci contribute to polygenic dyslipidemia	4	0.0410123	APOA4, LDLR, APOC4, APOA5
OMIM_DISEASE	Loci influencing lipid levels and coronary heart disease risk in 16 European population cohorts	3	0.0875429	APOA4, LDLR, APOA5
GOTERM_BP_FAT	GO:0006641~triglyceride metabolic process	3	0.125208	APOA4, DGAT2, APOA5
SP_PIR_KEYWORDS	lipid metabolism	5	0.132856	DGAT2, LDLR, CYP7A1, SORL1, INSIG1
GOTERM_BP_FAT	GO:0006869~lipid transport	5	0.153266	APOA4, LDLR, APOC4, SORL1, APOA5
GOTERM_BP_FAT	GO:0006638~neutral lipid metabolic process	3	0.159526	APOA4, DGAT2, APOA5
GOTERM_BP_FAT	GO:0010876~lipid localization	5	0.187207	APOA4, LDLR, APOC4, SORL1, APOA5
GOTERM_BP_FAT	GO:0046486~glycerolipid metabolic process	4	0.409437	APOA4, DGAT2, ALDH5A1, APOA5
UP_SEQ_FEATURE	lipid moiety-binding region:S-palmitoyl cysteine	3	0.685728	SSTR1, CPD, RHOU
